# Supplementary material for: Proteomic Analysis of Copper Toxicity in Human Fungal Pathogen Cryptococcus neoformans
Source: Front Cell Infect Microbiol. 2021 Aug 12;11:662404. doi: 10.3389/fcimb.2021.662404 (PMC8415117; doi:10.3389/fcimb.2021.662404)
Supplement: Supplementary file 6 [file Table_1.xlsx]

## Sheet: Sheet1
Table S1. Primers used in real-Time PCR.
Primer ID	Primer sequnce
CnCTR4_RTF	CTCTCTCCCAACTGGCACAT
CnCTR4_RTR	GTGGAGCGACTCTGACAACA
