# Supplementary material for: Proteomic Analysis of Copper Toxicity in Human Fungal Pathogen Cryptococcus neoformans
Source: Front Cell Infect Microbiol. 2021 Aug 12;11:662404. doi: 10.3389/fcimb.2021.662404 (PMC8415117; doi:10.3389/fcimb.2021.662404)
Supplement: Supplementary file 7 [file Table_2.xlsx]

## Sheet: Sheet1
Table S2. Quantitative proteomic analysis of C.neoformans in response to copper(Cu) toxicity.
Accession Number	Identified Proteins (3529/4188)	Molecular Weight	Log2 Normalized Intensity
			POOL1	POOL2	YPD_1	YPD_2	YPD_3	Cu_1	Cu_2	Cu_3	Cu&NAC_1	Cu&NAC_2	Cu&NAC_3
J9VP88_CRYNH	ATP synthase subunit alpha OS=Cryptococcus neoformans var. grubii serotype A (strain H99 / ATCC 208821 / CBS 10515 / FGSC 9487) OX=235443 GN=CNAG_05750 PE=3 SV=1	58 kDa	244589	231395	233005	231395	231395	218913	215899	214408	233005	226633	236257
J9W2J0_CRYNH	Elongation factor 1-alpha OS=Cryptococcus neoformans var. grubii serotype A (strain H99 / ATCC 208821 / CBS 10515 / FGSC 9487) OX=235443 GN=CNAG_06125 PE=3 SV=1	50 kDa	365624	355626	360590	370728	368167	316095	329519	316095	348307	324982	341139
J9VZ70_CRYNH	Hsp71-like protein OS=Cryptococcus neoformans var. grubii serotype A (strain H99 / ATCC 208821 / CBS 10515 / FGSC 9487) OX=235443 GN=CNAG_01727 PE=3 SV=1	70 kDa	383801	378517	338783	363098	338783	469251	472515	466010	320508	329519	299044
J9VEL7_CRYNH	Hsp75-like protein OS=Cryptococcus neoformans var. grubii serotype A (strain H99 / ATCC 208821 / CBS 10515 / FGSC 9487) OX=235443 GN=CNAG_00334 PE=3 SV=1	67 kDa	217401	205674	207105	205674	207105	236257	223513	229797	187951	186653	189259
J9VPP7_CRYNH	ATP synthase subunit beta OS=Cryptococcus neoformans var. grubii serotype A (strain H99 / ATCC 208821 / CBS 10515 / FGSC 9487) OX=235443 GN=CNAG_05918 PE=3 SV=1	59 kDa	160254	156956	162491	165905	164759	161369	155872	164759	167059	167059	164759
J9VJJ6_CRYNH	Elongation factor 2 OS=Cryptococcus neoformans var. grubii serotype A (strain H99 / ATCC 208821 / CBS 10515 / FGSC 9487) OX=235443 GN=CNAG_06840 PE=4 SV=2	93 kDa	273276	273276	303219	301124	303219	228210	231395	236257	290867	279018	286863
J9VY34_CRYNH	ADP,ATP carrier protein OS=Cryptococcus neoformans var. grubii serotype A (strain H99 / ATCC 208821 / CBS 10515 / FGSC 9487) OX=235443 GN=CNAG_06101 PE=3 SV=1	34 kDa	279018	280959	294927	290867	294927	241222	246290	244589	327242	318294	320508
J9VQZ9_CRYNH	Elongation factor 3 OS=Cryptococcus neoformans var. grubii serotype A (strain H99 / ATCC 208821 / CBS 10515 / FGSC 9487) OX=235443 GN=CNAG_01117 PE=4 SV=2	116 kDa	233005	225068	218913	217401	218913	237901	236257	234625	217401	205674	208545
J9VVA4_CRYNH	Hsp90-like protein OS=Cryptococcus neoformans var. grubii serotype A (strain H99 / ATCC 208821 / CBS 10515 / FGSC 9487) OX=235443 GN=CNAG_06150 PE=3 SV=1	79 kDa	253214	244589	236257	241222	236257	258535	267652	260333	209996	198668	200050
J9VJ21_CRYNH	Hsp60-like protein OS=Cryptococcus neoformans var. grubii serotype A (strain H99 / ATCC 208821 / CBS 10515 / FGSC 9487) OX=235443 GN=CNAG_03891 PE=3 SV=1	61 kDa	251465	241222	225068	237901	231395	260333	258535	254976	231395	231395	221969
J9VXF1_CRYNH	5-methyltetrahydropteroyltriglutamate-homocysteine S-methyltransferase OS=Cryptococcus neoformans var. grubii serotype A (strain H99 / ATCC 208821 / CBS 10515 / FGSC 9487) OX=235443 GN=CNAG_01890 PE=3 SV=1	85 kDa	215899	207105	205674	208545	212927	195933	194579	190575	212927	204253	205674
J9VPF5_CRYNH	Chaperone DnaK OS=Cryptococcus neoformans var. grubii serotype A (strain H99 / ATCC 208821 / CBS 10515 / FGSC 9487) OX=235443 GN=CNAG_05199 PE=3 SV=1	72 kDa	158048	155872	155872	161369	159147	161369	156956	156956	153726	147464	150562
J9W0B1_CRYNH	Large subunit ribosomal protein L4e OS=Cryptococcus neoformans var. grubii serotype A (strain H99 / ATCC 208821 / CBS 10515 / FGSC 9487) OX=235443 GN=CNAG_04762 PE=4 SV=1	39 kDa	299044	294927	331810	324982	338783	273276	256749	265803	299044	301124	303219
J9VHP1_CRYNH	Voltage-dependent anion channel protein 2 OS=Cryptococcus neoformans var. grubii serotype A (strain H99 / ATCC 208821 / CBS 10515 / FGSC 9487) OX=235443 GN=CNAG_02974 PE=4 SV=1	31 kDa	275177	269514	292890	286863	290867	236257	239555	249728	286863	280959	284881
J9W2T4_CRYNH	Heat shock 70kDa protein 4 OS=Cryptococcus neoformans var. grubii serotype A (strain H99 / ATCC 208821 / CBS 10515 / FGSC 9487) OX=235443 GN=CNAG_06208 PE=3 SV=1	86 kDa	204253	191901	181549	184083	180295	237901	234625	226633	165905	163621	160254
J9VWK6_CRYNH	Plasma membrane ATPase OS=Cryptococcus neoformans var. grubii serotype A (strain H99 / ATCC 208821 / CBS 10515 / FGSC 9487) OX=235443 GN=CNAG_06400 PE=3 SV=1	109 kDa	214408	208545	194579	198668	197296	204253	204253	207105	269514	256749	267652
ACT_CRYNH	Actin OS=Cryptococcus neoformans var. grubii serotype A (strain H99 / ATCC 208821 / CBS 10515 / FGSC 9487) OX=235443 GN=CNAG_00483 PE=3 SV=2	42 kDa	185364	177813	158048	163621	162491	171756	172951	170569	176585	174154	177813
J9VL23_CRYNH	Transketolase OS=Cryptococcus neoformans var. grubii serotype A (strain H99 / ATCC 208821 / CBS 10515 / FGSC 9487) OX=235443 GN=CNAG_07445 PE=3 SV=1	74 kDa	228210	225068	215899	215899	217401	229797	229797	226633	214408	202842	204253
J9VVH4_CRYNH	Fatty acid synthase subunit beta, fungi type OS=Cryptococcus neoformans var. grubii serotype A (strain H99 / ATCC 208821 / CBS 10515 / FGSC 9487) OX=235443 GN=CNAG_02099 PE=4 SV=1	275 kDa	208545	204253	214408	217401	218913	182812	182812	184083	212927	211456	215899
J9W0I6_CRYNH	Large subunit ribosomal protein L13 OS=Cryptococcus neoformans var. grubii serotype A (strain H99 / ATCC 208821 / CBS 10515 / FGSC 9487) OX=235443 GN=CNAG_06231 PE=3 SV=1	22 kDa	156956	150562	165905	161369	167059	135694	128375	126607	146445	136638	148489
J9W0K1_CRYNH	ATP-citrate synthase OS=Cryptococcus neoformans var. grubii serotype A (strain H99 / ATCC 208821 / CBS 10515 / FGSC 9487) OX=235443 GN=CNAG_04640 PE=3 SV=1	125 kDa	207105	208545	223513	225068	228210	162491	165905	177813	239555	228210	234625
J9VI11_CRYNH	6-phosphogluconate dehydrogenase, decarboxylating OS=Cryptococcus neoformans var. grubii serotype A (strain H99 / ATCC 208821 / CBS 10515 / FGSC 9487) OX=235443 GN=CNAG_07561 PE=3 SV=1	54 kDa	156956	150562	182812	174154	177813	128375	125733	131984	170569	161369	180295
J9VF80_CRYNH	Carbamoyl-phosphate synthase, large subunit OS=Cryptococcus neoformans var. grubii serotype A (strain H99 / ATCC 208821 / CBS 10515 / FGSC 9487) OX=235443 GN=CNAG_07373 PE=3 SV=1	255 kDa	242900	236257	215899	223513	218913	256749	254976	244589	221969	212927	218913
J9VHV5_CRYNH	Citrate synthase OS=Cryptococcus neoformans var. grubii serotype A (strain H99 / ATCC 208821 / CBS 10515 / FGSC 9487) OX=235443 GN=CNAG_00061 PE=3 SV=1	51 kDa	205674	204253	201441	198668	202842	200050	201441	202842	223513	217401	225068
J9VQN8_CRYNH	Phosphoglycerate kinase OS=Cryptococcus neoformans var. grubii serotype A (strain H99 / ATCC 208821 / CBS 10515 / FGSC 9487) OX=235443 GN=CNAG_03358 PE=3 SV=1	45 kDa	275177	280959	242900	248003	241222	322737	331810	311744	271388	258535	253214
J9VX05_CRYNH	Large subunit ribosomal protein L7Ae OS=Cryptococcus neoformans var. grubii serotype A (strain H99 / ATCC 208821 / CBS 10515 / FGSC 9487) OX=235443 GN=CNAG_05555 PE=4 SV=1	29 kDa	282913	273276	316095	305328	318294	221969	223513	236257	294927	267652	290867
J9VL89_CRYNH	Aconitate hydratase, mitochondrial OS=Cryptococcus neoformans var. grubii serotype A (strain H99 / ATCC 208821 / CBS 10515 / FGSC 9487) OX=235443 GN=CNAG_01137 PE=3 SV=1	86 kDa	195933	189259	189259	189259	190575	191901	187951	187951	197296	191901	200050
J9VTZ1_CRYNH	Acetyl-CoA carboxylase/biotin carboxylase OS=Cryptococcus neoformans var. grubii serotype A (strain H99 / ATCC 208821 / CBS 10515 / FGSC 9487) OX=235443 GN=CNAG_05759 PE=4 SV=2	248 kDa	168221	165905	179050	180295	182812	141457	139509	145433	179050	176585	180295
J9VTK1_CRYNH	Glutamate dehydrogenase OS=Cryptococcus neoformans var. grubii serotype A (strain H99 / ATCC 208821 / CBS 10515 / FGSC 9487) OX=235443 GN=CNAG_01577 PE=3 SV=1	49 kDa	186653	186653	184083	186653	179050	194579	195933	193235	165905	159147	164759
J9VTC1_CRYNH	60S ribosomal protein L20 OS=Cryptococcus neoformans var. grubii serotype A (strain H99 / ATCC 208821 / CBS 10515 / FGSC 9487) OX=235443 GN=CNAG_04726 PE=3 SV=1	20 kDa	186653	184083	208545	209996	212927	150562	154795	160254	197296	191901	195933
J9VXE8_CRYNH	Large subunit ribosomal protein L3 OS=Cryptococcus neoformans var. grubii serotype A (strain H99 / ATCC 208821 / CBS 10515 / FGSC 9487) OX=235443 GN=CNAG_01884 PE=3 SV=1	44 kDa	294927	284881	313912	305328	307452	260333	251465	251465	288858	271388	290867
J9VS17_CRYNH	Protein BMH2 OS=Cryptococcus neoformans var. grubii serotype A (strain H99 / ATCC 208821 / CBS 10515 / FGSC 9487) OX=235443 GN=CNAG_05235 PE=3 SV=1	29 kDa	241222	229797	260333	248003	242900	237901	228210	244589	262144	254976	262144
J9VFY8_CRYNH	Small subunit ribosomal protein S16 OS=Cryptococcus neoformans var. grubii serotype A (strain H99 / ATCC 208821 / CBS 10515 / FGSC 9487) OX=235443 GN=CNAG_03780 PE=3 SV=1	15 kDa	329519	307452	360590	345901	358099	279018	256749	271388	311744	309590	327242
J9VD88_CRYNH	Small subunit ribosomal protein S3 OS=Cryptococcus neoformans var. grubii serotype A (strain H99 / ATCC 208821 / CBS 10515 / FGSC 9487) OX=235443 GN=CNAG_00116 PE=3 SV=1	28 kDa	220436	215899	241222	242900	239555	155872	156956	158048	229797	226633	229797
J9VD75_CRYNH	Stress-induced-phosphoprotein 1 OS=Cryptococcus neoformans var. grubii serotype A (strain H99 / ATCC 208821 / CBS 10515 / FGSC 9487) OX=235443 GN=CNAG_00100 PE=4 SV=1	65 kDa	208545	202842	197296	197296	194579	239555	234625	236257	184083	181549	179050
J9VF99_CRYNH	40S ribosomal protein S4 OS=Cryptococcus neoformans var. grubii serotype A (strain H99 / ATCC 208821 / CBS 10515 / FGSC 9487) OX=235443 GN=CNAG_00640 PE=3 SV=1	30 kDa	338783	338783	386471	378517	373306	263967	258535	269514	345901	316095	329519
J9VHS2_CRYNH	ATP-dependent RNA helicase eIF4A OS=Cryptococcus neoformans var. grubii serotype A (strain H99 / ATCC 208821 / CBS 10515 / FGSC 9487) OX=235443 GN=CNAG_00785 PE=4 SV=1	45 kDa	313912	301124	280959	282913	273276	296979	299044	292890	271388	260333	267652
J9VV89_CRYNH	Transaldolase OS=Cryptococcus neoformans var. grubii serotype A (strain H99 / ATCC 208821 / CBS 10515 / FGSC 9487) OX=235443 GN=CNAG_01984 PE=3 SV=1	35 kDa	263967	249728	267652	253214	249728	225068	236257	241222	251465	228210	248003
J9VW13_CRYNH	Argonaute OS=Cryptococcus neoformans var. grubii serotype A (strain H99 / ATCC 208821 / CBS 10515 / FGSC 9487) OX=235443 GN=CNAG_04609 PE=1 SV=2	102 kDa	163621	164759	164759	165905	163621	161369	161369	159147	175365	172951	177813
J9VYP1_CRYNH	40S ribosomal protein S0 OS=Cryptococcus neoformans var. grubii serotype A (strain H99 / ATCC 208821 / CBS 10515 / FGSC 9487) OX=235443 GN=RPS0 PE=3 SV=1	31 kDa	231395	228210	244589	246290	246290	209996	207105	207105	225068	220436	229797
J9VW24_CRYNH	Glucose-regulated protein OS=Cryptococcus neoformans var. grubii serotype A (strain H99 / ATCC 208821 / CBS 10515 / FGSC 9487) OX=235443 GN=CNAG_06443 PE=3 SV=1	74 kDa	152664	146445	136638	145433	143431	146445	140479	145433	176585	182812	177813
J9VP17_CRYNH	Pyruvate carboxylase OS=Cryptococcus neoformans var. grubii serotype A (strain H99 / ATCC 208821 / CBS 10515 / FGSC 9487) OX=235443 GN=CNAG_05907 PE=4 SV=2	132 kDa	168221	169391	177813	182812	179050	144429	142441	145433	181549	175365	185364
J9VP67_CRYNH	Ketol-acid reductoisomerase, mitochondrial OS=Cryptococcus neoformans var. grubii serotype A (strain H99 / ATCC 208821 / CBS 10515 / FGSC 9487) OX=235443 GN=CNAG_05725 PE=3 SV=1	44 kDa	214408	204253	253214	249728	244589	169391	169391	174154	223513	202842	236257
J9VXN5_CRYNH	Malate dehydrogenase OS=Cryptococcus neoformans var. grubii serotype A (strain H99 / ATCC 208821 / CBS 10515 / FGSC 9487) OX=235443 GN=CNAG_03225 PE=3 SV=1	36 kDa	207105	214408	228210	223513	234625	155872	149522	160254	246290	237901	236257
J9VSX5_CRYNH	Fatty acid synthase subunit alpha, fungi type OS=Cryptococcus neoformans var. grubii serotype A (strain H99 / ATCC 208821 / CBS 10515 / FGSC 9487) OX=235443 GN=CNAG_02100 PE=4 SV=1	158 kDa	198668	194579	211456	214408	220436	169391	171756	175365	217401	207105	218913
J9VTF4_CRYNH	Spermidine synthase OS=Cryptococcus neoformans var. grubii serotype A (strain H99 / ATCC 208821 / CBS 10515 / FGSC 9487) OX=235443 GN=CNAG_03476 PE=3 SV=1	83 kDa	148489	147464	145433	145433	145433	146445	147464	144429	137588	130167	136638
J9W3X8_CRYNH	Guanine nucleotide-binding protein subunit beta-like protein OS=Cryptococcus neoformans var. grubii serotype A (strain H99 / ATCC 208821 / CBS 10515 / FGSC 9487) OX=235443 GN=CNAG_05465 PE=1 SV=1	34 kDa	236257	239555	258535	263967	248003	205674	202842	204253	239555	226633	236257
J9VV75_CRYNH	Elongation factor Tu OS=Cryptococcus neoformans var. grubii serotype A (strain H99 / ATCC 208821 / CBS 10515 / FGSC 9487) OX=235443 GN=CNAG_03263 PE=3 SV=1	51 kDa	208545	201441	205674	208545	205674	171756	175365	182812	220436	205674	218913
J9VLP5_CRYNH	40S ribosomal protein S1 OS=Cryptococcus neoformans var. grubii serotype A (strain H99 / ATCC 208821 / CBS 10515 / FGSC 9487) OX=235443 GN=RPS1 PE=3 SV=1	29 kDa	282913	269514	318294	311744	320508	191901	195933	215899	288858	269514	290867
J9VLI9_CRYNH	Elongation factor 1-gamma OS=Cryptococcus neoformans var. grubii serotype A (strain H99 / ATCC 208821 / CBS 10515 / FGSC 9487) OX=235443 GN=CNAG_00417 PE=4 SV=1	47 kDa	440872	437827	428816	431799	425854	419991	431799	428816	414209	400100	400100
J9VUR9_CRYNH	Polyadenylate-binding protein OS=Cryptococcus neoformans var. grubii serotype A (strain H99 / ATCC 208821 / CBS 10515 / FGSC 9487) OX=235443 GN=CNAG_04441 PE=3 SV=1	72 kDa	177813	179050	187951	193235	187951	179050	171756	180295	182812	180295	179050
J9VVZ9_CRYNH	60S acidic ribosomal protein P0 OS=Cryptococcus neoformans var. grubii serotype A (strain H99 / ATCC 208821 / CBS 10515 / FGSC 9487) OX=235443 GN=CNAG_03577 PE=3 SV=1	33 kDa	237901	258535	262144	262144	263967	229797	229797	228210	251465	236257	231395
J9VGV0_CRYNH	Enolase OS=Cryptococcus neoformans var. grubii serotype A (strain H99 / ATCC 208821 / CBS 10515 / FGSC 9487) OX=235443 GN=CNAG_03072 PE=3 SV=1	48 kDa	280959	288858	254976	256749	253214	282913	282913	282913	267652	263967	256749
J9VRJ9_CRYNH	Adenosylhomocysteinase OS=Cryptococcus neoformans var. grubii serotype A (strain H99 / ATCC 208821 / CBS 10515 / FGSC 9487) OX=235443 GN=CNAG_00886 PE=3 SV=2	47 kDa	258535	256749	241222	242900	236257	231395	234625	231395	279018	254976	277091
J9VFK3_CRYNH	NADH dehydrogenase (Quinone), G subunit OS=Cryptococcus neoformans var. grubii serotype A (strain H99 / ATCC 208821 / CBS 10515 / FGSC 9487) OX=235443 GN=CNAG_03629 PE=3 SV=1	81 kDa	241222	237901	239555	236257	239555	239555	236257	234625	237901	228210	236257
J9W358_CRYNH	Solute carrier family 25 (Mitochondrial phosphate transporter), member 3 OS=Cryptococcus neoformans var. grubii serotype A (strain H99 / ATCC 208821 / CBS 10515 / FGSC 9487) OX=235443 GN=CNAG_06377 PE=3 SV=1	39 kDa	208545	204253	217401	217401	221969	184083	187951	190575	236257	223513	225068
J9VXH5_CRYNH	Small subunit ribosomal protein S18 OS=Cryptococcus neoformans var. grubii serotype A (strain H99 / ATCC 208821 / CBS 10515 / FGSC 9487) OX=235443 GN=CNAG_04883 PE=3 SV=1	18 kDa	171756	171756	208545	200050	200050	148489	145433	149522	181549	174154	184083
J9VGW3_CRYNH	Large subunit ribosomal protein L23 OS=Cryptococcus neoformans var. grubii serotype A (strain H99 / ATCC 208821 / CBS 10515 / FGSC 9487) OX=235443 GN=CNAG_03053 PE=3 SV=1	17 kDa	220436	205674	228210	233005	234625	181549	175365	170569	200050	191901	209996
J9VTV3_CRYNH	Homocitrate synthase, mitochondrial OS=Cryptococcus neoformans var. grubii serotype A (strain H99 / ATCC 208821 / CBS 10515 / FGSC 9487) OX=235443 GN=CNAG_00992 PE=3 SV=1	54 kDa	221969	204253	193235	194579	189259	220436	217401	212927	179050	164759	176585
J9VSJ2_CRYNH	60S ribosomal protein L6 OS=Cryptococcus neoformans var. grubii serotype A (strain H99 / ATCC 208821 / CBS 10515 / FGSC 9487) OX=235443 GN=CNAG_02234 PE=3 SV=1	25 kDa	358099	331810	363098	345901	363098	260333	248003	248003	329519	294927	313912
J9VTA9_CRYNH	Ribosomal protein L15 OS=Cryptococcus neoformans var. grubii serotype A (strain H99 / ATCC 208821 / CBS 10515 / FGSC 9487) OX=235443 GN=CNAG_01486 PE=3 SV=1	24 kDa	200050	198668	241222	231395	239555	146445	148489	145433	215899	194579	208545
J9W2G5_CRYNH	Large subunit ribosomal protein L13e OS=Cryptococcus neoformans var. grubii serotype A (strain H99 / ATCC 208821 / CBS 10515 / FGSC 9487) OX=235443 GN=CNAG_06095 PE=3 SV=1	23 kDa	223513	220436	246290	248003	251465	191901	180295	195933	233005	225068	231395
J9VTE3_CRYNH	Small subunit ribosomal protein S17 OS=Cryptococcus neoformans var. grubii serotype A (strain H99 / ATCC 208821 / CBS 10515 / FGSC 9487) OX=235443 GN=CNAG_01170 PE=3 SV=1	16 kDa	162491	155872	174154	170569	186653	137588	120611	141457	156956	154795	152664
J9VYC1_CRYNH	Mitochondrial-processing peptidase subunit beta OS=Cryptococcus neoformans var. grubii serotype A (strain H99 / ATCC 208821 / CBS 10515 / FGSC 9487) OX=235443 GN=CNAG_03507 PE=3 SV=2	49 kDa	228210	217401	237901	229797	234625	208545	200050	204253	229797	231395	236257
J9VY95_CRYNH	Serine hydroxymethyltransferase OS=Cryptococcus neoformans var. grubii serotype A (strain H99 / ATCC 208821 / CBS 10515 / FGSC 9487) OX=235443 GN=CNAG_04601 PE=3 SV=1	54 kDa	275177	263967	262144	262144	260333	303219	299044	292890	262144	253214	263967
J9VPD8_CRYNH	Ubiquinol-cytochrome c reductase core subunit 2 OS=Cryptococcus neoformans var. grubii serotype A (strain H99 / ATCC 208821 / CBS 10515 / FGSC 9487) OX=235443 GN=CNAG_05179 PE=4 SV=1	45 kDa	237901	225068	234625	229797	229797	220436	223513	226633	236257	223513	237901
J9VXL1_CRYNH	Transitional endoplasmic reticulum ATPase OS=Cryptococcus neoformans var. grubii serotype A (strain H99 / ATCC 208821 / CBS 10515 / FGSC 9487) OX=235443 GN=CNAG_04851 PE=3 SV=1	89 kDa	191901	180295	150562	151609	146445	254976	251465	231395	156956	158048	149522
J9VX99_CRYNH (+1)	Pyruvate kinase OS=Cryptococcus neoformans var. grubii serotype A (strain H99 / ATCC 208821 / CBS 10515 / FGSC 9487) OX=235443 GN=CNAG_01820 PE=3 SV=2	62 kDa	225068	215899	212927	215899	218913	221969	221969	220436	209996	202842	209996
J9VU15_CRYNH	Chlorophyll synthesis pathway protein BchC OS=Cryptococcus neoformans var. grubii serotype A (strain H99 / ATCC 208821 / CBS 10515 / FGSC 9487) OX=235443 GN=CNAG_01558 PE=3 SV=1	38 kDa	234625	218913	279018	220436	246290	249728	256749	241222	158048	159147	145433
J9W469_CRYNH	1-pyrroline-5-carboxylate dehydrogenase OS=Cryptococcus neoformans var. grubii serotype A (strain H99 / ATCC 208821 / CBS 10515 / FGSC 9487) OX=235443 GN=CNAG_05602 PE=4 SV=1	60 kDa	292890	292890	269514	269514	267652	311744	299044	299044	294927	288858	307452
J9W2U5_CRYNH	Large subunit ribosomal protein L32e OS=Cryptococcus neoformans var. grubii serotype A (strain H99 / ATCC 208821 / CBS 10515 / FGSC 9487) OX=235443 GN=CNAG_06222 PE=4 SV=1	15 kDa	269514	258535	303219	284881	290867	197296	198668	211456	269514	239555	258535
J9VRF4_CRYNH	Argininosuccinate synthase OS=Cryptococcus neoformans var. grubii serotype A (strain H99 / ATCC 208821 / CBS 10515 / FGSC 9487) OX=235443 GN=CNAG_00930 PE=3 SV=1	47 kDa	242900	246290	242900	242900	244589	253214	246290	241222	217401	215899	217401
J9VS18_CRYNH	Uncharacterized protein OS=Cryptococcus neoformans var. grubii serotype A (strain H99 / ATCC 208821 / CBS 10515 / FGSC 9487) OX=235443 GN=CNAG_04327 PE=4 SV=1	138 kDa	237901	231395	233005	231395	234625	221969	225068	220436	246290	236257	249728
J9VH03_CRYNH	Small subunit ribosomal protein S19e OS=Cryptococcus neoformans var. grubii serotype A (strain H99 / ATCC 208821 / CBS 10515 / FGSC 9487) OX=235443 GN=CNAG_03000 PE=4 SV=1	18 kDa	375903	378517	405685	394591	405685	305328	301124	309590	370728	348307	355626
J9VGR3_CRYNH	Proline-tRNA ligase OS=Cryptococcus neoformans var. grubii serotype A (strain H99 / ATCC 208821 / CBS 10515 / FGSC 9487) OX=235443 GN=CNAG_04082 PE=3 SV=2	83 kDa	193235	191901	185364	184083	184083	209996	207105	202842	176585	171756	174154
J9VVR3_CRYNH	Leucine-tRNA ligase OS=Cryptococcus neoformans var. grubii serotype A (strain H99 / ATCC 208821 / CBS 10515 / FGSC 9487) OX=235443 GN=CNAG_06123 PE=4 SV=2	126 kDa	186653	182812	190575	187951	191901	185364	186653	185364	182812	171756	176585
J9VGS7_CRYNH	S-adenosylmethionine synthase OS=Cryptococcus neoformans var. grubii serotype A (strain H99 / ATCC 208821 / CBS 10515 / FGSC 9487) OX=235443 GN=CNAG_00418 PE=3 SV=1	43 kDa	280959	275177	279018	290867	282913	286863	271388	275177	263967	258535	267652
J9VLM0_CRYNH	ATP synthase subunit d, mitochondrial OS=Cryptococcus neoformans var. grubii serotype A (strain H99 / ATCC 208821 / CBS 10515 / FGSC 9487) OX=235443 GN=CNAG_07487 PE=3 SV=1	19 kDa	239555	242900	258535	251465	256749	212927	207105	217401	262144	251465	254976
J9VUF9_CRYNH	Alcohol dehydrogenase (NADP ) OS=Cryptococcus neoformans var. grubii serotype A (strain H99 / ATCC 208821 / CBS 10515 / FGSC 9487) OX=235443 GN=CNAG_01896 PE=4 SV=1	37 kDa	269514	263967	251465	233005	241222	271388	282913	280959	254976	237901	244589
J9VV50_CRYNH	Large subunit ribosomal protein L11, variant OS=Cryptococcus neoformans var. grubii serotype A (strain H99 / ATCC 208821 / CBS 10515 / FGSC 9487) OX=235443 GN=CNAG_07839 PE=3 SV=1	20 kDa	301124	286863	324982	311744	316095	249728	237901	258535	290867	279018	292890
J9VPI4_CRYNH	ATP-dependent RNA helicase DBP2-A OS=Cryptococcus neoformans var. grubii serotype A (strain H99 / ATCC 208821 / CBS 10515 / FGSC 9487) OX=235443 GN=CNAG_07676 PE=3 SV=2	58 kDa	155872	150562	140479	142441	136638	179050	177813	176585	137588	132902	135694
J9VMD3_CRYNH	Large subunit ribosomal protein L5e OS=Cryptococcus neoformans var. grubii serotype A (strain H99 / ATCC 208821 / CBS 10515 / FGSC 9487) OX=235443 GN=CNAG_02928 PE=3 SV=1	35 kDa	338783	320508	370728	348307	341139	275177	258535	280959	313912	296979	303219
J9VY44_CRYNH	Carbamoyl-phosphate synthase arginine-specific large chain OS=Cryptococcus neoformans var. grubii serotype A (strain H99 / ATCC 208821 / CBS 10515 / FGSC 9487) OX=235443 GN=CNAG_06112 PE=4 SV=1	127 kDa	217401	215899	201441	205674	198668	229797	229797	223513	193235	182812	189259
J9VKV8_CRYNH	Large subunit ribosomal protein L10-like OS=Cryptococcus neoformans var. grubii serotype A (strain H99 / ATCC 208821 / CBS 10515 / FGSC 9487) OX=235443 GN=CNAG_03739 PE=4 SV=1	25 kDa	334118	334118	386471	373306	370728	292890	284881	296979	341139	313912	343512
J9VMM1_CRYNH	Large subunit ribosomal protein L27e OS=Cryptococcus neoformans var. grubii serotype A (strain H99 / ATCC 208821 / CBS 10515 / FGSC 9487) OX=235443 GN=CNAG_00779 PE=4 SV=1	16 kDa	202842	194579	228210	215899	228210	170569	168221	170569	200050	198668	205674
J9VR37_CRYNH	Phosphoketolase OS=Cryptococcus neoformans var. grubii serotype A (strain H99 / ATCC 208821 / CBS 10515 / FGSC 9487) OX=235443 GN=CNAG_06923 PE=3 SV=1	94 kDa	267652	256749	327242	280959	318294	239555	260333	254976	229797	234625	226633
J9VTU3_CRYNH	Fumarate hydratase, mitochondrial OS=Cryptococcus neoformans var. grubii serotype A (strain H99 / ATCC 208821 / CBS 10515 / FGSC 9487) OX=235443 GN=CNAG_01657 PE=3 SV=1	55 kDa	200050	194579	207105	209996	212927	180295	174154	180295	215899	214408	223513
J9VMC0_CRYNH	Cytoplasmic protein OS=Cryptococcus neoformans var. grubii serotype A (strain H99 / ATCC 208821 / CBS 10515 / FGSC 9487) OX=235443 GN=CNAG_02943 PE=4 SV=2	69 kDa	197296	191901	198668	181549	193235	205674	218913	215899	162491	162491	162491
J9VNI1_CRYNH	Pyridoxal biosynthesis lyase pdxS OS=Cryptococcus neoformans var. grubii serotype A (strain H99 / ATCC 208821 / CBS 10515 / FGSC 9487) OX=235443 GN=CNAG_06908 PE=3 SV=1	35 kDa	200050	197296	187951	190575	187951	198668	197296	197296	194579	198668	198668
J9VSX3_CRYNH	ATP-dependent 6-phosphofructokinase OS=Cryptococcus neoformans var. grubii serotype A (strain H99 / ATCC 208821 / CBS 10515 / FGSC 9487) OX=235443 GN=CNAG_04676 PE=3 SV=1	99 kDa	149522	149522	147464	143431	145433	153726	158048	155872	136638	134757	136638
FKBP_CRYNH	FK506-binding protein 1 OS=Cryptococcus neoformans var. grubii serotype A (strain H99 / ATCC 208821 / CBS 10515 / FGSC 9487) OX=235443 GN=FRR1 PE=3 SV=1	12 kDa	174154	180295	205674	211456	198668	176585	175365	180295	187951	195933	190575
J9VK44_CRYNH	Obg-like ATPase 1 OS=Cryptococcus neoformans var. grubii serotype A (strain H99 / ATCC 208821 / CBS 10515 / FGSC 9487) OX=235443 GN=CNAG_02880 PE=3 SV=1	50 kDa	169391	160254	162491	159147	161369	189259	186653	186653	151609	145433	149522
J9VKK2_CRYNH	Small subunit ribosomal protein S13e OS=Cryptococcus neoformans var. grubii serotype A (strain H99 / ATCC 208821 / CBS 10515 / FGSC 9487) OX=235443 GN=CNAG_01153 PE=3 SV=1	17 kDa	428816	400100	447026	443938	466010	334118	307452	301124	408507	417090	414209
J9VSC4_CRYNH	Large subunit ribosomal protein L21e OS=Cryptococcus neoformans var. grubii serotype A (strain H99 / ATCC 208821 / CBS 10515 / FGSC 9487) OX=235443 GN=CNAG_02330 PE=4 SV=1	19 kDa	273276	249728	313912	294927	296979	217401	207105	225068	271388	251465	273276
J9VV35_CRYNH	Uncharacterized protein OS=Cryptococcus neoformans var. grubii serotype A (strain H99 / ATCC 208821 / CBS 10515 / FGSC 9487) OX=235443 GN=CNAG_06113 PE=4 SV=1	37 kDa	217401	215899	228210	234625	239555	231395	217401	234625	223513	229797	211456
J9VJ71_CRYNH	Large subunit ribosomal protein L8 OS=Cryptococcus neoformans var. grubii serotype A (strain H99 / ATCC 208821 / CBS 10515 / FGSC 9487) OX=235443 GN=CNAG_05232 PE=4 SV=1	27 kDa	180295	184083	193235	190575	194579	155872	151609	150562	170569	159147	164759
J9VSL1_CRYNH	Large subunit ribosomal protein L14e OS=Cryptococcus neoformans var. grubii serotype A (strain H99 / ATCC 208821 / CBS 10515 / FGSC 9487) OX=235443 GN=CNAG_04799 PE=4 SV=1	15 kDa	294927	279018	324982	313912	331810	269514	241222	244589	284881	277091	299044
J9VXL7_CRYNH	40S ribosomal protein S8 OS=Cryptococcus neoformans var. grubii serotype A (strain H99 / ATCC 208821 / CBS 10515 / FGSC 9487) OX=235443 GN=CNAG_03198 PE=3 SV=1	24 kDa	239555	237901	254976	258535	260333	195933	197296	204253	242900	237901	239555
J9VMN2_CRYNH	Small subunit ribosomal protein S9 OS=Cryptococcus neoformans var. grubii serotype A (strain H99 / ATCC 208821 / CBS 10515 / FGSC 9487) OX=235443 GN=CNAG_02331 PE=3 SV=1	22 kDa	288858	292890	338783	336442	353169	215899	209996	226633	318294	316095	322737
J9W225_CRYNH	Large subunit ribosomal protein L23 OS=Cryptococcus neoformans var. grubii serotype A (strain H99 / ATCC 208821 / CBS 10515 / FGSC 9487) OX=235443 GN=CNAG_01976 PE=3 SV=1	15 kDa	160254	153726	171756	175365	170569	134757	141457	138545	160254	167059	165905
J9VQI1_CRYNH	Ribosomal protein OS=Cryptococcus neoformans var. grubii serotype A (strain H99 / ATCC 208821 / CBS 10515 / FGSC 9487) OX=235443 GN=CNAG_02144 PE=3 SV=1	26 kDa	242900	237901	260333	254976	263967	220436	214408	217401	254976	246290	253214
J9W1R2_CRYNH	Tubulin beta chain OS=Cryptococcus neoformans var. grubii serotype A (strain H99 / ATCC 208821 / CBS 10515 / FGSC 9487) OX=235443 GN=CNAG_01840 PE=3 SV=2	50 kDa	169391	169391	161369	162491	159147	161369	152664	155872	174154	179050	179050
J9VV68_CRYNH	Clathrin heavy chain OS=Cryptococcus neoformans var. grubii serotype A (strain H99 / ATCC 208821 / CBS 10515 / FGSC 9487) OX=235443 GN=CNAG_04904 PE=3 SV=1	190 kDa	186653	179050	171756	167059	172951	169391	174154	174154	195933	198668	198668
J9VRN8_CRYNH	N-acetyl-gamma-glutamyl-phosphate reductase OS=Cryptococcus neoformans var. grubii serotype A (strain H99 / ATCC 208821 / CBS 10515 / FGSC 9487) OX=235443 GN=CNAG_05753 PE=3 SV=1	101 kDa	228210	221969	218913	217401	215899	239555	246290	241222	226633	211456	221969
J9VM66_CRYNH	Large subunit ribosomal protein L7e OS=Cryptococcus neoformans var. grubii serotype A (strain H99 / ATCC 208821 / CBS 10515 / FGSC 9487) OX=235443 GN=CNAG_00656 PE=4 SV=1	28 kDa	185364	177813	214408	212927	223513	148489	145433	162491	211456	198668	221969
J9VKB8_CRYNH	Histone H2B OS=Cryptococcus neoformans var. grubii serotype A (strain H99 / ATCC 208821 / CBS 10515 / FGSC 9487) OX=235443 GN=CNAG_06746 PE=3 SV=1	15 kDa	217401	220436	220436	220436	225068	217401	214408	214408	226633	218913	211456
J9VTB3_CRYNH	Pyruvate dehydrogenase E1 component subunit alpha OS=Cryptococcus neoformans var. grubii serotype A (strain H99 / ATCC 208821 / CBS 10515 / FGSC 9487) OX=235443 GN=CNAG_07660 PE=4 SV=1	46 kDa	195933	189259	193235	193235	194579	179050	179050	176585	195933	189259	197296
J9VQK8_CRYNH	Elongation factor 1-beta OS=Cryptococcus neoformans var. grubii serotype A (strain H99 / ATCC 208821 / CBS 10515 / FGSC 9487) OX=235443 GN=CNAG_02714 PE=3 SV=1	24 kDa	292890	305328	301124	313912	296979	280959	277091	292890	301124	301124	269514
J9VET5_CRYNH	Inosine-5'-monophosphate dehydrogenase OS=Cryptococcus neoformans var. grubii serotype A (strain H99 / ATCC 208821 / CBS 10515 / FGSC 9487) OX=235443 GN=CNAG_00441 PE=3 SV=1	58 kDa	151609	144429	142441	148489	145433	164759	158048	163621	139509	138545	142441
J9VX38_CRYNH	Phosphatase OS=Cryptococcus neoformans var. grubii serotype A (strain H99 / ATCC 208821 / CBS 10515 / FGSC 9487) OX=235443 GN=CNAG_01744 PE=4 SV=1	44 kDa	198668	201441	200050	195933	197296	229797	218913	225068	179050	181549	165905
J9VQK9_CRYNH	UDP-glucuronate decarboxylase OS=Cryptococcus neoformans var. grubii serotype A (strain H99 / ATCC 208821 / CBS 10515 / FGSC 9487) OX=235443 GN=CNAG_03322 PE=4 SV=1	47 kDa	190575	197296	209996	202842	202842	189259	185364	187951	211456	204253	214408
J9VWG2_CRYNH	Alanine--tRNA ligase OS=Cryptococcus neoformans var. grubii serotype A (strain H99 / ATCC 208821 / CBS 10515 / FGSC 9487) OX=235443 GN=ALA1 PE=3 SV=1	112 kDa	221969	209996	205674	204253	202842	244589	246290	229797	187951	176585	185364
J9VZ02_CRYNH	Large subunit ribosomal protein L22 OS=Cryptococcus neoformans var. grubii serotype A (strain H99 / ATCC 208821 / CBS 10515 / FGSC 9487) OX=235443 GN=CNAG_06447 PE=3 SV=1	21 kDa	343512	329519	363098	370728	391866	292890	294927	296979	355626	338783	338783
J9VU59_CRYNH	Succinate dehydrogenase [ubiquinone] flavoprotein subunit, mitochondrial OS=Cryptococcus neoformans var. grubii serotype A (strain H99 / ATCC 208821 / CBS 10515 / FGSC 9487) OX=235443 GN=CNAG_04189 PE=3 SV=1	70 kDa	202842	193235	194579	194579	198668	190575	190575	190575	205674	207105	211456
J9VUE0_CRYNH	Cytochrome c1, heme protein, mitochondrial OS=Cryptococcus neoformans var. grubii serotype A (strain H99 / ATCC 208821 / CBS 10515 / FGSC 9487) OX=235443 GN=CNAG_05909 PE=4 SV=1	35 kDa	105728	104273	106464	109457	110985	104273	98647.9	102837	109457	111757	104998
J9VWQ4_CRYNH	Translation elongation factor Tu OS=Cryptococcus neoformans var. grubii serotype A (strain H99 / ATCC 208821 / CBS 10515 / FGSC 9487) OX=235443 GN=CNAG_05826 PE=4 SV=1	80 kDa	225068	212927	201441	204253	197296	248003	248003	239555	195933	190575	187951
J9VKF2_CRYNH	Thioredoxin OS=Cryptococcus neoformans var. grubii serotype A (strain H99 / ATCC 208821 / CBS 10515 / FGSC 9487) OX=235443 GN=CNAG_02801 PE=1 SV=1	11 kDa	236257	241222	288858	267652	265803	223513	228210	231395	242900	239555	239555
J9VFV3_CRYNH	Large subunit ribosomal protein L27Ae OS=Cryptococcus neoformans var. grubii serotype A (strain H99 / ATCC 208821 / CBS 10515 / FGSC 9487) OX=235443 GN=CNAG_03747 PE=3 SV=1	16 kDa	212927	214408	242900	234625	242900	172951	174154	175365	223513	201441	211456
J9VQF1_CRYNH	Peroxiredoxin (Alkyl hydroperoxide reductase subunit C) OS=Cryptococcus neoformans var. grubii serotype A (strain H99 / ATCC 208821 / CBS 10515 / FGSC 9487) OX=235443 GN=CNAG_03482 PE=4 SV=2	25 kDa	163621	163621	158048	162491	159147	169391	171756	172951	158048	162491	148489
J9VRE8_CRYNH	DNA-binding protein OS=Cryptococcus neoformans var. grubii serotype A (strain H99 / ATCC 208821 / CBS 10515 / FGSC 9487) OX=235443 GN=CNAG_00935 PE=4 SV=1	42 kDa	221969	217401	218913	217401	218913	215899	223513	214408	215899	212927	217401
J9VPA5_CRYNH	Large subunit ribosomal protein L24 OS=Cryptococcus neoformans var. grubii serotype A (strain H99 / ATCC 208821 / CBS 10515 / FGSC 9487) OX=235443 GN=CNAG_04021 PE=4 SV=1	15 kDa	303219	277091	301124	292890	305328	239555	229797	239555	275177	260333	269514
J9VRH1_CRYNH	Glyceraldehyde-3-phosphate dehydrogenase OS=Cryptococcus neoformans var. grubii serotype A (strain H99 / ATCC 208821 / CBS 10515 / FGSC 9487) OX=235443 GN=CNAG_06699 PE=3 SV=1	36 kDa	200050	191901	201441	197296	194579	198668	197296	198668	195933	187951	201441
J9VWG3_CRYNH	Phosphoribosylformylglycinamidine synthase OS=Cryptococcus neoformans var. grubii serotype A (strain H99 / ATCC 208821 / CBS 10515 / FGSC 9487) OX=235443 GN=CNAG_04192 PE=3 SV=1	146 kDa	201441	201441	200050	201441	198668	211456	207105	214408	182812	182812	184083
J9VMP7_CRYNH	ATP-dependent RNA helicase ded1 OS=Cryptococcus neoformans var. grubii serotype A (strain H99 / ATCC 208821 / CBS 10515 / FGSC 9487) OX=235443 GN=CNAG_00809 PE=3 SV=1	68 kDa	221969	226633	211456	212927	209996	263967	254976	248003	208545	215899	207105
J9VQ24_CRYNH	Eukaryotic translation initiation factor 5A OS=Cryptococcus neoformans var. grubii serotype A (strain H99 / ATCC 208821 / CBS 10515 / FGSC 9487) OX=235443 GN=CNAG_01428 PE=3 SV=1	17 kDa	189259	194579	215899	214408	209996	207105	197296	215899	200050	208545	190575
J9VHI6_CRYNH	Cytochrome c OS=Cryptococcus neoformans var. grubii serotype A (strain H99 / ATCC 208821 / CBS 10515 / FGSC 9487) OX=235443 GN=CNAG_00716 PE=3 SV=1	12 kDa	327242	331810	336442	327242	327242	348307	343512	336442	311744	307452	288858
J9VQK7_CRYNH	Methylenetetrahydrofolate dehydrogenase (NADP) OS=Cryptococcus neoformans var. grubii serotype A (strain H99 / ATCC 208821 / CBS 10515 / FGSC 9487) OX=235443 GN=CNAG_07746 PE=3 SV=1	109 kDa	225068	221969	226633	225068	225068	228210	228210	231395	198668	189259	193235
J9VHE4_CRYNH	Small subunit ribosomal protein S11 OS=Cryptococcus neoformans var. grubii serotype A (strain H99 / ATCC 208821 / CBS 10515 / FGSC 9487) OX=235443 GN=CNAG_00672 PE=3 SV=1	18 kDa	271388	280959	327242	313912	292890	237901	220436	225068	279018	258535	273276
J9VVB2_CRYNH	Adenylate kinase OS=Cryptococcus neoformans var. grubii serotype A (strain H99 / ATCC 208821 / CBS 10515 / FGSC 9487) OX=235443 GN=ADK1 PE=3 SV=1	29 kDa	253214	254976	248003	249728	254976	244589	237901	236257	262144	258535	251465
J9VJP1_CRYNH	Phosphoribosylaminoimidazolecarboxamide formyltransferase/IMP cyclohydrolase OS=Cryptococcus neoformans var. grubii serotype A (strain H99 / ATCC 208821 / CBS 10515 / FGSC 9487) OX=235443 GN=CNAG_00700 PE=3 SV=1	65 kDa	186653	191901	186653	193235	191901	187951	185364	187951	205674	202842	205674
J9VMZ2_CRYNH	UTP--glucose-1-phosphate uridylyltransferase OS=Cryptococcus neoformans var. grubii serotype A (strain H99 / ATCC 208821 / CBS 10515 / FGSC 9487) OX=235443 GN=CNAG_02748 PE=3 SV=1	56 kDa	221969	220436	211456	204253	204253	217401	221969	215899	218913	208545	221969
J9VZI7_CRYNH	40S ribosomal protein S7 OS=Cryptococcus neoformans var. grubii serotype A (strain H99 / ATCC 208821 / CBS 10515 / FGSC 9487) OX=235443 GN=CNAG_04445 PE=3 SV=1	22 kDa	208545	207105	234625	231395	234625	187951	171756	202842	217401	212927	215899
J9VL33_CRYNH	2,3-bisphosphoglycerate-independent phosphoglycerate mutase OS=Cryptococcus neoformans var. grubii serotype A (strain H99 / ATCC 208821 / CBS 10515 / FGSC 9487) OX=235443 GN=CNAG_06900 PE=3 SV=1	59 kDa	236257	229797	220436	218913	223513	231395	239555	233005	212927	209996	200050
J9VN56_CRYNH	Peptidyl-prolyl cis-trans isomerase OS=Cryptococcus neoformans var. grubii serotype A (strain H99 / ATCC 208821 / CBS 10515 / FGSC 9487) OX=235443 GN=CNAG_03627 PE=3 SV=1	17 kDa	172951	170569	189259	177813	176585	181549	180295	187951	181549	185364	182812
J9VWY4_CRYNH	Mitochondrial outer membrane 72K protein OS=Cryptococcus neoformans var. grubii serotype A (strain H99 / ATCC 208821 / CBS 10515 / FGSC 9487) OX=235443 GN=CNAG_01682 PE=4 SV=1	69 kDa	228210	223513	225068	226633	226633	229797	237901	233005	208545	214408	204253
J9VDR3_CRYNH	Large subunit ribosomal protein L9e OS=Cryptococcus neoformans var. grubii serotype A (strain H99 / ATCC 208821 / CBS 10515 / FGSC 9487) OX=235443 GN=CNAG_00034 PE=4 SV=1	21 kDa	233005	237901	248003	253214	249728	208545	202842	204253	253214	239555	249728
J9VID8_CRYNH	40S ribosomal protein S12 OS=Cryptococcus neoformans var. grubii serotype A (strain H99 / ATCC 208821 / CBS 10515 / FGSC 9487) OX=235443 GN=CNAG_02754 PE=3 SV=1	16 kDa	273276	273276	286863	265803	269514	237901	220436	244589	239555	228210	225068
J9VJ14_CRYNH	Glutamine synthetase OS=Cryptococcus neoformans var. grubii serotype A (strain H99 / ATCC 208821 / CBS 10515 / FGSC 9487) OX=235443 GN=CNAG_00457 PE=3 SV=1	40 kDa	211456	205674	207105	212927	205674	189259	187951	194579	207105	215899	201441
J9VM42_CRYNH	Nucleoside diphosphate kinase OS=Cryptococcus neoformans var. grubii serotype A (strain H99 / ATCC 208821 / CBS 10515 / FGSC 9487) OX=235443 GN=CNAG_02285 PE=3 SV=1	17 kDa	124002	122295	130167	128375	130167	96617.7	95950.3	100025	132902	131072	134757
J9VNJ0_CRYNH	Glutamine-fructose-6-phosphate transaminase (Isomerizing) OS=Cryptococcus neoformans var. grubii serotype A (strain H99 / ATCC 208821 / CBS 10515 / FGSC 9487) OX=235443 GN=CNAG_01164 PE=4 SV=1	78 kDa	184083	184083	185364	180295	180295	162491	164759	167059	208545	197296	214408
J9VFK1_CRYNH	Imidazole glycerol phosphate synthase hisHF OS=Cryptococcus neoformans var. grubii serotype A (strain H99 / ATCC 208821 / CBS 10515 / FGSC 9487) OX=235443 GN=CNAG_00743 PE=3 SV=1	67 kDa	172951	167059	161369	162491	159147	202842	191901	191901	148489	148489	149522
J9VN00_CRYNH	T-complex protein 1 subunit theta OS=Cryptococcus neoformans var. grubii serotype A (strain H99 / ATCC 208821 / CBS 10515 / FGSC 9487) OX=235443 GN=CNAG_02736 PE=3 SV=1	58 kDa	163621	159147	150562	152664	149522	176585	170569	170569	152664	149522	154795
J9VFG4_CRYNH	Large subunit ribosomal protein L31e OS=Cryptococcus neoformans var. grubii serotype A (strain H99 / ATCC 208821 / CBS 10515 / FGSC 9487) OX=235443 GN=CNAG_00703 PE=4 SV=1	14 kDa	299044	279018	320508	301124	320508	262144	237901	242900	273276	256749	290867
J9VZT6_CRYNH	40S ribosomal protein S26 OS=Cryptococcus neoformans var. grubii serotype A (strain H99 / ATCC 208821 / CBS 10515 / FGSC 9487) OX=235443 GN=CNAG_05525 PE=3 SV=1	15 kDa	241222	241222	307452	279018	311744	207105	177813	204253	271388	267652	280959
J9VW40_CRYNH	Small subunit ribosomal protein S2 OS=Cryptococcus neoformans var. grubii serotype A (strain H99 / ATCC 208821 / CBS 10515 / FGSC 9487) OX=235443 GN=CNAG_06605 PE=3 SV=1	28 kDa	453266	462791	520666	502931	502931	389159	365624	381150	472515	456419	472515
J9VJF3_CRYNH	MICOS complex subunit MIC60 OS=Cryptococcus neoformans var. grubii serotype A (strain H99 / ATCC 208821 / CBS 10515 / FGSC 9487) OX=235443 GN=CNAG_07810 PE=3 SV=1	80 kDa	161369	149522	150562	148489	152664	148489	148489	147464	159147	149522	156956
J9VL75_CRYNH (+1)	40S ribosomal protein S6 OS=Cryptococcus neoformans var. grubii serotype A (strain H99 / ATCC 208821 / CBS 10515 / FGSC 9487) OX=235443 GN=CNAG_01152 PE=3 SV=1	27 kDa	389159	358099	378517	373306	370728	318294	286863	303219	331810	305328	324982
J9VNZ3_CRYNH	Sulfite reductase (NADPH) hemoprotein, beta-component OS=Cryptococcus neoformans var. grubii serotype A (strain H99 / ATCC 208821 / CBS 10515 / FGSC 9487) OX=235443 GN=CNAG_05070 PE=3 SV=2	150 kDa	220436	217401	225068	223513	226633	239555	233005	233005	181549	182812	187951
J9W241_CRYNH	Cytochrome c oxidase subunit 4 OS=Cryptococcus neoformans var. grubii serotype A (strain H99 / ATCC 208821 / CBS 10515 / FGSC 9487) OX=235443 GN=CNAG_01991 PE=4 SV=1	18 kDa	126607	124002	130167	130167	135694	106464	105728	109457	134757	129267	131072
J9VU49_CRYNH	Lysine--tRNA ligase OS=Cryptococcus neoformans var. grubii serotype A (strain H99 / ATCC 208821 / CBS 10515 / FGSC 9487) OX=235443 GN=CNAG_04179 PE=3 SV=2	71 kDa	236257	233005	237901	236257	237901	229797	231395	233005	221969	205674	221969
J9VHC1_CRYNH	Large subunit ribosomal protein L28e OS=Cryptococcus neoformans var. grubii serotype A (strain H99 / ATCC 208821 / CBS 10515 / FGSC 9487) OX=235443 GN=CNAG_04068 PE=4 SV=1	17 kDa	311744	292890	324982	311744	313912	248003	242900	244589	280959	258535	269514
J9VY09_CRYNH	Succinate--CoA ligase [ADP-forming] subunit alpha, mitochondrial OS=Cryptococcus neoformans var. grubii serotype A (strain H99 / ATCC 208821 / CBS 10515 / FGSC 9487) OX=235443 GN=CNAG_03375 PE=3 SV=1	35 kDa	217401	204253	218913	211456	214408	201441	197296	202842	215899	209996	214408
J9VUU8_CRYNH	Small subunit ribosomal protein S25e OS=Cryptococcus neoformans var. grubii serotype A (strain H99 / ATCC 208821 / CBS 10515 / FGSC 9487) OX=235443 GN=CNAG_02359 PE=4 SV=1	12 kDa	363098	334118	402883	394591	419991	253214	271388	269514	358099	320508	355626
J9VZR6_CRYNH	2-isopropylmalate synthase OS=Cryptococcus neoformans var. grubii serotype A (strain H99 / ATCC 208821 / CBS 10515 / FGSC 9487) OX=235443 GN=CNAG_05496 PE=3 SV=1	70 kDa	125733	125733	124002	120611	118950	118950	124864	123145	114105	111757	110985
J9VT96_CRYNH	Large subunit ribosomal protein L18-A OS=Cryptococcus neoformans var. grubii serotype A (strain H99 / ATCC 208821 / CBS 10515 / FGSC 9487) OX=235443 GN=CNAG_01224 PE=4 SV=1	21 kDa	311744	324982	343512	358099	378517	254976	234625	251465	348307	355626	348307
J9VYP5_CRYNH	Phosphoribosylamine-glycine ligase OS=Cryptococcus neoformans var. grubii serotype A (strain H99 / ATCC 208821 / CBS 10515 / FGSC 9487) OX=235443 GN=CNAG_06314 PE=3 SV=1	85 kDa	152664	152664	149522	154795	154795	164759	161369	165905	147464	142441	141457
J9VZ71_CRYNH	T-complex protein 1 subunit zeta OS=Cryptococcus neoformans var. grubii serotype A (strain H99 / ATCC 208821 / CBS 10515 / FGSC 9487) OX=235443 GN=CNAG_04304 PE=3 SV=1	60 kDa	153726	150562	144429	150562	147464	167059	167059	165905	150562	152664	155872
J9VKN8_CRYNH	Oxoglutarate dehydrogenase (Succinyl-transferring), E1 component OS=Cryptococcus neoformans var. grubii serotype A (strain H99 / ATCC 208821 / CBS 10515 / FGSC 9487) OX=235443 GN=CNAG_03674 PE=4 SV=1	115 kDa	204253	194579	180295	180295	182812	193235	197296	195933	200050	195933	202842
J9VLP9_CRYNH	Aminopeptidase 2 OS=Cryptococcus neoformans var. grubii serotype A (strain H99 / ATCC 208821 / CBS 10515 / FGSC 9487) OX=235443 GN=CNAG_04009 PE=4 SV=1	113 kDa	258535	253214	265803	262144	263967	231395	241222	239555	277091	267652	273276
J9VM09_CRYNH	Inorganic pyrophosphatase OS=Cryptococcus neoformans var. grubii serotype A (strain H99 / ATCC 208821 / CBS 10515 / FGSC 9487) OX=235443 GN=CNAG_02545 PE=4 SV=2	35 kDa	181549	179050	200050	197296	195933	159147	161369	167059	190575	182812	186653
J9VKK7_CRYNH	FK506-binding protein OS=Cryptococcus neoformans var. grubii serotype A (strain H99 / ATCC 208821 / CBS 10515 / FGSC 9487) OX=235443 GN=CNAG_01148 PE=3 SV=2	45 kDa	185364	186653	176585	181549	176585	212927	205674	211456	167059	169391	163621
J9VDE9_CRYNH	Glutamate carboxypeptidase OS=Cryptococcus neoformans var. grubii serotype A (strain H99 / ATCC 208821 / CBS 10515 / FGSC 9487) OX=235443 GN=CNAG_00176 PE=4 SV=1	52 kDa	159147	165905	158048	154795	154795	155872	158048	154795	169391	165905	165905
J9VL88_CRYNH	Heat shock protein OS=Cryptococcus neoformans var. grubii serotype A (strain H99 / ATCC 208821 / CBS 10515 / FGSC 9487) OX=235443 GN=CNAG_07347 PE=3 SV=1	100 kDa	143431	137588	136638	132902	135694	160254	162491	159147	106464	113317	112534
J9VL11_CRYNH	Tubulin alpha chain OS=Cryptococcus neoformans var. grubii serotype A (strain H99 / ATCC 208821 / CBS 10515 / FGSC 9487) OX=235443 GN=CNAG_03787 PE=3 SV=1	50 kDa	180295	179050	177813	177813	176585	154795	152664	158048	197296	186653	197296
J9VE11_CRYNH	Ubiquitin-activating enzyme E1 OS=Cryptococcus neoformans var. grubii serotype A (strain H99 / ATCC 208821 / CBS 10515 / FGSC 9487) OX=235443 GN=CNAG_00136 PE=4 SV=1	112 kDa	149522	143431	136638	134757	133826	162491	165905	159147	136638	133826	135694
J9VN22_CRYNH	T-complex protein 1 subunit gamma OS=Cryptococcus neoformans var. grubii serotype A (strain H99 / ATCC 208821 / CBS 10515 / FGSC 9487) OX=235443 GN=CNAG_02710 PE=3 SV=1	61 kDa	181549	181549	168221	169391	161369	195933	195933	186653	169391	170569	168221
J9VT51_CRYNH	Protein transporter SEC31 OS=Cryptococcus neoformans var. grubii serotype A (strain H99 / ATCC 208821 / CBS 10515 / FGSC 9487) OX=235443 GN=CNAG_04803 PE=4 SV=2	154 kDa	158048	153726	145433	142441	144429	167059	163621	165905	155872	151609	156956
J9W313_CRYNH	Phosphoglucomutase, variant OS=Cryptococcus neoformans var. grubii serotype A (strain H99 / ATCC 208821 / CBS 10515 / FGSC 9487) OX=235443 GN=CNAG_06313 PE=3 SV=2	61 kDa	204253	194579	198668	190575	189259	205674	207105	208545	190575	191901	193235
J9VEX3_CRYNH	Succinate--CoA ligase [ADP-forming] subunit beta, mitochondrial OS=Cryptococcus neoformans var. grubii serotype A (strain H99 / ATCC 208821 / CBS 10515 / FGSC 9487) OX=235443 GN=CNAG_00747 PE=3 SV=1	45 kDa	168221	165905	170569	167059	174154	170569	163621	169391	176585	176585	175365
J9VMC5_CRYNH	Eukaryotic translation initiation factor 3 subunit C OS=Cryptococcus neoformans var. grubii serotype A (strain H99 / ATCC 208821 / CBS 10515 / FGSC 9487) OX=235443 GN=NIP1 PE=3 SV=1	99 kDa	215899	202842	204253	204253	208545	209996	207105	205674	215899	214408	215899
J9VG96_CRYNH	3-isopropylmalate dehydratase OS=Cryptococcus neoformans var. grubii serotype A (strain H99 / ATCC 208821 / CBS 10515 / FGSC 9487) OX=235443 GN=CNAG_00237 PE=3 SV=1	83 kDa	147464	148489	161369	164759	163621	119778	111757	114898	164759	160254	172951
J9VIQ6_CRYNH	GTP-binding protein ypt1 OS=Cryptococcus neoformans var. grubii serotype A (strain H99 / ATCC 208821 / CBS 10515 / FGSC 9487) OX=235443 GN=CNAG_05068 PE=4 SV=1	23 kDa	190575	186653	172951	175365	176585	180295	182812	180295	194579	186653	198668
J9VW78_CRYNH	Nitric oxide dioxygenase OS=Cryptococcus neoformans var. grubii serotype A (strain H99 / ATCC 208821 / CBS 10515 / FGSC 9487) OX=235443 GN=CNAG_01464 PE=3 SV=1	56 kDa	175365	162491	237901	212927	233005	145433	146445	139509	130167	135694	122295
J9VGH0_CRYNH	T-complex protein 1 subunit eta OS=Cryptococcus neoformans var. grubii serotype A (strain H99 / ATCC 208821 / CBS 10515 / FGSC 9487) OX=235443 GN=CNAG_07346 PE=3 SV=1	61 kDa	197296	197296	185364	184083	181549	207105	207105	204253	187951	185364	187951
J9VTH3_CRYNH	Pyruvate decarboxylase OS=Cryptococcus neoformans var. grubii serotype A (strain H99 / ATCC 208821 / CBS 10515 / FGSC 9487) OX=235443 GN=CNAG_04659 PE=3 SV=1	68 kDa	197296	197296	234625	198668	217401	194579	191901	191901	187951	189259	186653
J9VVE7_CRYNH	Uncharacterized protein OS=Cryptococcus neoformans var. grubii serotype A (strain H99 / ATCC 208821 / CBS 10515 / FGSC 9487) OX=235443 GN=CNAG_02129 PE=4 SV=1	102 kDa	234625	228210	256749	208545	228210	254976	277091	267652	158048	163621	153726
J9VNN1_CRYNH	Acetyltransferase component of pyruvate dehydrogenase complex OS=Cryptococcus neoformans var. grubii serotype A (strain H99 / ATCC 208821 / CBS 10515 / FGSC 9487) OX=235443 GN=CNAG_01120 PE=3 SV=1	51 kDa	212927	201441	217401	223513	229797	181549	176585	181549	225068	223513	239555
J9VM05_CRYNH	V-type proton ATPase catalytic subunit A OS=Cryptococcus neoformans var. grubii serotype A (strain H99 / ATCC 208821 / CBS 10515 / FGSC 9487) OX=235443 GN=CNAG_02326 PE=3 SV=2	68 kDa	154795	151609	154795	154795	154795	143431	143431	147464	169391	167059	171756
J9VR87_CRYNH	UDP-glucose 6-dehydrogenase OS=Cryptococcus neoformans var. grubii serotype A (strain H99 / ATCC 208821 / CBS 10515 / FGSC 9487) OX=235443 GN=CNAG_04969 PE=3 SV=1	51 kDa	251465	244589	231395	229797	228210	242900	256749	246290	242900	226633	242900
J9VLJ8_CRYNH	Chaperone regulator OS=Cryptococcus neoformans var. grubii serotype A (strain H99 / ATCC 208821 / CBS 10515 / FGSC 9487) OX=235443 GN=CNAG_03944 PE=3 SV=1	44 kDa	194579	185364	167059	171756	162491	218913	223513	218913	160254	160254	147464
J9VR33_CRYNH	60S ribosomal protein L36 OS=Cryptococcus neoformans var. grubii serotype A (strain H99 / ATCC 208821 / CBS 10515 / FGSC 9487) OX=235443 GN=CNAG_03510 PE=3 SV=1	13 kDa	271388	244589	279018	279018	292890	207105	198668	229797	253214	228210	246290
J9VWX1_CRYNH	Glycine-tRNA ligase OS=Cryptococcus neoformans var. grubii serotype A (strain H99 / ATCC 208821 / CBS 10515 / FGSC 9487) OX=235443 GN=CNAG_05900 PE=4 SV=2	78 kDa	301124	284881	260333	262144	254976	327242	334118	299044	253214	242900	248003
J9W2K7_CRYNH	Cytoplasmic protein OS=Cryptococcus neoformans var. grubii serotype A (strain H99 / ATCC 208821 / CBS 10515 / FGSC 9487) OX=235443 GN=CNAG_06144 PE=3 SV=1	19 kDa	279018	286863	309590	288858	292890	311744	296979	307452	279018	269514	263967
J9VKH4_CRYNH	Cytoplasmic protein OS=Cryptococcus neoformans var. grubii serotype A (strain H99 / ATCC 208821 / CBS 10515 / FGSC 9487) OX=235443 GN=CNAG_01182 PE=4 SV=1	38 kDa	246290	239555	244589	254976	248003	263967	251465	260333	237901	242900	239555
J9VMY2_CRYNH	Eukaryotic translation initiation factor 3 subunit A OS=Cryptococcus neoformans var. grubii serotype A (strain H99 / ATCC 208821 / CBS 10515 / FGSC 9487) OX=235443 GN=TIF32 PE=3 SV=1	106 kDa	163621	156956	159147	155872	156956	155872	152664	154795	155872	150562	159147
J9VU89_CRYNH	Small subunit ribosomal protein S20 OS=Cryptococcus neoformans var. grubii serotype A (strain H99 / ATCC 208821 / CBS 10515 / FGSC 9487) OX=235443 GN=CNAG_01628 PE=3 SV=1	13 kDa	217401	220436	234625	225068	226633	190575	172951	174154	211456	195933	191901
J9VK09_CRYNH	F-type H-transporting ATPase subunit F OS=Cryptococcus neoformans var. grubii serotype A (strain H99 / ATCC 208821 / CBS 10515 / FGSC 9487) OX=235443 GN=CNAG_02916 PE=4 SV=1	11 kDa	237901	221969	237901	234625	248003	190575	197296	201441	244589	223513	234625
J9VRV1_CRYNH	ATP synthase subunit gamma OS=Cryptococcus neoformans var. grubii serotype A (strain H99 / ATCC 208821 / CBS 10515 / FGSC 9487) OX=235443 GN=CNAG_02485 PE=3 SV=1	31 kDa	258535	258535	253214	258535	258535	242900	244589	239555	263967	253214	251465
J9VUB5_CRYNH	Importin beta-4 subunit OS=Cryptococcus neoformans var. grubii serotype A (strain H99 / ATCC 208821 / CBS 10515 / FGSC 9487) OX=235443 GN=CNAG_05884 PE=4 SV=2	118 kDa	193235	187951	179050	184083	180295	218913	211456	204253	176585	179050	175365
J9VXK6_CRYNH	Small subunit ribosomal protein S22-A, variant OS=Cryptococcus neoformans var. grubii serotype A (strain H99 / ATCC 208821 / CBS 10515 / FGSC 9487) OX=235443 GN=CNAG_01951 PE=3 SV=1	14 kDa	214408	217401	256749	237901	241222	197296	176585	177813	234625	226633	239555
J9VLE6_CRYNH (+1)	Polyubiquitin OS=Cryptococcus neoformans var. grubii serotype A (strain H99 / ATCC 208821 / CBS 10515 / FGSC 9487) OX=235443 GN=CNAG_00370 PE=4 SV=1	15 kDa	284881	279018	313912	309590	286863	258535	263967	282913	280959	299044	290867
J9VM14_CRYNH	Cytochrome b-c1 complex subunit Rieske, mitochondrial OS=Cryptococcus neoformans var. grubii serotype A (strain H99 / ATCC 208821 / CBS 10515 / FGSC 9487) OX=235443 GN=CNAG_02315 PE=4 SV=1	30 kDa	153726	154795	160254	161369	160254	143431	142441	144429	153726	161369	156956
J9VSC8_CRYNH	Ribosomal protein L19 OS=Cryptococcus neoformans var. grubii serotype A (strain H99 / ATCC 208821 / CBS 10515 / FGSC 9487) OX=235443 GN=CNAG_04448 PE=3 SV=1	23 kDa	184083	179050	200050	200050	202842	158048	147464	169391	181549	181549	172951
J9VSV4_CRYNH	Glucose-6-phosphate 1-dehydrogenase OS=Cryptococcus neoformans var. grubii serotype A (strain H99 / ATCC 208821 / CBS 10515 / FGSC 9487) OX=235443 GN=CNAG_03245 PE=3 SV=1	57 kDa	231395	234625	233005	226633	231395	214408	228210	223513	234625	221969	223513
J9VWT4_CRYNH	Cytochrome b5 reductase OS=Cryptococcus neoformans var. grubii serotype A (strain H99 / ATCC 208821 / CBS 10515 / FGSC 9487) OX=235443 GN=CNAG_05462 PE=4 SV=1	38 kDa	186653	194579	207105	194579	197296	170569	176585	170569	187951	181549	180295
J9VI50_CRYNH	Pre-mRNA-processing-splicing factor 8 OS=Cryptococcus neoformans var. grubii serotype A (strain H99 / ATCC 208821 / CBS 10515 / FGSC 9487) OX=235443 GN=CNAG_00147 PE=4 SV=1	292 kDa	162491	161369	149522	150562	151609	165905	170569	171756	168221	168221	168221
J9VML7_CRYNH	Phosphoglycerate dehydrogenase OS=Cryptococcus neoformans var. grubii serotype A (strain H99 / ATCC 208821 / CBS 10515 / FGSC 9487) OX=235443 GN=CNAG_00774 PE=4 SV=1	55 kDa	118129	113317	114898	118950	118129	124864	120611	124864	114898	121450	118129
J9VDL3_CRYNH	Isoleucine-tRNA ligase OS=Cryptococcus neoformans var. grubii serotype A (strain H99 / ATCC 208821 / CBS 10515 / FGSC 9487) OX=235443 GN=CNAG_00238 PE=3 SV=1	125 kDa	223513	226633	225068	226633	228210	212927	218913	211456	233005	228210	226633
J9VFU9_CRYNH	Staphylococcal nuclease domain-containing protein 1 OS=Cryptococcus neoformans var. grubii serotype A (strain H99 / ATCC 208821 / CBS 10515 / FGSC 9487) OX=235443 GN=CNAG_03742 PE=4 SV=2	104 kDa	181549	175365	179050	174154	179050	172951	171756	175365	197296	194579	204253
J9VW18_CRYNH	Tryptophan-tRNA ligase OS=Cryptococcus neoformans var. grubii serotype A (strain H99 / ATCC 208821 / CBS 10515 / FGSC 9487) OX=235443 GN=CNAG_04604 PE=4 SV=2	71 kDa	200050	187951	184083	185364	184083	212927	208545	211456	177813	174154	176585
J9VZS2_CRYNH	Small subunit ribosomal protein S5 OS=Cryptococcus neoformans var. grubii serotype A (strain H99 / ATCC 208821 / CBS 10515 / FGSC 9487) OX=235443 GN=CNAG_01990 PE=3 SV=1	23 kDa	233005	215899	239555	237901	248003	202842	194579	200050	225068	233005	233005
J9VPP8_CRYNH	Uncharacterized protein OS=Cryptococcus neoformans var. grubii serotype A (strain H99 / ATCC 208821 / CBS 10515 / FGSC 9487) OX=235443 GN=CNAG_03007 PE=4 SV=1	12 kDa	154795	151609	140479	141457	133826	141457	145433	148489	280959	263967	275177
J9VU38_CRYNH	Glycerol-3-phosphate dehydrogenase [NAD(+)] OS=Cryptococcus neoformans var. grubii serotype A (strain H99 / ATCC 208821 / CBS 10515 / FGSC 9487) OX=235443 GN=CNAG_01745 PE=3 SV=1	42 kDa	158048	156956	163621	148489	155872	169391	182812	174154	140479	141457	138545
J9VX68_CRYNH	Asparagine synthase (Glutamine-hydrolyzing) OS=Cryptococcus neoformans var. grubii serotype A (strain H99 / ATCC 208821 / CBS 10515 / FGSC 9487) OX=235443 GN=CNAG_05425 PE=4 SV=1	67 kDa	228210	221969	225068	218913	217401	221969	221969	215899	198668	187951	194579
J9VMY1_CRYNH	Threonine-tRNA ligase OS=Cryptococcus neoformans var. grubii serotype A (strain H99 / ATCC 208821 / CBS 10515 / FGSC 9487) OX=235443 GN=CNAG_06755 PE=3 SV=2	88 kDa	217401	207105	218913	229797	223513	215899	217401	223513	212927	204253	212927
J9VNB3_CRYNH	Valine-tRNA ligase OS=Cryptococcus neoformans var. grubii serotype A (strain H99 / ATCC 208821 / CBS 10515 / FGSC 9487) OX=235443 GN=CNAG_07473 PE=3 SV=2	126 kDa	180295	179050	177813	179050	180295	172951	171756	171756	185364	179050	182812
J9VT05_CRYNH	NADH dehydrogenase [ubiquinone] flavoprotein 1, mitochondrial OS=Cryptococcus neoformans var. grubii serotype A (strain H99 / ATCC 208821 / CBS 10515 / FGSC 9487) OX=235443 GN=CNAG_01287 PE=3 SV=1	54 kDa	207105	191901	212927	211456	211456	180295	177813	171756	201441	200050	211456
J9VTA4_CRYNH	Large subunit ribosomal protein L12 OS=Cryptococcus neoformans var. grubii serotype A (strain H99 / ATCC 208821 / CBS 10515 / FGSC 9487) OX=235443 GN=CNAG_01480 PE=3 SV=1	18 kDa	181549	185364	195933	197296	185364	161369	154795	158048	177813	171756	170569
J9VTW1_CRYNH	Uncharacterized protein OS=Cryptococcus neoformans var. grubii serotype A (strain H99 / ATCC 208821 / CBS 10515 / FGSC 9487) OX=235443 GN=CNAG_01492 PE=4 SV=1	42 kDa	137588	129267	128375	122295	124864	136638	136638	140479	128375	131984	127488
J9VU39_CRYNH	NAD-specific glutamate dehydrogenase OS=Cryptococcus neoformans var. grubii serotype A (strain H99 / ATCC 208821 / CBS 10515 / FGSC 9487) OX=235443 GN=CNAG_00879 PE=3 SV=1	118 kDa	190575	179050	170569	168221	171756	186653	186653	186653	182812	181549	184083
J9VQT9_CRYNH	DNA-directed RNA polymerase subunit OS=Cryptococcus neoformans var. grubii serotype A (strain H99 / ATCC 208821 / CBS 10515 / FGSC 9487) OX=235443 GN=CNAG_01189 PE=3 SV=1	192 kDa	228210	217401	205674	212927	207105	260333	248003	239555	195933	197296	200050
J9VUB1_CRYNH	Histone H4 OS=Cryptococcus neoformans var. grubii serotype A (strain H99 / ATCC 208821 / CBS 10515 / FGSC 9487) OX=235443 GN=CNAG_01648 PE=3 SV=1	11 kDa	251465	214408	233005	231395	223513	153726	165905	163621	208545	185364	208545
J9VF13_CRYNH	Large subunit ribosomal protein L29 OS=Cryptococcus neoformans var. grubii serotype A (strain H99 / ATCC 208821 / CBS 10515 / FGSC 9487) OX=235443 GN=CNAG_00771 PE=3 SV=1	15 kDa	513498	502931	573725	558037	585780	389159	414209	419991	542777	520666	550354
J9VIB2_CRYNH	Eukaryotic translation initiation factor 3 subunit D OS=Cryptococcus neoformans var. grubii serotype A (strain H99 / ATCC 208821 / CBS 10515 / FGSC 9487) OX=235443 GN=CNAG_03641 PE=3 SV=1	60 kDa	191901	179050	174154	176585	176585	194579	194579	187951	167059	162491	159147
J9VN41_CRYNH	Translation initiation factor aIF-2 OS=Cryptococcus neoformans var. grubii serotype A (strain H99 / ATCC 208821 / CBS 10515 / FGSC 9487) OX=235443 GN=CNAG_03606 PE=4 SV=1	134 kDa	277091	265803	248003	254976	249728	320508	305328	301124	249728	242900	236257
J9VU28_CRYNH	Large subunit ribosomal protein L33-b OS=Cryptococcus neoformans var. grubii serotype A (strain H99 / ATCC 208821 / CBS 10515 / FGSC 9487) OX=235443 GN=CNAG_05800 PE=3 SV=1	12 kDa	212927	207105	258535	260333	242900	193235	186653	186653	225068	195933	231395
J9VPF2_CRYNH	Small subunit ribosomal protein S10e OS=Cryptococcus neoformans var. grubii serotype A (strain H99 / ATCC 208821 / CBS 10515 / FGSC 9487) OX=235443 GN=CNAG_05814 PE=4 SV=1	17 kDa	296979	279018	348307	341139	336442	217401	223513	237901	318294	290867	329519
J9VII7_CRYNH	dTDP-4-dehydrorhamnose reductase OS=Cryptococcus neoformans var. grubii serotype A (strain H99 / ATCC 208821 / CBS 10515 / FGSC 9487) OX=235443 GN=CNAG_03725 PE=4 SV=1	34 kDa	158048	152664	152664	154795	153726	149522	153726	153726	158048	155872	155872
J9VME3_CRYNH	Acetyl-CoA C-acetyltransferase OS=Cryptococcus neoformans var. grubii serotype A (strain H99 / ATCC 208821 / CBS 10515 / FGSC 9487) OX=235443 GN=CNAG_02918 PE=3 SV=1	42 kDa	124864	128375	123145	127488	127488	124864	124864	127488	138545	139509	137588
J9W2G0_CRYNH	Aspartate aminotransferase OS=Cryptococcus neoformans var. grubii serotype A (strain H99 / ATCC 208821 / CBS 10515 / FGSC 9487) OX=235443 GN=CNAG_06088 PE=4 SV=2	48 kDa	185364	175365	197296	185364	193235	172951	176585	176585	189259	194579	200050
J9W3S6_CRYNH	Nascent polypeptide-associated complex subunit beta OS=Cryptococcus neoformans var. grubii serotype A (strain H99 / ATCC 208821 / CBS 10515 / FGSC 9487) OX=235443 GN=CNAG_05437 PE=3 SV=1	19 kDa	169391	165905	181549	187951	187951	170569	163621	175365	176585	176585	172951
J9VS61_CRYNH	Peptidyl-prolyl cis-trans isomerase D OS=Cryptococcus neoformans var. grubii serotype A (strain H99 / ATCC 208821 / CBS 10515 / FGSC 9487) OX=235443 GN=CNAG_05932 PE=4 SV=1	41 kDa	204253	195933	191901	191901	184083	215899	233005	221969	181549	172951	171756
J9VK13_CRYNH	NADH dehydrogenase OS=Cryptococcus neoformans var. grubii serotype A (strain H99 / ATCC 208821 / CBS 10515 / FGSC 9487) OX=235443 GN=CNAG_00788 PE=4 SV=2	63 kDa	179050	177813	177813	174154	176585	179050	177813	176585	177813	179050	176585
J9VXQ3_CRYNH	THO complex subunit 4 OS=Cryptococcus neoformans var. grubii serotype A (strain H99 / ATCC 208821 / CBS 10515 / FGSC 9487) OX=235443 GN=CNAG_03249 PE=4 SV=1	22 kDa	236257	234625	242900	236257	237901	244589	234625	239555	229797	226633	223513
J9VKG0_CRYNH	Hsp71-like protein OS=Cryptococcus neoformans var. grubii serotype A (strain H99 / ATCC 208821 / CBS 10515 / FGSC 9487) OX=235443 GN=CNAG_01404 PE=3 SV=1	64 kDa	244589	241222	242900	242900	241222	244589	244589	248003	237901	228210	226633
J9VIG8_CRYNH	Pentafunctional AROM polypeptide OS=Cryptococcus neoformans var. grubii serotype A (strain H99 / ATCC 208821 / CBS 10515 / FGSC 9487) OX=235443 GN=CNAG_03701 PE=3 SV=1	173 kDa	208545	198668	205674	211456	208545	198668	191901	194579	198668	200050	204253
J9VFW4_CRYNH	Elongation factor 3 OS=Cryptococcus neoformans var. grubii serotype A (strain H99 / ATCC 208821 / CBS 10515 / FGSC 9487) OX=235443 GN=CNAG_00104 PE=4 SV=1	119 kDa	154795	151609	140479	142441	138545	174154	168221	164759	133826	131072	129267
J9VN86_CRYNH	Uncharacterized protein OS=Cryptococcus neoformans var. grubii serotype A (strain H99 / ATCC 208821 / CBS 10515 / FGSC 9487) OX=235443 GN=CNAG_07558 PE=4 SV=1	25 kDa	195933	191901	202842	208545	195933	215899	205674	236257	201441	207105	202842
J9VGH8_CRYNH	Large subunit ribosomal protein L19 OS=Cryptococcus neoformans var. grubii serotype A (strain H99 / ATCC 208821 / CBS 10515 / FGSC 9487) OX=235443 GN=CNAG_03748 PE=4 SV=2	284 kDa	212927	208545	207105	205674	208545	217401	214408	220436	212927	221969	215899
J9VI18_CRYNH	Fructose-bisphosphate aldolase 1 OS=Cryptococcus neoformans var. grubii serotype A (strain H99 / ATCC 208821 / CBS 10515 / FGSC 9487) OX=235443 GN=CNAG_06770 PE=4 SV=1	39 kDa	158048	163621	151609	148489	147464	170569	163621	161369	132902	137588	128375
J9VJ56_CRYNH	Mitochondrial import receptor subunit TOM40 OS=Cryptococcus neoformans var. grubii serotype A (strain H99 / ATCC 208821 / CBS 10515 / FGSC 9487) OX=235443 GN=CNAG_03931 PE=4 SV=1	41 kDa	128375	118950	118950	121450	118129	131984	131072	129267	118950	120611	123145
J9VU24_CRYNH	T-complex protein 1 subunit alpha OS=Cryptococcus neoformans var. grubii serotype A (strain H99 / ATCC 208821 / CBS 10515 / FGSC 9487) OX=235443 GN=CNAG_01568 PE=3 SV=1	60 kDa	229797	228210	220436	221969	218913	233005	237901	233005	228210	220436	228210
J9VPH6_CRYNH	Cytochrome c oxidase subunit OS=Cryptococcus neoformans var. grubii serotype A (strain H99 / ATCC 208821 / CBS 10515 / FGSC 9487) OX=235443 GN=CNAG_05839 PE=3 SV=2	10 kDa	123145	142441	184083	175365	180295	106464	113317	115698	165905	174154	179050
J9VK61_CRYNH	Uncharacterized protein OS=Cryptococcus neoformans var. grubii serotype A (strain H99 / ATCC 208821 / CBS 10515 / FGSC 9487) OX=235443 GN=CNAG_00848 PE=4 SV=2	103 kDa	271388	277091	305328	228210	262144	307452	343512	358099	212927	209996	193235
J9VMY0_CRYNH	Phenylalanine-tRNA ligase, beta subunit OS=Cryptococcus neoformans var. grubii serotype A (strain H99 / ATCC 208821 / CBS 10515 / FGSC 9487) OX=235443 GN=CNAG_02763 PE=4 SV=1	71 kDa	187951	189259	180295	182812	179050	191901	187951	187951	177813	182812	184083
J9VWJ8_CRYNH	F-type H-transporting ATPase subunit B OS=Cryptococcus neoformans var. grubii serotype A (strain H99 / ATCC 208821 / CBS 10515 / FGSC 9487) OX=235443 GN=CNAG_01586 PE=4 SV=1	26 kDa	221969	208545	207105	204253	209996	180295	185364	181549	211456	207105	204253
J9VJC5_CRYNH	Large subunit ribosomal protein L37a OS=Cryptococcus neoformans var. grubii serotype A (strain H99 / ATCC 208821 / CBS 10515 / FGSC 9487) OX=235443 GN=CNAG_04011 PE=3 SV=1	10 kDa	164759	171756	194579	193235	187951	145433	140479	138545	163621	163621	165905
J9VGW8_CRYNH	Isocitrate dehydrogenase [NAD] subunit, mitochondrial OS=Cryptococcus neoformans var. grubii serotype A (strain H99 / ATCC 208821 / CBS 10515 / FGSC 9487) OX=235443 GN=CNAG_07363 PE=3 SV=1	41 kDa	237901	234625	229797	225068	223513	214408	208545	209996	254976	236257	241222
J9VHS0_CRYNH	Aldose reductase OS=Cryptococcus neoformans var. grubii serotype A (strain H99 / ATCC 208821 / CBS 10515 / FGSC 9487) OX=235443 GN=CNAG_02722 PE=4 SV=1	35 kDa	186653	186653	186653	170569	170569	197296	195933	201441	162491	155872	147464
J9VR74_CRYNH	Coatomer subunit alpha OS=Cryptococcus neoformans var. grubii serotype A (strain H99 / ATCC 208821 / CBS 10515 / FGSC 9487) OX=235443 GN=CNAG_03554 PE=4 SV=1	136 kDa	158048	151609	145433	145433	148489	150562	147464	149522	160254	158048	164759
J9VK98_CRYNH	Large subunit ribosomal protein L22e OS=Cryptococcus neoformans var. grubii serotype A (strain H99 / ATCC 208821 / CBS 10515 / FGSC 9487) OX=235443 GN=CNAG_06811 PE=4 SV=1	14 kDa	249728	246290	286863	280959	288858	221969	211456	234625	251465	242900	253214
J9VUK0_CRYNH	Glutamate-tRNA ligase OS=Cryptococcus neoformans var. grubii serotype A (strain H99 / ATCC 208821 / CBS 10515 / FGSC 9487) OX=235443 GN=CNAG_05978 PE=3 SV=1	82 kDa	273276	269514	279018	275177	279018	256749	254976	251465	273276	262144	275177
J9VQI2_CRYNH	Uncharacterized protein OS=Cryptococcus neoformans var. grubii serotype A (strain H99 / ATCC 208821 / CBS 10515 / FGSC 9487) OX=235443 GN=CNAG_07740 PE=4 SV=1	29 kDa	175365	181549	180295	172951	176585	198668	201441	204253	175365	171756	164759
J9VRA3_CRYNH	Nascent polypeptide-associated complex subunit alpha OS=Cryptococcus neoformans var. grubii serotype A (strain H99 / ATCC 208821 / CBS 10515 / FGSC 9487) OX=235443 GN=CNAG_04985 PE=4 SV=1	20 kDa	239555	237901	260333	265803	256749	236257	229797	244589	248003	244589	239555
J9W0Q4_CRYNH	RNA helicase, variant OS=Cryptococcus neoformans var. grubii serotype A (strain H99 / ATCC 208821 / CBS 10515 / FGSC 9487) OX=235443 GN=CNAG_04580 PE=4 SV=1	78 kDa	260333	249728	234625	244589	234625	282913	275177	271388	231395	233005	233005
J9VD92_CRYNH	Glycerol-3-phosphate dehydrogenase [NAD(+)] OS=Cryptococcus neoformans var. grubii serotype A (strain H99 / ATCC 208821 / CBS 10515 / FGSC 9487) OX=235443 GN=CNAG_00121 PE=3 SV=1	38 kDa	185364	182812	195933	184083	189259	176585	177813	182812	195933	193235	193235
J9VIW2_CRYNH	Translation initiation factor 4G OS=Cryptococcus neoformans var. grubii serotype A (strain H99 / ATCC 208821 / CBS 10515 / FGSC 9487) OX=235443 GN=CNAG_00386 PE=4 SV=1	126 kDa	128375	125733	126607	132902	131072	131072	127488	130167	120611	123145	117313
J9VLH4_CRYNH	Translation initiation factor 4G OS=Cryptococcus neoformans var. grubii serotype A (strain H99 / ATCC 208821 / CBS 10515 / FGSC 9487) OX=235443 GN=CNAG_00402 PE=4 SV=1	160 kDa	119778	116502	116502	118950	117313	122295	117313	124002	118129	124864	121450
J9VUG0_CRYNH	Uridylate kinase OS=Cryptococcus neoformans var. grubii serotype A (strain H99 / ATCC 208821 / CBS 10515 / FGSC 9487) OX=235443 GN=CNAG_05935 PE=3 SV=1	31 kDa	191901	201441	184083	179050	181549	200050	198668	208545	198668	195933	189259
J9VQC3_CRYNH	Arginine-tRNA ligase OS=Cryptococcus neoformans var. grubii serotype A (strain H99 / ATCC 208821 / CBS 10515 / FGSC 9487) OX=235443 GN=CNAG_03457 PE=3 SV=1	70 kDa	248003	234625	229797	233005	229797	221969	233005	231395	225068	209996	214408
J9VXK4_CRYNH	Uncharacterized protein OS=Cryptococcus neoformans var. grubii serotype A (strain H99 / ATCC 208821 / CBS 10515 / FGSC 9487) OX=235443 GN=CNAG_05556 PE=3 SV=1	11 kDa	381150	378517	397336	381150	414209	267652	275177	277091	348307	327242	334118
MET3_CRYNH	Sulfate adenylyltransferase OS=Cryptococcus neoformans var. grubii serotype A (strain H99 / ATCC 208821 / CBS 10515 / FGSC 9487) OX=235443 GN=MET3 PE=2 SV=1	65 kDa	258535	256749	286863	290867	305328	294927	282913	290867	150562	151609	164759
J9VUD6_CRYNH	Small subunit ribosomal protein S14 OS=Cryptococcus neoformans var. grubii serotype A (strain H99 / ATCC 208821 / CBS 10515 / FGSC 9487) OX=235443 GN=CNAG_05904 PE=3 SV=1	16 kDa	233005	205674	225068	220436	231395	182812	168221	184083	204253	204253	201441
J9VG91_CRYNH	Large subunit ribosomal protein L30e OS=Cryptococcus neoformans var. grubii serotype A (strain H99 / ATCC 208821 / CBS 10515 / FGSC 9487) OX=235443 GN=CNAG_00232 PE=4 SV=1	12 kDa	180295	179050	190575	191901	190575	141457	140479	145433	172951	162491	168221
J9W0R4_CRYNH	26S proteasome regulatory subunit RPN1 OS=Cryptococcus neoformans var. grubii serotype A (strain H99 / ATCC 208821 / CBS 10515 / FGSC 9487) OX=235443 GN=CNAG_07863 PE=3 SV=2	110 kDa	176585	169391	145433	146445	141457	202842	202842	204253	154795	160254	149522
J9W1A7_CRYNH	Dynamin GTPase OS=Cryptococcus neoformans var. grubii serotype A (strain H99 / ATCC 208821 / CBS 10515 / FGSC 9487) OX=235443 GN=CNAG_01655 PE=3 SV=1	91 kDa	197296	194579	177813	172951	171756	234625	228210	220436	184083	181549	177813
J9VHK8_CRYNH	ATP-dependent RNA helicase SUB2 OS=Cryptococcus neoformans var. grubii serotype A (strain H99 / ATCC 208821 / CBS 10515 / FGSC 9487) OX=235443 GN=CNAG_00741 PE=4 SV=1	48 kDa	209996	215899	204253	207105	201441	229797	215899	221969	204253	205674	201441
J9VTL4_CRYNH	Alcohol dehydrogenase, propanol-preferring OS=Cryptococcus neoformans var. grubii serotype A (strain H99 / ATCC 208821 / CBS 10515 / FGSC 9487) OX=235443 GN=CNAG_07745 PE=4 SV=2	44 kDa	262144	253214	290867	220436	267652	262144	260333	242900	212927	208545	194579
J9VH48_CRYNH	Oxidoreductase OS=Cryptococcus neoformans var. grubii serotype A (strain H99 / ATCC 208821 / CBS 10515 / FGSC 9487) OX=235443 GN=CNAG_03983 PE=4 SV=2	36 kDa	165905	171756	195933	180295	180295	146445	154795	154795	169391	154795	154795
J9VYI2_CRYNH	Clustered mitochondria protein homolog OS=Cryptococcus neoformans var. grubii serotype A (strain H99 / ATCC 208821 / CBS 10515 / FGSC 9487) OX=235443 GN=CLU1 PE=3 SV=1	164 kDa	159147	152664	155872	160254	158048	168221	159147	167059	154795	156956	154795
J9VP81_CRYNH	Nucleolar protein 58 OS=Cryptococcus neoformans var. grubii serotype A (strain H99 / ATCC 208821 / CBS 10515 / FGSC 9487) OX=235443 GN=CNAG_05976 PE=4 SV=1	62 kDa	201441	193235	185364	189259	190575	208545	208545	205674	182812	185364	180295
J9VI91_CRYNH	Pumilio-family RNA binding protein OS=Cryptococcus neoformans var. grubii serotype A (strain H99 / ATCC 208821 / CBS 10515 / FGSC 9487) OX=235443 GN=CNAG_02810 PE=4 SV=2	102 kDa	142441	142441	146445	148489	145433	150562	145433	148489	142441	138545	139509
J9VLG3_CRYNH	26S protease regulatory subunit 6B OS=Cryptococcus neoformans var. grubii serotype A (strain H99 / ATCC 208821 / CBS 10515 / FGSC 9487) OX=235443 GN=CNAG_03904 PE=3 SV=1	47 kDa	156956	149522	133826	134757	129267	172951	181549	172951	136638	136638	136638
J9VN81_CRYNH	Uncharacterized protein OS=Cryptococcus neoformans var. grubii serotype A (strain H99 / ATCC 208821 / CBS 10515 / FGSC 9487) OX=235443 GN=CNAG_03655 PE=4 SV=1	222 kDa	169391	165905	162491	171756	169391	180295	169391	180295	161369	171756	158048
J9VKD0_CRYNH	Serine-tRNA ligase OS=Cryptococcus neoformans var. grubii serotype A (strain H99 / ATCC 208821 / CBS 10515 / FGSC 9487) OX=235443 GN=CNAG_01435 PE=4 SV=1	52 kDa	229797	228210	220436	211456	211456	244589	241222	244589	208545	202842	200050
J9VRJ5_CRYNH	ATP-binding cassette, subfamily F, member 2 OS=Cryptococcus neoformans var. grubii serotype A (strain H99 / ATCC 208821 / CBS 10515 / FGSC 9487) OX=235443 GN=CNAG_00891 PE=4 SV=1	69 kDa	253214	251465	229797	223513	218913	292890	299044	282913	217401	208545	202842
J9VQI0_CRYNH	Large subunit ribosomal protein L24e OS=Cryptococcus neoformans var. grubii serotype A (strain H99 / ATCC 208821 / CBS 10515 / FGSC 9487) OX=235443 GN=CNAG_03283 PE=4 SV=1	17 kDa	258535	258535	313912	296979	318294	217401	201441	215899	263967	251465	273276
J9VW36_CRYNH	Poly(RC)-binding protein 2/3/4 OS=Cryptococcus neoformans var. grubii serotype A (strain H99 / ATCC 208821 / CBS 10515 / FGSC 9487) OX=235443 GN=CNAG_04584 PE=4 SV=1	37 kDa	260333	256749	251465	254976	258535	301124	284881	286863	253214	256749	237901
J9VKA9_CRYNH	Dihydrolipoyl dehydrogenase OS=Cryptococcus neoformans var. grubii serotype A (strain H99 / ATCC 208821 / CBS 10515 / FGSC 9487) OX=235443 GN=CNAG_07004 PE=3 SV=1	55 kDa	233005	228210	231395	237901	237901	207105	194579	201441	258535	254976	265803
J9VU43_CRYNH	Hsp72-like protein OS=Cryptococcus neoformans var. grubii serotype A (strain H99 / ATCC 208821 / CBS 10515 / FGSC 9487) OX=235443 GN=CNAG_01750 PE=3 SV=1	70 kDa	172951	165905	161369	159147	161369	212927	214408	202842	140479	138545	133826
J9VWD6_CRYNH	Eukaryotic translation initiation factor 2A OS=Cryptococcus neoformans var. grubii serotype A (strain H99 / ATCC 208821 / CBS 10515 / FGSC 9487) OX=235443 GN=CNAG_05366 PE=3 SV=1	68 kDa	258535	242900	233005	233005	228210	301124	284881	269514	228210	220436	228210
J9VFA7_CRYNH	Tryptophan synthase OS=Cryptococcus neoformans var. grubii serotype A (strain H99 / ATCC 208821 / CBS 10515 / FGSC 9487) OX=235443 GN=CNAG_00649 PE=3 SV=1	77 kDa	150562	155872	142441	147464	145433	149522	149522	150562	147464	148489	145433
J9VKF8_CRYNH	2-oxoglutarate dehydrogenase E2 component (Dihydrolipoamide succinyltransferase) OS=Cryptococcus neoformans var. grubii serotype A (strain H99 / ATCC 208821 / CBS 10515 / FGSC 9487) OX=235443 GN=CNAG_03596 PE=4 SV=1	49 kDa	202842	201441	185364	185364	189259	212927	214408	200050	187951	181549	187951
J9VKY5_CRYNH	Glutaredoxin OS=Cryptococcus neoformans var. grubii serotype A (strain H99 / ATCC 208821 / CBS 10515 / FGSC 9487) OX=235443 GN=CNAG_01005 PE=4 SV=2	16 kDa	159147	167059	182812	184083	175365	170569	165905	175365	181549	176585	175365
ILVB_CRYNH	Acetolactate synthase, mitochondrial OS=Cryptococcus neoformans var. grubii serotype A (strain H99 / ATCC 208821 / CBS 10515 / FGSC 9487) OX=235443 GN=ILV2 PE=3 SV=1	78 kDa	237901	229797	229797	231395	231395	241222	251465	237901	211456	193235	208545
J9VLL1_CRYNH	Uncharacterized protein OS=Cryptococcus neoformans var. grubii serotype A (strain H99 / ATCC 208821 / CBS 10515 / FGSC 9487) OX=235443 GN=CNAG_03959 PE=4 SV=1	23 kDa	127488	129267	140479	132902	137588	131984	130167	133826	150562	150562	143431
J9VV04_CRYNH	Translation initiation factor 2 subunit 1 OS=Cryptococcus neoformans var. grubii serotype A (strain H99 / ATCC 208821 / CBS 10515 / FGSC 9487) OX=235443 GN=CNAG_07778 PE=4 SV=1	34 kDa	161369	156956	148489	151609	153726	179050	174154	169391	149522	150562	139509
J9VI89_CRYNH	Translation initiation factor 4B OS=Cryptococcus neoformans var. grubii serotype A (strain H99 / ATCC 208821 / CBS 10515 / FGSC 9487) OX=235443 GN=CNAG_06906 PE=4 SV=2	55 kDa	172951	163621	168221	180295	174154	187951	175365	180295	160254	167059	164759
J9VXU0_CRYNH	Coatomer subunit beta OS=Cryptococcus neoformans var. grubii serotype A (strain H99 / ATCC 208821 / CBS 10515 / FGSC 9487) OX=235443 GN=CNAG_03299 PE=4 SV=2	106 kDa	127488	125733	119778	121450	120611	124002	122295	126607	136638	144429	132902
J9VSW4_CRYNH	Peptide alpha-N-acetyltransferase OS=Cryptococcus neoformans var. grubii serotype A (strain H99 / ATCC 208821 / CBS 10515 / FGSC 9487) OX=235443 GN=CNAG_02110 PE=4 SV=2	97 kDa	174154	172951	164759	163621	163621	172951	172951	177813	170569	172951	169391
J9VYL3_CRYNH	Myo-inositol-1-phosphate synthase OS=Cryptococcus neoformans var. grubii serotype A (strain H99 / ATCC 208821 / CBS 10515 / FGSC 9487) OX=235443 GN=CNAG_01539 PE=4 SV=1	61 kDa	256749	246290	215899	221969	217401	279018	277091	286863	225068	225068	218913
J9VJ06_CRYNH	T-complex protein 1 subunit beta OS=Cryptococcus neoformans var. grubii serotype A (strain H99 / ATCC 208821 / CBS 10515 / FGSC 9487) OX=235443 GN=CNAG_00447 PE=3 SV=1	56 kDa	193235	193235	187951	194579	195933	194579	193235	193235	195933	194579	193235
J9VXI8_CRYNH	Sulfite reductase (NADPH) flavoprotein alpha-component OS=Cryptococcus neoformans var. grubii serotype A (strain H99 / ATCC 208821 / CBS 10515 / FGSC 9487) OX=235443 GN=CNAG_03168 PE=4 SV=1	113 kDa	236257	231395	280959	280959	280959	226633	221969	218913	185364	185364	186653
J9VP74_CRYNH	Uncharacterized protein OS=Cryptococcus neoformans var. grubii serotype A (strain H99 / ATCC 208821 / CBS 10515 / FGSC 9487) OX=235443 GN=CNAG_00894 PE=4 SV=1	8 kDa	161369	160254	167059	167059	163621	145433	147464	149522	174154	182812	180295
J9VMF7_CRYNH	Aspartate-tRNA(Asn) ligase OS=Cryptococcus neoformans var. grubii serotype A (strain H99 / ATCC 208821 / CBS 10515 / FGSC 9487) OX=235443 GN=CNAG_07400 PE=3 SV=1	64 kDa	164759	167059	161369	160254	158048	167059	171756	167059	163621	162491	164759
J9VU05_CRYNH	ATP-dependent RNA helicase FAL1 OS=Cryptococcus neoformans var. grubii serotype A (strain H99 / ATCC 208821 / CBS 10515 / FGSC 9487) OX=235443 GN=CNAG_01548 PE=4 SV=2	45 kDa	180295	182812	162491	163621	159147	194579	187951	184083	164759	167059	160254
J9VYK4_CRYNH	L-aminoadipate-semialdehyde dehydrogenase OS=Cryptococcus neoformans var. grubii serotype A (strain H99 / ATCC 208821 / CBS 10515 / FGSC 9487) OX=235443 GN=CNAG_03588 PE=4 SV=1	154 kDa	221969	223513	212927	218913	215899	225068	225068	226633	221969	228210	217401
J9VLR6_CRYNH	rRNA biogenesis protein RRP5 OS=Cryptococcus neoformans var. grubii serotype A (strain H99 / ATCC 208821 / CBS 10515 / FGSC 9487) OX=235443 GN=CNAG_02437 PE=4 SV=1	163 kDa	169391	161369	152664	152664	151609	185364	186653	182812	149522	149522	146445
J9VQ46_CRYNH	Lupus La protein OS=Cryptococcus neoformans var. grubii serotype A (strain H99 / ATCC 208821 / CBS 10515 / FGSC 9487) OX=235443 GN=CNAG_02301 PE=4 SV=1	57 kDa	140479	145433	163621	163621	160254	150562	147464	153726	143431	139509	132902
J9VML6_CRYNH	Nucleosome assembly protein 1-like 1 OS=Cryptococcus neoformans var. grubii serotype A (strain H99 / ATCC 208821 / CBS 10515 / FGSC 9487) OX=235443 GN=CNAG_02091 PE=3 SV=1	45 kDa	225068	234625	237901	226633	231395	226633	234625	241222	248003	239555	231395
J9VSI8_CRYNH	26S protease regulatory subunit 4 OS=Cryptococcus neoformans var. grubii serotype A (strain H99 / ATCC 208821 / CBS 10515 / FGSC 9487) OX=235443 GN=CNAG_02239 PE=3 SV=2	48 kDa	207105	202842	177813	179050	175365	246290	242900	233005	187951	194579	185364
J9VTH9_CRYNH	Calmodulin OS=Cryptococcus neoformans var. grubii serotype A (strain H99 / ATCC 208821 / CBS 10515 / FGSC 9487) OX=235443 GN=CNAG_01557 PE=4 SV=2	17 kDa	260333	273276	269514	254976	263967	284881	282913	301124	316095	311744	316095
J9VJ43_CRYNH	Glucose-6-phosphate isomerase OS=Cryptococcus neoformans var. grubii serotype A (strain H99 / ATCC 208821 / CBS 10515 / FGSC 9487) OX=235443 GN=CNAG_03916 PE=3 SV=1	62 kDa	164759	158048	149522	146445	150562	153726	155872	153726	160254	152664	154795
J9VMQ3_CRYNH	40S ribosomal protein S30 OS=Cryptococcus neoformans var. grubii serotype A (strain H99 / ATCC 208821 / CBS 10515 / FGSC 9487) OX=235443 GN=CNAG_00819 PE=3 SV=1	7 kDa	345901	309590	408507	391866	402883	279018	267652	282913	324982	286863	331810
J9VNT0_CRYNH	Uncharacterized protein OS=Cryptococcus neoformans var. grubii serotype A (strain H99 / ATCC 208821 / CBS 10515 / FGSC 9487) OX=235443 GN=CNAG_01060 PE=4 SV=1	30 kDa	165905	161369	168221	170569	170569	176585	163621	170569	164759	169391	167059
J9VLB9_CRYNH	Catalase OS=Cryptococcus neoformans var. grubii serotype A (strain H99 / ATCC 208821 / CBS 10515 / FGSC 9487) OX=235443 GN=CNAG_04981 PE=3 SV=1	80 kDa	205674	202842	242900	205674	225068	221969	233005	234625	156956	160254	147464
J9VU52_CRYNH	Glycine cleavage system P protein OS=Cryptococcus neoformans var. grubii serotype A (strain H99 / ATCC 208821 / CBS 10515 / FGSC 9487) OX=235443 GN=CNAG_01594 PE=3 SV=1	113 kDa	181549	169391	174154	181549	189259	175365	180295	176585	158048	155872	159147
J9VXA5_CRYNH (+1)	Alpha-1,3-glucan synthase OS=Cryptococcus neoformans var. grubii serotype A (strain H99 / ATCC 208821 / CBS 10515 / FGSC 9487) OX=235443 GN=CNAG_03120 PE=4 SV=2	273 kDa	142441	142441	130167	132902	130167	135694	138545	141457	171756	171756	168221
J9W0F1_CRYNH	Cytoplasmic protein OS=Cryptococcus neoformans var. grubii serotype A (strain H99 / ATCC 208821 / CBS 10515 / FGSC 9487) OX=235443 GN=CNAG_04698 PE=4 SV=1	18 kDa	170569	176585	170569	165905	163621	185364	184083	187951	158048	155872	147464
J9VGH4_CRYNH	Cytoplasmic protein OS=Cryptococcus neoformans var. grubii serotype A (strain H99 / ATCC 208821 / CBS 10515 / FGSC 9487) OX=235443 GN=CNAG_00287 PE=4 SV=1	36 kDa	249728	254976	237901	236257	241222	279018	273276	288858	249728	244589	237901
J9VQ60_CRYNH	4-aminobutyrate transaminase OS=Cryptococcus neoformans var. grubii serotype A (strain H99 / ATCC 208821 / CBS 10515 / FGSC 9487) OX=235443 GN=CNAG_02852 PE=3 SV=1	52 kDa	141457	142441	147464	145433	143431	134757	128375	135694	151609	145433	148489
J9VJV4_CRYNH	Ribose-5-phosphate isomerase OS=Cryptococcus neoformans var. grubii serotype A (strain H99 / ATCC 208821 / CBS 10515 / FGSC 9487) OX=235443 GN=CNAG_01395 PE=4 SV=1	32 kDa	180295	179050	191901	193235	197296	154795	153726	161369	198668	195933	200050
J9VMB5_CRYNH	ADP-ribosylation factor GTPase-activating protein 2/3 OS=Cryptococcus neoformans var. grubii serotype A (strain H99 / ATCC 208821 / CBS 10515 / FGSC 9487) OX=235443 GN=CNAG_05314 PE=4 SV=1	50 kDa	162491	159147	156956	153726	153726	167059	163621	170569	155872	153726	155872
J9VYL9_CRYNH	Histidyl-tRNA synthetase OS=Cryptococcus neoformans var. grubii serotype A (strain H99 / ATCC 208821 / CBS 10515 / FGSC 9487) OX=235443 GN=CNAG_01544 PE=4 SV=2	65 kDa	153726	153726	147464	150562	147464	156956	161369	160254	147464	145433	147464
J9W086_CRYNH	Uncharacterized protein OS=Cryptococcus neoformans var. grubii serotype A (strain H99 / ATCC 208821 / CBS 10515 / FGSC 9487) OX=235443 GN=CNAG_06147 PE=4 SV=1	23 kDa	93975.7	100721	104273	106464	105728	100721	97966.4	98647.9	109457	113317	107950
J9VIU5_CRYNH	Homoaconitase, mitochondrial OS=Cryptococcus neoformans var. grubii serotype A (strain H99 / ATCC 208821 / CBS 10515 / FGSC 9487) OX=235443 GN=CNAG_02565 PE=3 SV=1	78 kDa	174154	168221	176585	177813	179050	162491	163621	162491	165905	170569	168221
J9VJH0_CRYNH	CBS and PB1 domain-containing protein OS=Cryptococcus neoformans var. grubii serotype A (strain H99 / ATCC 208821 / CBS 10515 / FGSC 9487) OX=235443 GN=CNAG_05109 PE=4 SV=2	88 kDa	175365	169391	169391	164759	170569	176585	175365	177813	182812	182812	187951
J9VJY1_CRYNH	ATP-binding cassette, sub-family E, member 1 OS=Cryptococcus neoformans var. grubii serotype A (strain H99 / ATCC 208821 / CBS 10515 / FGSC 9487) OX=235443 GN=CNAG_00754 PE=4 SV=1	68 kDa	239555	226633	228210	226633	229797	246290	242900	236257	226633	212927	217401
J9VKS0_CRYNH	Phosphoribosylaminoimidazolesuccinocarboxamide synthase OS=Cryptococcus neoformans var. grubii serotype A (strain H99 / ATCC 208821 / CBS 10515 / FGSC 9487) OX=235443 GN=CNAG_00143 PE=3 SV=2	71 kDa	164759	165905	160254	162491	165905	169391	168221	169391	164759	163621	156956
J9VQH4_CRYNH	F-type H-transporting ATPase subunit G OS=Cryptococcus neoformans var. grubii serotype A (strain H99 / ATCC 208821 / CBS 10515 / FGSC 9487) OX=235443 GN=CNAG_02762 PE=4 SV=1	17 kDa	338783	343512	368167	360590	358099	284881	282913	286863	360590	320508	363098
J9VTJ3_CRYNH	Multiprotein-bridging factor 1 OS=Cryptococcus neoformans var. grubii serotype A (strain H99 / ATCC 208821 / CBS 10515 / FGSC 9487) OX=235443 GN=CNAG_04637 PE=4 SV=1	16 kDa	316095	331810	343512	318294	320508	360590	358099	353169	292890	288858	267652
J9VMB0_CRYNH	Ribonucleoside-diphosphate reductase OS=Cryptococcus neoformans var. grubii serotype A (strain H99 / ATCC 208821 / CBS 10515 / FGSC 9487) OX=235443 GN=CNAG_02208 PE=3 SV=1	97 kDa	221969	211456	205674	207105	201441	217401	220436	214408	212927	201441	214408
J9VMS4_CRYNH	Glycerol-3-phosphate dehydrogenase OS=Cryptococcus neoformans var. grubii serotype A (strain H99 / ATCC 208821 / CBS 10515 / FGSC 9487) OX=235443 GN=CNAG_02814 PE=3 SV=2	89 kDa	271388	265803	286863	262144	267652	296979	288858	296979	233005	229797	239555
J9VN60_CRYNH	Eukaryotic translation initiation factor 3 subunit G OS=Cryptococcus neoformans var. grubii serotype A (strain H99 / ATCC 208821 / CBS 10515 / FGSC 9487) OX=235443 GN=TIF35 PE=3 SV=1	32 kDa	148489	152664	162491	158048	160254	148489	145433	149522	160254	154795	154795
J9VPZ5_CRYNH	Uncharacterized protein OS=Cryptococcus neoformans var. grubii serotype A (strain H99 / ATCC 208821 / CBS 10515 / FGSC 9487) OX=235443 GN=CNAG_02917 PE=3 SV=1	32 kDa	139509	131072	151609	160254	165905	148489	148489	146445	168221	167059	163621
J9VS38_CRYNH	Glucose-methanol-choline oxidoreductase OS=Cryptococcus neoformans var. grubii serotype A (strain H99 / ATCC 208821 / CBS 10515 / FGSC 9487) OX=235443 GN=CNAG_05258 PE=3 SV=1	65 kDa	246290	212927	168221	174154	160254	174154	177813	160254	408507	389159	353169
J9VW84_CRYNH	Nucleoprotein TPR OS=Cryptococcus neoformans var. grubii serotype A (strain H99 / ATCC 208821 / CBS 10515 / FGSC 9487) OX=235443 GN=CNAG_07925 PE=4 SV=2	154 kDa	171756	174154	164759	162491	168221	187951	175365	184083	169391	176585	165905
J9VFR5_CRYNH	T-complex protein 1 subunit epsilon OS=Cryptococcus neoformans var. grubii serotype A (strain H99 / ATCC 208821 / CBS 10515 / FGSC 9487) OX=235443 GN=CNAG_00058 PE=3 SV=1	60 kDa	198668	195933	186653	186653	186653	204253	201441	197296	189259	189259	186653
J9VKK6_CRYNH	Prohibitin PHB1 OS=Cryptococcus neoformans var. grubii serotype A (strain H99 / ATCC 208821 / CBS 10515 / FGSC 9487) OX=235443 GN=CNAG_00088 PE=4 SV=1	30 kDa	155872	152664	153726	152664	153726	155872	158048	160254	160254	162491	160254
J9VWV5_CRYNH	Dihydroxy-acid dehydratase OS=Cryptococcus neoformans var. grubii serotype A (strain H99 / ATCC 208821 / CBS 10515 / FGSC 9487) OX=235443 GN=CNAG_05497 PE=3 SV=1	63 kDa	208545	201441	209996	198668	200050	191901	198668	194579	208545	190575	204253
J9VGA5_CRYNH	Chaperonin GroES OS=Cryptococcus neoformans var. grubii serotype A (strain H99 / ATCC 208821 / CBS 10515 / FGSC 9487) OX=235443 GN=CNAG_03892 PE=3 SV=1	11 kDa	236257	244589	231395	241222	237901	282913	275177	290867	233005	233005	211456
J9VXQ9_CRYNH	Chorismate synthase OS=Cryptococcus neoformans var. grubii serotype A (strain H99 / ATCC 208821 / CBS 10515 / FGSC 9487) OX=235443 GN=CNAG_05623 PE=3 SV=1	45 kDa	168221	170569	170569	175365	169391	177813	165905	170569	155872	162491	158048
J9VR81_CRYNH	Histone-lysine N-methyltransferase Su(Var)3-9 OS=Cryptococcus neoformans var. grubii serotype A (strain H99 / ATCC 208821 / CBS 10515 / FGSC 9487) OX=235443 GN=CNAG_01018 PE=4 SV=1	50 kDa	258535	256749	241222	246290	241222	284881	279018	284881	242900	234625	226633
J9VVY8_CRYNH	Pre-mRNA-splicing helicase BRR2 OS=Cryptococcus neoformans var. grubii serotype A (strain H99 / ATCC 208821 / CBS 10515 / FGSC 9487) OX=235443 GN=CNAG_06585 PE=4 SV=1	243 kDa	181549	177813	165905	170569	169391	185364	184083	190575	179050	189259	187951
Q059G6_CRYNH	Trehalose-6-phosphate phosphatase OS=Cryptococcus neoformans var. grubii serotype A (strain H99 / ATCC 208821 / CBS 10515 / FGSC 9487) OX=235443 GN=TPS2 PE=1 SV=1	110 kDa	414209	397336	391866	360590	373306	453266	479111	466010	350730	343512	350730
CCPR_CRYNH	Cytochrome c peroxidase, mitochondrial OS=Cryptococcus neoformans var. grubii serotype A (strain H99 / ATCC 208821 / CBS 10515 / FGSC 9487) OX=235443 GN=CCP1 PE=3 SV=1	42 kDa	200050	198668	221969	218913	218913	190575	195933	200050	201441	195933	198668
J9VH45_CRYNH	Dynamin GTPase OS=Cryptococcus neoformans var. grubii serotype A (strain H99 / ATCC 208821 / CBS 10515 / FGSC 9487) OX=235443 GN=CNAG_00565 PE=3 SV=1	77 kDa	211456	212927	193235	190575	194579	218913	218913	220436	223513	228210	229797
J9VHI3_CRYNH	Argininosuccinate lyase OS=Cryptococcus neoformans var. grubii serotype A (strain H99 / ATCC 208821 / CBS 10515 / FGSC 9487) OX=235443 GN=CNAG_02825 PE=3 SV=1	53 kDa	205674	201441	220436	221969	223513	167059	170569	174154	214408	204253	212927
J9VS35_CRYNH	Cation-transporting ATPase OS=Cryptococcus neoformans var. grubii serotype A (strain H99 / ATCC 208821 / CBS 10515 / FGSC 9487) OX=235443 GN=CNAG_02440 PE=3 SV=2	88 kDa	221969	217401	200050	207105	205674	214408	215899	215899	249728	253214	263967
J9VSC0_CRYNH	Uncharacterized protein OS=Cryptococcus neoformans var. grubii serotype A (strain H99 / ATCC 208821 / CBS 10515 / FGSC 9487) OX=235443 GN=CNAG_02335 PE=4 SV=1	58 kDa	147464	142441	144429	125733	137588	160254	167059	156956	110218	112534	115698
J9VG26_CRYNH	Histone H2A OS=Cryptococcus neoformans var. grubii serotype A (strain H99 / ATCC 208821 / CBS 10515 / FGSC 9487) OX=235443 GN=CNAG_06747 PE=3 SV=1	14 kDa	260333	246290	271388	258535	267652	262144	258535	269514	251465	262144	249728
J9VJY9_CRYNH	CCR4-NOT transcription complex subunit 1 OS=Cryptococcus neoformans var. grubii serotype A (strain H99 / ATCC 208821 / CBS 10515 / FGSC 9487) OX=235443 GN=CNAG_02936 PE=4 SV=1	253 kDa	158048	152664	154795	154795	158048	155872	152664	154795	167059	167059	168221
J9VVK6_CRYNH	Phenylalanine-tRNA ligase, alpha subunit OS=Cryptococcus neoformans var. grubii serotype A (strain H99 / ATCC 208821 / CBS 10515 / FGSC 9487) OX=235443 GN=CNAG_04800 PE=4 SV=1	58 kDa	197296	191901	187951	190575	193235	198668	200050	201441	194579	193235	190575
J9W3D8_CRYNH	Nucleolar GTP-binding protein 1 OS=Cryptococcus neoformans var. grubii serotype A (strain H99 / ATCC 208821 / CBS 10515 / FGSC 9487) OX=235443 GN=CNAG_06468 PE=3 SV=1	76 kDa	202842	201441	189259	195933	191901	215899	212927	215899	190575	191901	184083
J9VJI8_CRYNH	Saccharopine dehydrogenase [NAD(+), L-lysine-forming] OS=Cryptococcus neoformans var. grubii serotype A (strain H99 / ATCC 208821 / CBS 10515 / FGSC 9487) OX=235443 GN=CNAG_06849 PE=3 SV=1	43 kDa	163621	167059	162491	161369	161369	175365	171756	177813	164759	152664	146445
J9VE48_CRYNH	3-isopropylmalate dehydrogenase OS=Cryptococcus neoformans var. grubii serotype A (strain H99 / ATCC 208821 / CBS 10515 / FGSC 9487) OX=235443 GN=CNAG_00450 PE=3 SV=1	40 kDa	248003	234625	228210	233005	229797	229797	226633	225068	228210	223513	223513
J9VIE2_CRYNH	Phospho-2-dehydro-3-deoxyheptonate aldolase OS=Cryptococcus neoformans var. grubii serotype A (strain H99 / ATCC 208821 / CBS 10515 / FGSC 9487) OX=235443 GN=CNAG_04951 PE=3 SV=1	40 kDa	214408	205674	211456	208545	205674	212927	205674	208545	182812	186653	191901
J9VP84_CRYNH	Cytoplasmic protein OS=Cryptococcus neoformans var. grubii serotype A (strain H99 / ATCC 208821 / CBS 10515 / FGSC 9487) OX=235443 GN=CNAG_05745 PE=4 SV=2	121 kDa	194579	191901	200050	204253	204253	204253	193235	205674	201441	201441	197296
J9VS68_CRYNH	Glutathione reductase OS=Cryptococcus neoformans var. grubii serotype A (strain H99 / ATCC 208821 / CBS 10515 / FGSC 9487) OX=235443 GN=CNAG_02399 PE=3 SV=1	52 kDa	171756	168221	161369	164759	164759	172951	180295	176585	169391	170569	169391
J9VIJ6_CRYNH	Aspartate-semialdehyde dehydrogenase OS=Cryptococcus neoformans var. grubii serotype A (strain H99 / ATCC 208821 / CBS 10515 / FGSC 9487) OX=235443 GN=CNAG_00256 PE=4 SV=1	39 kDa	159147	162491	164759	163621	161369	152664	153726	151609	162491	156956	161369
J9VJU9_CRYNH	Phospho-2-dehydro-3-deoxyheptonate aldolase OS=Cryptococcus neoformans var. grubii serotype A (strain H99 / ATCC 208821 / CBS 10515 / FGSC 9487) OX=235443 GN=CNAG_01400 PE=3 SV=1	42 kDa	246290	246290	236257	249728	242900	254976	251465	248003	236257	228210	236257
J9VN11_CRYNH	D-lactaldehyde dehydrogenase OS=Cryptococcus neoformans var. grubii serotype A (strain H99 / ATCC 208821 / CBS 10515 / FGSC 9487) OX=235443 GN=CNAG_02182 PE=4 SV=1	38 kDa	292890	265803	236257	217401	229797	320508	341139	316095	228210	239555	226633
J9VTP9_CRYNH	Uncharacterized protein OS=Cryptococcus neoformans var. grubii serotype A (strain H99 / ATCC 208821 / CBS 10515 / FGSC 9487) OX=235443 GN=CNAG_01052 PE=4 SV=2	39 kDa	156956	155872	172951	138545	151609	165905	176585	168221	121450	131984	116502
J9VW50_CRYNH	Protein disulfide-isomerase OS=Cryptococcus neoformans var. grubii serotype A (strain H99 / ATCC 208821 / CBS 10515 / FGSC 9487) OX=235443 GN=CNAG_06240 PE=3 SV=1	54 kDa	179050	176585	172951	169391	168221	175365	171756	172951	225068	221969	214408
J9VLH1_CRYNH	Succinyl-CoA:3-ketoacid-coenzyme A transferase OS=Cryptococcus neoformans var. grubii serotype A (strain H99 / ATCC 208821 / CBS 10515 / FGSC 9487) OX=235443 GN=CNAG_05031 PE=3 SV=1	60 kDa	176585	176585	156956	156956	155872	169391	171756	171756	241222	226633	229797
J9VQ82_CRYNH	GTP-binding nuclear protein OS=Cryptococcus neoformans var. grubii serotype A (strain H99 / ATCC 208821 / CBS 10515 / FGSC 9487) OX=235443 GN=CNAG_02257 PE=3 SV=1	24 kDa	153726	144429	141457	154795	149522	137588	137588	140479	150562	145433	156956
J9VW54_CRYNH	Uncharacterized protein OS=Cryptococcus neoformans var. grubii serotype A (strain H99 / ATCC 208821 / CBS 10515 / FGSC 9487) OX=235443 GN=CNAG_06475 PE=4 SV=1	96 kDa	117313	111757	115698	119778	121450	120611	115698	118950	115698	121450	114898
J9VEY5_CRYNH	Mitochondrial carrier protein OS=Cryptococcus neoformans var. grubii serotype A (strain H99 / ATCC 208821 / CBS 10515 / FGSC 9487) OX=235443 GN=CNAG_00512 PE=4 SV=2	50 kDa	143431	138545	141457	141457	144429	137588	141457	139509	139509	136638	139509
T2BP43_CRYNH	Chaperone activator, variant OS=Cryptococcus neoformans var. grubii serotype A (strain H99 / ATCC 208821 / CBS 10515 / FGSC 9487) OX=235443 GN=CNAG_00305 PE=4 SV=1	35 kDa	201441	200050	197296	197296	194579	231395	234625	228210	195933	189259	187951
J9VMW1_CRYNH	Phosphoketolase OS=Cryptococcus neoformans var. grubii serotype A (strain H99 / ATCC 208821 / CBS 10515 / FGSC 9487) OX=235443 GN=CNAG_02230 PE=4 SV=2	95 kDa	171756	164759	167059	142441	153726	182812	195933	193235	158048	154795	159147
J9VN50_CRYNH	NAD dependent epimerase/dehydratase OS=Cryptococcus neoformans var. grubii serotype A (strain H99 / ATCC 208821 / CBS 10515 / FGSC 9487) OX=235443 GN=CNAG_02673 PE=4 SV=1	39 kDa	233005	212927	260333	218913	234625	218913	239555	234625	180295	186653	180295
J9VJ24_CRYNH	Uncharacterized protein OS=Cryptococcus neoformans var. grubii serotype A (strain H99 / ATCC 208821 / CBS 10515 / FGSC 9487) OX=235443 GN=CNAG_04962 PE=4 SV=2	117 kDa	126607	123145	123145	125733	126607	132902	129267	136638	130167	132902	124864
J9VJK6_CRYNH	Histidine biosynthesis trifunctional protein OS=Cryptococcus neoformans var. grubii serotype A (strain H99 / ATCC 208821 / CBS 10515 / FGSC 9487) OX=235443 GN=CNAG_06830 PE=3 SV=1	92 kDa	191901	186653	180295	185364	180295	205674	208545	201441	174154	171756	172951
J9VST1_CRYNH	NADH dehydrogenase [ubiquinone] 1 alpha subcomplex subunit OS=Cryptococcus neoformans var. grubii serotype A (strain H99 / ATCC 208821 / CBS 10515 / FGSC 9487) OX=235443 GN=CNAG_02140 PE=3 SV=1	17 kDa	200050	191901	207105	207105	209996	162491	165905	162491	212927	201441	220436
J9VVT7_CRYNH	Ribosome biogenesis protein UTP30 OS=Cryptococcus neoformans var. grubii serotype A (strain H99 / ATCC 208821 / CBS 10515 / FGSC 9487) OX=235443 GN=CNAG_06535 PE=4 SV=1	39 kDa	214408	195933	182812	182812	181549	249728	249728	215899	171756	159147	154795
J9VKQ5_CRYNH	Cystathionine beta-lyase OS=Cryptococcus neoformans var. grubii serotype A (strain H99 / ATCC 208821 / CBS 10515 / FGSC 9487) OX=235443 GN=CNAG_02686 PE=4 SV=1	98 kDa	226633	221969	215899	221969	218913	228210	228210	229797	223513	229797	218913
J9VX77_CRYNH	NADH-ubiquinone oxidoreductase 49 kDa subunit, mitochondrial OS=Cryptococcus neoformans var. grubii serotype A (strain H99 / ATCC 208821 / CBS 10515 / FGSC 9487) OX=235443 GN=CNAG_05631 PE=3 SV=1	51 kDa	180295	180295	187951	186653	186653	171756	168221	168221	190575	190575	198668
J9VKX7_CRYNH	Homoisocitrate dehydrogenase OS=Cryptococcus neoformans var. grubii serotype A (strain H99 / ATCC 208821 / CBS 10515 / FGSC 9487) OX=235443 GN=CNAG_01264 PE=4 SV=1	39 kDa	214408	202842	233005	237901	233005	181549	177813	189259	214408	211456	221969
J9VQ15_CRYNH	3-hydroxy-3-methylglutaryl coenzyme A synthase OS=Cryptococcus neoformans var. grubii serotype A (strain H99 / ATCC 208821 / CBS 10515 / FGSC 9487) OX=235443 GN=CNAG_02896 PE=3 SV=2	54 kDa	202842	207105	226633	211456	215899	201441	202842	197296	204253	187951	195933
J9VQ69_CRYNH	Uncharacterized protein OS=Cryptococcus neoformans var. grubii serotype A (strain H99 / ATCC 208821 / CBS 10515 / FGSC 9487) OX=235443 GN=CNAG_02843 PE=4 SV=1	30 kDa	305328	299044	311744	279018	294927	313912	327242	327242	275177	280959	256749
J9VXY1_CRYNH	DIS3-like exonuclease 2 OS=Cryptococcus neoformans var. grubii serotype A (strain H99 / ATCC 208821 / CBS 10515 / FGSC 9487) OX=235443 GN=CNAG_03345 PE=3 SV=2	182 kDa	134757	129267	127488	125733	127488	139509	138545	139509	131072	132902	131984
J9VUE7_CRYNH	Molecular chaperone GrpE OS=Cryptococcus neoformans var. grubii serotype A (strain H99 / ATCC 208821 / CBS 10515 / FGSC 9487) OX=235443 GN=CNAG_01881 PE=3 SV=1	25 kDa	217401	225068	220436	214408	215899	251465	237901	253214	223513	228210	212927
Q85SZ4_CRYNH	Cytochrome c oxidase subunit 2 OS=Cryptococcus neoformans var. grubii serotype A (strain H99 / ATCC 208821 / CBS 10515 / FGSC 9487) OX=235443 GN=COII PE=3 SV=1	28 kDa	158048	143431	163621	160254	161369	146445	147464	150562	148489	156956	155872
J9VXD6_CRYNH	Electron transfer flavoprotein beta subunit OS=Cryptococcus neoformans var. grubii serotype A (strain H99 / ATCC 208821 / CBS 10515 / FGSC 9487) OX=235443 GN=CNAG_01870 PE=4 SV=1	29 kDa	211456	205674	200050	201441	202842	214408	207105	205674	208545	212927	201441
J9VXW3_CRYNH	Isocitrate dehydrogenase, NAD-dependent OS=Cryptococcus neoformans var. grubii serotype A (strain H99 / ATCC 208821 / CBS 10515 / FGSC 9487) OX=235443 GN=CNAG_07851 PE=4 SV=1	41 kDa	226633	223513	223513	231395	221969	205674	207105	198668	251465	233005	258535
J9VJJ1_CRYNH	Large subunit acidic ribosomal protein P1 OS=Cryptococcus neoformans var. grubii serotype A (strain H99 / ATCC 208821 / CBS 10515 / FGSC 9487) OX=235443 GN=CNAG_00655 PE=3 SV=1	11 kDa	499457	535304	524288	546552	561918	502931	456419	479111	469251	546552	466010
J9VP08_CRYNH	Carbamoyl-phosphate synthase, small subunit OS=Cryptococcus neoformans var. grubii serotype A (strain H99 / ATCC 208821 / CBS 10515 / FGSC 9487) OX=235443 GN=CNAG_00976 PE=3 SV=1	48 kDa	189259	189259	171756	177813	172951	204253	198668	190575	179050	175365	171756
J9VSM6_CRYNH	Nucleolysin TIA-1/TIAR OS=Cryptococcus neoformans var. grubii serotype A (strain H99 / ATCC 208821 / CBS 10515 / FGSC 9487) OX=235443 GN=CNAG_01413 PE=4 SV=1	46 kDa	123145	129267	129267	128375	128375	145433	139509	145433	127488	131984	118950
J9VSQ4_CRYNH	DNA-directed RNA polymerase subunit OS=Cryptococcus neoformans var. grubii serotype A (strain H99 / ATCC 208821 / CBS 10515 / FGSC 9487) OX=235443 GN=CNAG_02166 PE=3 SV=1	196 kDa	181549	177813	165905	169391	171756	184083	177813	184083	170569	180295	170569
J9VTG3_CRYNH	Peptidyl-prolyl cis-trans isomerase OS=Cryptococcus neoformans var. grubii serotype A (strain H99 / ATCC 208821 / CBS 10515 / FGSC 9487) OX=235443 GN=CNAG_03486 PE=3 SV=2	25 kDa	159147	156956	161369	154795	155872	130167	134757	140479	208545	204253	197296
TRPG_CRYNH	Multifunctional tryptophan biosynthesis protein OS=Cryptococcus neoformans var. grubii serotype A (strain H99 / ATCC 208821 / CBS 10515 / FGSC 9487) OX=235443 GN=TRP1 PE=3 SV=2	80 kDa	170569	169391	160254	167059	161369	181549	174154	181549	164759	164759	164759
J9VGY9_CRYNH	Ribosomal protein L37 OS=Cryptococcus neoformans var. grubii serotype A (strain H99 / ATCC 208821 / CBS 10515 / FGSC 9487) OX=235443 GN=CNAG_03015 PE=3 SV=1	10 kDa	459594	527935	614903	565826	561918	419991	389159	405685	496007	434802	447026
J9VLN0_CRYNH	Glucose and ribitol dehydrogenase OS=Cryptococcus neoformans var. grubii serotype A (strain H99 / ATCC 208821 / CBS 10515 / FGSC 9487) OX=235443 GN=CNAG_00984 PE=4 SV=1	33 kDa	267652	258535	239555	202842	223513	307452	331810	320508	194579	197296	191901
J9VWX4_CRYNH	Aldose reductase OS=Cryptococcus neoformans var. grubii serotype A (strain H99 / ATCC 208821 / CBS 10515 / FGSC 9487) OX=235443 GN=CNAG_05521 PE=4 SV=2	33 kDa	169391	174154	159147	148489	145433	159147	164759	161369	214408	215899	218913
J9W025_CRYNH	Uncharacterized protein OS=Cryptococcus neoformans var. grubii serotype A (strain H99 / ATCC 208821 / CBS 10515 / FGSC 9487) OX=235443 GN=CNAG_06075 PE=4 SV=1	15 kDa	193235	187951	253214	194579	208545	221969	233005	217401	155872	169391	164759
J9VJH9_CRYNH	Transcription elongation factor SPT5 OS=Cryptococcus neoformans var. grubii serotype A (strain H99 / ATCC 208821 / CBS 10515 / FGSC 9487) OX=235443 GN=CNAG_00641 PE=3 SV=1	124 kDa	204253	194579	182812	185364	187951	211456	208545	209996	185364	190575	184083
J9VPU9_CRYNH	Asparagine-tRNA ligase OS=Cryptococcus neoformans var. grubii serotype A (strain H99 / ATCC 208821 / CBS 10515 / FGSC 9487) OX=235443 GN=CNAG_02418 PE=4 SV=1	67 kDa	263967	256749	263967	262144	265803	258535	260333	271388	251465	249728	246290
J9VWB9_CRYNH	Phosphomannomutase OS=Cryptococcus neoformans var. grubii serotype A (strain H99 / ATCC 208821 / CBS 10515 / FGSC 9487) OX=235443 GN=CNAG_05351 PE=3 SV=1	30 kDa	129267	125733	131072	133826	136638	113317	114898	120611	159147	155872	165905
J9W1J2_CRYNH	Pre-mRNA-processing factor 19 OS=Cryptococcus neoformans var. grubii serotype A (strain H99 / ATCC 208821 / CBS 10515 / FGSC 9487) OX=235443 GN=CNAG_01733 PE=4 SV=1	54 kDa	168221	163621	161369	165905	165905	174154	170569	171756	159147	158048	155872
J9W2D7_CRYNH	Eukaryotic translation initiation factor 3 subunit E OS=Cryptococcus neoformans var. grubii serotype A (strain H99 / ATCC 208821 / CBS 10515 / FGSC 9487) OX=235443 GN=INT6 PE=3 SV=1	52 kDa	133826	121450	124002	127488	131984	120611	126607	123145	127488	126607	122295
J9VNU3_CRYNH	UDP-N-acetylglucosamine pyrophosphorylase OS=Cryptococcus neoformans var. grubii serotype A (strain H99 / ATCC 208821 / CBS 10515 / FGSC 9487) OX=235443 GN=CNAG_05828 PE=4 SV=1	58 kDa	165905	165905	145433	151609	150562	167059	170569	172951	171756	171756	174154
J9VSB4_CRYNH	Large subunit ribosomal protein L7/L12 OS=Cryptococcus neoformans var. grubii serotype A (strain H99 / ATCC 208821 / CBS 10515 / FGSC 9487) OX=235443 GN=CNAG_05980 PE=3 SV=2	19 kDa	153726	155872	161369	155872	159147	171756	164759	170569	160254	155872	152664
J9VI09_CRYNH	Adenylosuccinate synthetase OS=Cryptococcus neoformans var. grubii serotype A (strain H99 / ATCC 208821 / CBS 10515 / FGSC 9487) OX=235443 GN=CNAG_02858 PE=1 SV=1	47 kDa	244589	248003	256749	260333	256749	215899	214408	214408	253214	236257	244589
J9VP24_CRYNH	ATP-dependent RNA helicase DHX8/PRP22 OS=Cryptococcus neoformans var. grubii serotype A (strain H99 / ATCC 208821 / CBS 10515 / FGSC 9487) OX=235443 GN=CNAG_00960 PE=4 SV=1	132 kDa	160254	155872	146445	146445	141457	171756	176585	179050	147464	153726	149522
J9VY39_CRYNH	Chaperone regulator OS=Cryptococcus neoformans var. grubii serotype A (strain H99 / ATCC 208821 / CBS 10515 / FGSC 9487) OX=235443 GN=CNAG_06106 PE=4 SV=2	39 kDa	118950	114898	108701	107204	106464	128375	131072	131072	100025	100721	94629.3
J9W0V8_CRYNH	26S proteasome regulatory subunit N6 OS=Cryptococcus neoformans var. grubii serotype A (strain H99 / ATCC 208821 / CBS 10515 / FGSC 9487) OX=235443 GN=CNAG_06361 PE=4 SV=1	48 kDa	163621	156956	133826	127488	130167	185364	197296	179050	143431	141457	137588
J9VLF7_CRYNH	Hypoxia up-regulated 1 OS=Cryptococcus neoformans var. grubii serotype A (strain H99 / ATCC 208821 / CBS 10515 / FGSC 9487) OX=235443 GN=CNAG_03899 PE=3 SV=1	98 kDa	205674	211456	190575	193235	195933	207105	207105	205674	236257	236257	251465
J9VR10_CRYNH	Oxidoreductase OS=Cryptococcus neoformans var. grubii serotype A (strain H99 / ATCC 208821 / CBS 10515 / FGSC 9487) OX=235443 GN=CNAG_01102 PE=4 SV=2	37 kDa	195933	190575	195933	163621	185364	217401	233005	229797	147464	154795	148489
J9VST7_CRYNH	Succinate dehydrogenase [ubiquinone] iron-sulfur subunit, mitochondrial OS=Cryptococcus neoformans var. grubii serotype A (strain H99 / ATCC 208821 / CBS 10515 / FGSC 9487) OX=235443 GN=CNAG_03226 PE=3 SV=1	32 kDa	182812	180295	179050	176585	177813	161369	164759	161369	184083	180295	179050
J9VEV6_CRYNH	Mitochondrial protein OS=Cryptococcus neoformans var. grubii serotype A (strain H99 / ATCC 208821 / CBS 10515 / FGSC 9487) OX=235443 GN=CNAG_00471 PE=4 SV=1	20 kDa	137588	131984	141457	141457	144429	127488	123145	129267	150562	145433	150562
J9VH84_CRYNH	D-arabinitol 2-dehydrogenase OS=Cryptococcus neoformans var. grubii serotype A (strain H99 / ATCC 208821 / CBS 10515 / FGSC 9487) OX=235443 GN=CNAG_02925 PE=4 SV=1	39 kDa	228210	228210	207105	212927	202842	294927	282913	265803	149522	153726	139509
J9VKR5_CRYNH	Pre-mRNA-processing ATP-dependent RNA helicase PRP5 OS=Cryptococcus neoformans var. grubii serotype A (strain H99 / ATCC 208821 / CBS 10515 / FGSC 9487) OX=235443 GN=CNAG_03699 PE=4 SV=1	120 kDa	156956	155872	147464	149522	145433	180295	172951	174154	148489	152664	151609
J9VKR8_CRYNH	Pre-mRNA-splicing factor CEF1 OS=Cryptococcus neoformans var. grubii serotype A (strain H99 / ATCC 208821 / CBS 10515 / FGSC 9487) OX=235443 GN=CNAG_02671 PE=4 SV=2	93 kDa	186653	181549	171756	176585	177813	200050	190575	197296	175365	182812	175365
J9VS53_CRYNH	ATP-dependent RNA helicase DBP5 OS=Cryptococcus neoformans var. grubii serotype A (strain H99 / ATCC 208821 / CBS 10515 / FGSC 9487) OX=235443 GN=CNAG_04362 PE=3 SV=2	60 kDa	207105	205674	201441	194579	195933	220436	218913	218913	191901	187951	193235
J9VWQ9_CRYNH	NADPH2 dehydrogenase OS=Cryptococcus neoformans var. grubii serotype A (strain H99 / ATCC 208821 / CBS 10515 / FGSC 9487) OX=235443 GN=CNAG_04313 PE=4 SV=2	44 kDa	127488	122295	119778	119778	115698	145433	140479	142441	110985	114105	115698
J9VNX0_CRYNH	Malic enzyme OS=Cryptococcus neoformans var. grubii serotype A (strain H99 / ATCC 208821 / CBS 10515 / FGSC 9487) OX=235443 GN=CNAG_06638 PE=3 SV=1	69 kDa	154795	153726	141457	135694	131984	168221	171756	169391	131984	135694	130167
J9VP27_CRYNH	Isocitrate dehydrogenase [NADP] OS=Cryptococcus neoformans var. grubii serotype A (strain H99 / ATCC 208821 / CBS 10515 / FGSC 9487) OX=235443 GN=CNAG_03920 PE=3 SV=2	51 kDa	214408	208545	212927	215899	211456	193235	201441	200050	234625	215899	231395
J9VPV1_CRYNH	Malate dehydrogenase, NAD-dependent OS=Cryptococcus neoformans var. grubii serotype A (strain H99 / ATCC 208821 / CBS 10515 / FGSC 9487) OX=235443 GN=CNAG_03266 PE=3 SV=2	35 kDa	212927	208545	225068	218913	233005	179050	185364	187951	275177	273276	267652
J9VZ23_CRYNH	RNA-binding protein Musashi OS=Cryptococcus neoformans var. grubii serotype A (strain H99 / ATCC 208821 / CBS 10515 / FGSC 9487) OX=235443 GN=CNAG_06474 PE=4 SV=2	50 kDa	146445	143431	151609	148489	152664	153726	150562	154795	153726	160254	152664
J9VJD9_CRYNH	Coronin OS=Cryptococcus neoformans var. grubii serotype A (strain H99 / ATCC 208821 / CBS 10515 / FGSC 9487) OX=235443 GN=CNAG_05301 PE=3 SV=2	74 kDa	193235	186653	180295	176585	181549	200050	204253	202842	185364	185364	186653
J9VV31_CRYNH	Multidomain RhoGEF OS=Cryptococcus neoformans var. grubii serotype A (strain H99 / ATCC 208821 / CBS 10515 / FGSC 9487) OX=235443 GN=CNAG_07718 PE=4 SV=1	214 kDa	167059	167059	167059	167059	167059	167059	167059	171756	176585	181549	176585
J9W0H1_CRYNH	Protein phosphatase 2 (Formerly 2A), regulatory subunit A OS=Cryptococcus neoformans var. grubii serotype A (strain H99 / ATCC 208821 / CBS 10515 / FGSC 9487) OX=235443 GN=CNAG_07914 PE=4 SV=2	67 kDa	191901	185364	182812	177813	177813	193235	190575	189259	185364	182812	186653
J9VHM5_CRYNH	Uncharacterized protein OS=Cryptococcus neoformans var. grubii serotype A (strain H99 / ATCC 208821 / CBS 10515 / FGSC 9487) OX=235443 GN=CNAG_02994 PE=4 SV=2	73 kDa	102127	102127	112534	105728	110218	117313	110218	114898	99334	95287.5	91405.9
J9VLC5_CRYNH	Transferase OS=Cryptococcus neoformans var. grubii serotype A (strain H99 / ATCC 208821 / CBS 10515 / FGSC 9487) OX=235443 GN=CNAG_02546 PE=4 SV=1	25 kDa	141457	138545	129267	134757	131072	169391	158048	154795	124864	124864	121450
J9VLT3_CRYNH	Translation initiation factor SUI1 OS=Cryptococcus neoformans var. grubii serotype A (strain H99 / ATCC 208821 / CBS 10515 / FGSC 9487) OX=235443 GN=CNAG_04054 PE=4 SV=1	17 kDa	161369	165905	167059	165905	162491	182812	180295	179050	143431	141457	140479
J9VM30_CRYNH	Transketolase, variant OS=Cryptococcus neoformans var. grubii serotype A (strain H99 / ATCC 208821 / CBS 10515 / FGSC 9487) OX=235443 GN=CNAG_03040 PE=4 SV=2	71 kDa	263967	254976	311744	263967	280959	271388	296979	286863	233005	226633	223513
J9VN45_CRYNH	Nuclear pore complex protein Nup98-Nup96 OS=Cryptococcus neoformans var. grubii serotype A (strain H99 / ATCC 208821 / CBS 10515 / FGSC 9487) OX=235443 GN=CNAG_07469 PE=4 SV=2	196 kDa	225068	218913	215899	214408	215899	242900	229797	239555	214408	220436	217401
J9VS37_CRYNH	Aspartate kinase OS=Cryptococcus neoformans var. grubii serotype A (strain H99 / ATCC 208821 / CBS 10515 / FGSC 9487) OX=235443 GN=CNAG_04347 PE=4 SV=1	66 kDa	159147	158048	164759	165905	160254	162491	161369	164759	152664	149522	156956
FKS1_CRYNH	1,3-beta-glucan synthase component FKS1 OS=Cryptococcus neoformans var. grubii serotype A (strain H99 / ATCC 208821 / CBS 10515 / FGSC 9487) OX=235443 GN=FKS1 PE=3 SV=3	204 kDa	121450	122295	124864	126607	123145	116502	113317	122295	144429	148489	146445
J9VKH6_CRYNH	Adenine phosphoribosyltransferase OS=Cryptococcus neoformans var. grubii serotype A (strain H99 / ATCC 208821 / CBS 10515 / FGSC 9487) OX=235443 GN=CNAG_01390 PE=3 SV=1	19 kDa	209996	212927	217401	218913	225068	239555	246290	234625	215899	220436	214408
J9VQM9_CRYNH	ATP-dependent Clp protease ATP-binding subunit ClpB OS=Cryptococcus neoformans var. grubii serotype A (strain H99 / ATCC 208821 / CBS 10515 / FGSC 9487) OX=235443 GN=CNAG_03347 PE=4 SV=1	92 kDa	204253	189259	176585	180295	172951	220436	225068	221969	175365	171756	170569
J9VVP1_CRYNH	T-complex protein 1 subunit delta OS=Cryptococcus neoformans var. grubii serotype A (strain H99 / ATCC 208821 / CBS 10515 / FGSC 9487) OX=235443 GN=CNAG_03459 PE=3 SV=1	57 kDa	195933	180295	185364	182812	180295	177813	179050	184083	180295	180295	189259
J9W030_CRYNH (+1)	Ubiquitin carboxyl-terminal hydrolase 7 OS=Cryptococcus neoformans var. grubii serotype A (strain H99 / ATCC 208821 / CBS 10515 / FGSC 9487) OX=235443 GN=CNAG_05650 PE=3 SV=2	128 kDa	239555	234625	221969	221969	223513	242900	239555	239555	229797	233005	237901
J9VT31_CRYNH	Triosephosphate isomerase OS=Cryptococcus neoformans var. grubii serotype A (strain H99 / ATCC 208821 / CBS 10515 / FGSC 9487) OX=235443 GN=CNAG_02035 PE=3 SV=1	27 kDa	160254	146445	150562	152664	162491	176585	169391	160254	144429	150562	146445
J9VNM1_CRYNH (+1)	Uncharacterized protein OS=Cryptococcus neoformans var. grubii serotype A (strain H99 / ATCC 208821 / CBS 10515 / FGSC 9487) OX=235443 GN=CNAG_01130 PE=4 SV=2	79 kDa	167059	164759	175365	177813	179050	176585	169391	175365	167059	160254	159147
J9VQZ2_CRYNH	UBA/TS-N domain-containing protein OS=Cryptococcus neoformans var. grubii serotype A (strain H99 / ATCC 208821 / CBS 10515 / FGSC 9487) OX=235443 GN=CNAG_02568 PE=4 SV=2	168 kDa	111757	113317	114898	108701	113317	119778	114898	119778	114105	114898	110985
J9VWU5_CRYNH	Proteasome subunit alpha type OS=Cryptococcus neoformans var. grubii serotype A (strain H99 / ATCC 208821 / CBS 10515 / FGSC 9487) OX=235443 GN=CNAG_05475 PE=3 SV=1	26 kDa	176585	179050	148489	152664	148489	209996	204253	200050	154795	170569	148489
J9VHI5_CRYNH	PP2Cc protein phosphatase OS=Cryptococcus neoformans var. grubii serotype A (strain H99 / ATCC 208821 / CBS 10515 / FGSC 9487) OX=235443 GN=CNAG_03052 PE=3 SV=2	59 kDa	256749	263967	256749	246290	246290	294927	284881	286863	249728	246290	239555
J9VQB5_CRYNH	Nucleolar protein 56 OS=Cryptococcus neoformans var. grubii serotype A (strain H99 / ATCC 208821 / CBS 10515 / FGSC 9487) OX=235443 GN=CNAG_02209 PE=4 SV=1	63 kDa	185364	175365	165905	172951	170569	195933	187951	189259	159147	163621	149522
J9VR72_CRYNH	Uncharacterized protein OS=Cryptococcus neoformans var. grubii serotype A (strain H99 / ATCC 208821 / CBS 10515 / FGSC 9487) OX=235443 GN=CNAG_04954 PE=4 SV=2	131 kDa	162491	156956	141457	143431	138545	181549	177813	189259	148489	153726	150562
J9VRA8_CRYNH	Pre-mRNA-splicing factor ATP-dependent RNA helicase DHX15/PRP43 OS=Cryptococcus neoformans var. grubii serotype A (strain H99 / ATCC 208821 / CBS 10515 / FGSC 9487) OX=235443 GN=CNAG_06626 PE=4 SV=1	88 kDa	168221	158048	153726	154795	156956	186653	181549	169391	148489	151609	153726
J9VV01_CRYNH	Copper chaperone OS=Cryptococcus neoformans var. grubii serotype A (strain H99 / ATCC 208821 / CBS 10515 / FGSC 9487) OX=235443 GN=CNAG_02292 PE=4 SV=2	32 kDa	177813	181549	200050	193235	190575	176585	176585	180295	169391	171756	161369
J9VQ25_CRYNH	Xaa-Pro dipeptidase OS=Cryptococcus neoformans var. grubii serotype A (strain H99 / ATCC 208821 / CBS 10515 / FGSC 9487) OX=235443 GN=CNAG_02327 PE=3 SV=1	61 kDa	174154	168221	151609	155872	149522	180295	179050	186653	154795	159147	149522
J9VQC7_CRYNH	26S protease regulatory subunit 7 OS=Cryptococcus neoformans var. grubii serotype A (strain H99 / ATCC 208821 / CBS 10515 / FGSC 9487) OX=235443 GN=CNAG_07719 PE=3 SV=2	50 kDa	215899	209996	187951	184083	180295	241222	246290	229797	187951	186653	182812
J9VRA9_CRYNH	Glutamate-5-semialdehyde dehydrogenase OS=Cryptococcus neoformans var. grubii serotype A (strain H99 / ATCC 208821 / CBS 10515 / FGSC 9487) OX=235443 GN=CNAG_04990 PE=3 SV=1	49 kDa	153726	149522	156956	158048	153726	141457	139509	147464	159147	161369	161369
J9VLH0_CRYNH	Calnexin OS=Cryptococcus neoformans var. grubii serotype A (strain H99 / ATCC 208821 / CBS 10515 / FGSC 9487) OX=235443 GN=CNAG_02500 PE=3 SV=1	61 kDa	316095	329519	294927	288858	292890	322737	320508	318294	338783	316095	322737
J9VN06_CRYNH	CK1/CK1/CK1-D protein kinase OS=Cryptococcus neoformans var. grubii serotype A (strain H99 / ATCC 208821 / CBS 10515 / FGSC 9487) OX=235443 GN=CNAG_07427 PE=3 SV=1	38 kDa	153726	146445	136638	132902	141457	160254	162491	155872	161369	156956	167059
J9VUI4_CRYNH	Monosaccharide transporter OS=Cryptococcus neoformans var. grubii serotype A (strain H99 / ATCC 208821 / CBS 10515 / FGSC 9487) OX=235443 GN=CNAG_01683 PE=3 SV=2	65 kDa	197296	184083	180295	177813	179050	269514	263967	226633	121450	114898	135694
J9VGL8_CRYNH	AFG3 family protein OS=Cryptococcus neoformans var. grubii serotype A (strain H99 / ATCC 208821 / CBS 10515 / FGSC 9487) OX=235443 GN=CNAG_04032 PE=3 SV=1	88 kDa	156956	151609	139509	138545	143431	176585	176585	174154	150562	151609	148489
J9VLN9_CRYNH	Nucleolin OS=Cryptococcus neoformans var. grubii serotype A (strain H99 / ATCC 208821 / CBS 10515 / FGSC 9487) OX=235443 GN=CNAG_07362 PE=4 SV=1	47 kDa	152664	158048	134757	135694	126607	211456	195933	195933	132902	107950	103552
J9VNW6_CRYNH	Small subunit ribosomal protein S15 OS=Cryptococcus neoformans var. grubii serotype A (strain H99 / ATCC 208821 / CBS 10515 / FGSC 9487) OX=235443 GN=CNAG_06633 PE=3 SV=1	17 kDa	360590	331810	360590	336442	365624	301124	258535	290867	327242	311744	316095
J9VUY6_CRYNH	GMP synthase [glutamine-hydrolyzing] OS=Cryptococcus neoformans var. grubii serotype A (strain H99 / ATCC 208821 / CBS 10515 / FGSC 9487) OX=235443 GN=CNAG_01877 PE=3 SV=1	60 kDa	191901	185364	186653	191901	186653	165905	172951	168221	179050	163621	172951
J9VXV8_CRYNH	Phospholipid binding protein OS=Cryptococcus neoformans var. grubii serotype A (strain H99 / ATCC 208821 / CBS 10515 / FGSC 9487) OX=235443 GN=CNAG_03319 PE=4 SV=2	113 kDa	127488	127488	134757	129267	129267	131072	126607	132902	126607	128375	124864
J9W0Q9_CRYNH	Nucleoside-diphosphate kinase OS=Cryptococcus neoformans var. grubii serotype A (strain H99 / ATCC 208821 / CBS 10515 / FGSC 9487) OX=235443 GN=CNAG_04577 PE=3 SV=1	24 kDa	294927	282913	288858	282913	279018	282913	282913	286863	279018	277091	280959
J9VK51_CRYNH	40S ribosomal protein S21 OS=Cryptococcus neoformans var. grubii serotype A (strain H99 / ATCC 208821 / CBS 10515 / FGSC 9487) OX=235443 GN=CNAG_01300 PE=3 SV=1	9 kDa	126607	137588	165905	151609	146445	124864	110985	126607	142441	147464	143431
J9VKU6_CRYNH	Coatomer subunit gamma OS=Cryptococcus neoformans var. grubii serotype A (strain H99 / ATCC 208821 / CBS 10515 / FGSC 9487) OX=235443 GN=CNAG_01274 PE=3 SV=1	101 kDa	214408	209996	200050	204253	208545	200050	198668	198668	237901	239555	237901
J9VNP9_CRYNH	Sterol 24-C-methyltransferase OS=Cryptococcus neoformans var. grubii serotype A (strain H99 / ATCC 208821 / CBS 10515 / FGSC 9487) OX=235443 GN=CNAG_03819 PE=3 SV=1	39 kDa	106464	105728	108701	105728	106464	93975.7	94629.3	98647.9	115698	114898	114898
J9VUD2_CRYNH	ATP-dependent RNA helicase DBP3 OS=Cryptococcus neoformans var. grubii serotype A (strain H99 / ATCC 208821 / CBS 10515 / FGSC 9487) OX=235443 GN=CNAG_02502 PE=3 SV=1	67 kDa	212927	204253	194579	200050	189259	263967	249728	231395	185364	187951	185364
J9VYN9_CRYNH	Nucleolar protein 12 OS=Cryptococcus neoformans var. grubii serotype A (strain H99 / ATCC 208821 / CBS 10515 / FGSC 9487) OX=235443 GN=CNAG_01564 PE=4 SV=1	65 kDa	205674	200050	181549	182812	175365	263967	251465	246290	170569	163621	151609
J9W049_CRYNH	Uncharacterized protein OS=Cryptococcus neoformans var. grubii serotype A (strain H99 / ATCC 208821 / CBS 10515 / FGSC 9487) OX=235443 GN=CNAG_06109 PE=4 SV=1	42 kDa	135694	127488	175365	136638	145433	151609	165905	162491	112534	118129	105728
J9VFP1_CRYNH	Uncharacterized protein OS=Cryptococcus neoformans var. grubii serotype A (strain H99 / ATCC 208821 / CBS 10515 / FGSC 9487) OX=235443 GN=CNAG_03677 PE=4 SV=1	27 kDa	142441	144429	137588	130167	134757	175365	171756	172951	144429	146445	142441
J9VLV1_CRYNH	Coatomer subunit beta' OS=Cryptococcus neoformans var. grubii serotype A (strain H99 / ATCC 208821 / CBS 10515 / FGSC 9487) OX=235443 GN=CNAG_04074 PE=3 SV=1	92 kDa	159147	154795	156956	156956	154795	137588	137588	146445	172951	170569	174154
J9VVD8_CRYNH	26S proteasome regulatory subunit RPN2 OS=Cryptococcus neoformans var. grubii serotype A (strain H99 / ATCC 208821 / CBS 10515 / FGSC 9487) OX=235443 GN=CNAG_06175 PE=3 SV=2	109 kDa	277091	267652	223513	223513	215899	318294	316095	305328	231395	246290	229797
J9VER4_CRYNH	Uncharacterized protein OS=Cryptococcus neoformans var. grubii serotype A (strain H99 / ATCC 208821 / CBS 10515 / FGSC 9487) OX=235443 GN=CNAG_00410 PE=4 SV=2	81 kDa	151609	147464	148489	146445	146445	165905	165905	171756	146445	145433	146445
J9VFH9_CRYNH	RNA helicase OS=Cryptococcus neoformans var. grubii serotype A (strain H99 / ATCC 208821 / CBS 10515 / FGSC 9487) OX=235443 GN=CNAG_03603 PE=3 SV=1	60 kDa	119778	117313	120611	119778	121450	130167	130167	134757	114105	113317	112534
J9VRS5_CRYNH	Sarcosine oxidase OS=Cryptococcus neoformans var. grubii serotype A (strain H99 / ATCC 208821 / CBS 10515 / FGSC 9487) OX=235443 GN=CNAG_05115 PE=4 SV=2	49 kDa	269514	279018	277091	271388	267652	262144	265803	265803	271388	262144	262144
J9VJT0_CRYNH	Adenylyl cyclase-associated protein OS=Cryptococcus neoformans var. grubii serotype A (strain H99 / ATCC 208821 / CBS 10515 / FGSC 9487) OX=235443 GN=CNAG_05218 PE=3 SV=2	53 kDa	201441	202842	171756	176585	180295	207105	208545	211456	197296	202842	201441
J9VLV3_CRYNH	Uncharacterized protein OS=Cryptococcus neoformans var. grubii serotype A (strain H99 / ATCC 208821 / CBS 10515 / FGSC 9487) OX=235443 GN=CNAG_05131 PE=4 SV=1	25 kDa	198668	205674	201441	187951	195933	211456	205674	208545	205674	194579	189259
J9VLX1_CRYNH	GTP-binding protein ypt3 OS=Cryptococcus neoformans var. grubii serotype A (strain H99 / ATCC 208821 / CBS 10515 / FGSC 9487) OX=235443 GN=CNAG_02367 PE=4 SV=1	23 kDa	228210	225068	208545	212927	214408	214408	218913	218913	229797	233005	228210
J9VRM8_CRYNH	Eukaryotic translation initiation factor 3 subunit L OS=Cryptococcus neoformans var. grubii serotype A (strain H99 / ATCC 208821 / CBS 10515 / FGSC 9487) OX=235443 GN=CNAG_05105 PE=3 SV=1	71 kDa	226633	231395	239555	236257	233005	223513	221969	221969	236257	225068	233005
J9VZE5_CRYNH	Phosphoserine transaminase OS=Cryptococcus neoformans var. grubii serotype A (strain H99 / ATCC 208821 / CBS 10515 / FGSC 9487) OX=235443 GN=CNAG_05398 PE=3 SV=1	45 kDa	189259	193235	193235	194579	187951	193235	189259	189259	191901	189259	195933
J9VQ91_CRYNH	Cytoskeleton assembly control protein OS=Cryptococcus neoformans var. grubii serotype A (strain H99 / ATCC 208821 / CBS 10515 / FGSC 9487) OX=235443 GN=CNAG_02237 PE=4 SV=2	122 kDa	171756	161369	164759	156956	161369	160254	162491	169391	167059	162491	165905
J9VR76_CRYNH	Voltage-gated potassium channel protein beta-2 subunit OS=Cryptococcus neoformans var. grubii serotype A (strain H99 / ATCC 208821 / CBS 10515 / FGSC 9487) OX=235443 GN=CNAG_04209 PE=4 SV=1	40 kDa	256749	249728	263967	254976	254976	277091	286863	294927	241222	242900	246290
J9VVM7_CRYNH	Homoserine dehydrogenase OS=Cryptococcus neoformans var. grubii serotype A (strain H99 / ATCC 208821 / CBS 10515 / FGSC 9487) OX=235443 GN=CNAG_04776 PE=3 SV=1	40 kDa	204253	194579	186653	184083	182812	208545	221969	204253	170569	159147	167059
J9W230_CRYNH	Sulfide:quinone oxidoreductase OS=Cryptococcus neoformans var. grubii serotype A (strain H99 / ATCC 208821 / CBS 10515 / FGSC 9487) OX=235443 GN=CNAG_01981 PE=4 SV=2	50 kDa	131984	134757	150562	152664	156956	139509	135694	133826	98647.9	108701	100721
J9VIF7_CRYNH	Cytoplasmic protein OS=Cryptococcus neoformans var. grubii serotype A (strain H99 / ATCC 208821 / CBS 10515 / FGSC 9487) OX=235443 GN=CNAG_02726 PE=4 SV=2	33 kDa	113317	110218	102127	100025	102127	119778	114898	119778	103552	102837	101421
J9VT09_CRYNH	Eukaryotic translation initiation factor 6 OS=Cryptococcus neoformans var. grubii serotype A (strain H99 / ATCC 208821 / CBS 10515 / FGSC 9487) OX=235443 GN=TIF6 PE=3 SV=1	26 kDa	134757	127488	117313	126607	122295	147464	143431	148489	119778	126607	124864
J9VJA7_CRYNH	Proteasome subunit alpha type OS=Cryptococcus neoformans var. grubii serotype A (strain H99 / ATCC 208821 / CBS 10515 / FGSC 9487) OX=235443 GN=CNAG_05269 PE=3 SV=1	28 kDa	168221	152664	131984	128375	120611	181549	182812	168221	129267	131984	123145
J9VK45_CRYNH	Methionine-tRNA ligase OS=Cryptococcus neoformans var. grubii serotype A (strain H99 / ATCC 208821 / CBS 10515 / FGSC 9487) OX=235443 GN=CNAG_01305 PE=3 SV=2	81 kDa	277091	256749	269514	265803	267652	271388	271388	269514	256749	249728	258535
J9VLB4_CRYNH	Zuotin OS=Cryptococcus neoformans var. grubii serotype A (strain H99 / ATCC 208821 / CBS 10515 / FGSC 9487) OX=235443 GN=CNAG_04976 PE=4 SV=1	51 kDa	209996	217401	214408	214408	218913	231395	215899	221969	211456	204253	195933
J9VMK7_CRYNH	Amidophosphoribosyltransferase OS=Cryptococcus neoformans var. grubii serotype A (strain H99 / ATCC 208821 / CBS 10515 / FGSC 9487) OX=235443 GN=CNAG_02853 PE=3 SV=2	60 kDa	180295	175365	170569	180295	175365	202842	190575	194579	165905	171756	169391
J9VQH7_CRYNH	Pyruvate dehydrogenase X component OS=Cryptococcus neoformans var. grubii serotype A (strain H99 / ATCC 208821 / CBS 10515 / FGSC 9487) OX=235443 GN=CNAG_03509 PE=4 SV=2	36 kDa	226633	229797	225068	218913	218913	233005	226633	236257	236257	229797	221969
J9VWD3_CRYNH	Cleavage and polyadenylation specificity factor subunit 4 OS=Cryptococcus neoformans var. grubii serotype A (strain H99 / ATCC 208821 / CBS 10515 / FGSC 9487) OX=235443 GN=CNAG_01526 PE=4 SV=1	70 kDa	175365	169391	168221	165905	174154	191901	185364	187951	185364	187951	189259
J9VHQ2_CRYNH	Prohibitin-2 OS=Cryptococcus neoformans var. grubii serotype A (strain H99 / ATCC 208821 / CBS 10515 / FGSC 9487) OX=235443 GN=CNAG_00006 PE=4 SV=1	35 kDa	262144	254976	248003	251465	254976	267652	267652	269514	265803	273276	271388
J9VMD6_CRYNH	Uncharacterized protein OS=Cryptococcus neoformans var. grubii serotype A (strain H99 / ATCC 208821 / CBS 10515 / FGSC 9487) OX=235443 GN=CNAG_07382 PE=4 SV=1	49 kDa	100025	99334	110218	104998	109457	95287.5	93975.7	97966.4	104273	104273	105728
J9VP10_CRYNH	Phospholipase A-2-activating protein OS=Cryptococcus neoformans var. grubii serotype A (strain H99 / ATCC 208821 / CBS 10515 / FGSC 9487) OX=235443 GN=CNAG_05084 PE=4 SV=1	90 kDa	118950	118950	107204	104273	106464	130167	130167	131072	110985	112534	110218
J9VPZ6_CRYNH	Ubiquitin carboxyl-terminal hydrolase 14 OS=Cryptococcus neoformans var. grubii serotype A (strain H99 / ATCC 208821 / CBS 10515 / FGSC 9487) OX=235443 GN=CNAG_03109 PE=3 SV=1	54 kDa	195933	187951	181549	180295	181549	212927	212927	212927	176585	174154	168221
J9VS96_CRYNH	Glycogen debranching enzyme OS=Cryptococcus neoformans var. grubii serotype A (strain H99 / ATCC 208821 / CBS 10515 / FGSC 9487) OX=235443 GN=CNAG_04879 PE=4 SV=2	178 kDa	190575	197296	201441	176585	190575	215899	217401	212927	155872	160254	150562
J9VTF3_CRYNH	Glycerol kinase OS=Cryptococcus neoformans var. grubii serotype A (strain H99 / ATCC 208821 / CBS 10515 / FGSC 9487) OX=235443 GN=CNAG_01155 PE=3 SV=2	82 kDa	177813	171756	169391	165905	162491	182812	175365	182812	150562	156956	146445
J9VX07_CRYNH	V-type proton ATPase subunit B OS=Cryptococcus neoformans var. grubii serotype A (strain H99 / ATCC 208821 / CBS 10515 / FGSC 9487) OX=235443 GN=CNAG_04439 PE=3 SV=1	57 kDa	156956	164759	149522	152664	145433	168221	167059	165905	162491	169391	159147
J9VKE2_CRYNH	Ornithine carbamoyltransferase OS=Cryptococcus neoformans var. grubii serotype A (strain H99 / ATCC 208821 / CBS 10515 / FGSC 9487) OX=235443 GN=CNAG_02812 PE=3 SV=1	42 kDa	115698	111757	124864	118950	119778	109457	108701	109457	125733	120611	125733
J9VDA1_CRYNH	CAMK/CAMK1/CAMK1-RCK protein kinase OS=Cryptococcus neoformans var. grubii serotype A (strain H99 / ATCC 208821 / CBS 10515 / FGSC 9487) OX=235443 GN=CNAG_00130 PE=4 SV=2	69 kDa	176585	170569	191901	171756	181549	194579	204253	200050	156956	159147	152664
J9VLH9_CRYNH	Glyoxal oxidase OS=Cryptococcus neoformans var. grubii serotype A (strain H99 / ATCC 208821 / CBS 10515 / FGSC 9487) OX=235443 GN=CNAG_00407 PE=4 SV=1	71 kDa	136638	133826	140479	131984	136638	106464	104998	97966.4	184083	204253	190575
J9VPA7_CRYNH	Carbonic anhydrase OS=Cryptococcus neoformans var. grubii serotype A (strain H99 / ATCC 208821 / CBS 10515 / FGSC 9487) OX=235443 GN=CNAG_05144 PE=3 SV=1	27 kDa	147464	159147	167059	172951	164759	161369	142441	150562	165905	169391	172951
J9VQS6_CRYNH	ATP synthase F1, delta subunit OS=Cryptococcus neoformans var. grubii serotype A (strain H99 / ATCC 208821 / CBS 10515 / FGSC 9487) OX=235443 GN=CNAG_01204 PE=3 SV=1	22 kDa	296979	303219	294927	294927	305328	277091	260333	284881	292890	305328	279018
J9VYU9_CRYNH	Large subunit GTPase 1 OS=Cryptococcus neoformans var. grubii serotype A (strain H99 / ATCC 208821 / CBS 10515 / FGSC 9487) OX=235443 GN=CNAG_01634 PE=4 SV=2	82 kDa	121450	118129	108701	114105	109457	136638	130167	131072	106464	111757	107950
J9VJK2_CRYNH	DNA topoisomerase 2-associated protein PAT1 OS=Cryptococcus neoformans var. grubii serotype A (strain H99 / ATCC 208821 / CBS 10515 / FGSC 9487) OX=235443 GN=CNAG_00665 PE=4 SV=1	91 kDa	105728	97289.7	93975.7	96617.7	95950.3	110218	105728	105728	92681.9	95950.3	95950.3
J9VMH9_CRYNH	Uncharacterized protein OS=Cryptococcus neoformans var. grubii serotype A (strain H99 / ATCC 208821 / CBS 10515 / FGSC 9487) OX=235443 GN=CNAG_02400 PE=4 SV=2	33 kDa	174154	171756	149522	146445	143431	221969	202842	218913	146445	148489	136638
J9VRB1_CRYNH	Importin subunit beta-1 OS=Cryptococcus neoformans var. grubii serotype A (strain H99 / ATCC 208821 / CBS 10515 / FGSC 9487) OX=235443 GN=CNAG_00988 PE=4 SV=1	94 kDa	179050	170569	172951	172951	176585	167059	171756	170569	184083	176585	190575
J9VUC7_CRYNH	Eukaryotic translation initiation factor 3 subunit H OS=Cryptococcus neoformans var. grubii serotype A (strain H99 / ATCC 208821 / CBS 10515 / FGSC 9487) OX=235443 GN=CNAG_02507 PE=3 SV=1	41 kDa	114898	114105	111757	113317	109457	119778	114898	117313	109457	104273	108701
J9VYV4_CRYNH	Elongation factor G, mitochondrial OS=Cryptococcus neoformans var. grubii serotype A (strain H99 / ATCC 208821 / CBS 10515 / FGSC 9487) OX=235443 GN=MEF1 PE=3 SV=1	90 kDa	218913	217401	211456	214408	212927	229797	221969	228210	215899	215899	215899
J9VHH2_CRYNH	CTP synthase OS=Cryptococcus neoformans var. grubii serotype A (strain H99 / ATCC 208821 / CBS 10515 / FGSC 9487) OX=235443 GN=CNAG_07502 PE=3 SV=1	70 kDa	198668	191901	185364	189259	189259	214408	204253	187951	185364	172951	182812
J9VKC1_CRYNH	ATP-dependent RNA helicase DBP10 OS=Cryptococcus neoformans var. grubii serotype A (strain H99 / ATCC 208821 / CBS 10515 / FGSC 9487) OX=235443 GN=CNAG_06741 PE=4 SV=2	88 kDa	139509	139509	132902	135694	130167	156956	152664	159147	131072	138545	129267
J9VNC7_CRYNH (+1)	DNA-directed RNA polymerase subunit beta OS=Cryptococcus neoformans var. grubii serotype A (strain H99 / ATCC 208821 / CBS 10515 / FGSC 9487) OX=235443 GN=CNAG_01235 PE=3 SV=2	141 kDa	209996	204253	207105	214408	205674	193235	193235	200050	209996	220436	214408
J9W219_CRYNH	Uncharacterized protein OS=Cryptococcus neoformans var. grubii serotype A (strain H99 / ATCC 208821 / CBS 10515 / FGSC 9487) OX=235443 GN=CNAG_05638 PE=4 SV=1	26 kDa	241222	249728	269514	277091	280959	194579	187951	195933	280959	277091	292890
T2BPA6_CRYNH	Uncharacterized protein OS=Cryptococcus neoformans var. grubii serotype A (strain H99 / ATCC 208821 / CBS 10515 / FGSC 9487) OX=235443 GN=CNAG_07965 PE=4 SV=1	53 kDa	117313	115698	110985	110218	107204	118950	123145	123145	112534	114898	115698
J9VGM7_CRYNH	Survival factor 1 OS=Cryptococcus neoformans var. grubii serotype A (strain H99 / ATCC 208821 / CBS 10515 / FGSC 9487) OX=235443 GN=CNAG_00356 PE=4 SV=1	46 kDa	201441	200050	191901	194579	191901	221969	215899	209996	198668	194579	200050
J9VNF3_CRYNH	Ribosomal RNA methyltransferase Nop2 OS=Cryptococcus neoformans var. grubii serotype A (strain H99 / ATCC 208821 / CBS 10515 / FGSC 9487) OX=235443 GN=CNAG_03724 PE=3 SV=1	76 kDa	248003	246290	223513	228210	217401	279018	267652	269514	205674	211456	205674
J9VTL0_CRYNH	U5 small nuclear ribonucleoprotein component OS=Cryptococcus neoformans var. grubii serotype A (strain H99 / ATCC 208821 / CBS 10515 / FGSC 9487) OX=235443 GN=CNAG_01091 PE=4 SV=1	110 kDa	218913	204253	211456	209996	214408	220436	209996	209996	214408	205674	223513
J9W0X6_CRYNH	Uncharacterized protein OS=Cryptococcus neoformans var. grubii serotype A (strain H99 / ATCC 208821 / CBS 10515 / FGSC 9487) OX=235443 GN=CNAG_06381 PE=4 SV=1	95 kDa	194579	190575	168221	165905	176585	228210	234625	209996	175365	176585	172951
J9VE82_CRYNH	Uncharacterized protein OS=Cryptococcus neoformans var. grubii serotype A (strain H99 / ATCC 208821 / CBS 10515 / FGSC 9487) OX=235443 GN=CNAG_07322 PE=4 SV=1	82 kDa	107950	106464	104998	107950	107950	126607	123145	125733	104998	102837	102837
J9VNL9_CRYNH	Eukaryotic translation initiation factor 3 subunit F OS=Cryptococcus neoformans var. grubii serotype A (strain H99 / ATCC 208821 / CBS 10515 / FGSC 9487) OX=235443 GN=CNAG_06563 PE=3 SV=1	33 kDa	182812	185364	179050	182812	174154	185364	182812	190575	171756	181549	172951
J9VZE9_CRYNH	Translation initiation factor 4E OS=Cryptococcus neoformans var. grubii serotype A (strain H99 / ATCC 208821 / CBS 10515 / FGSC 9487) OX=235443 GN=CNAG_01833 PE=3 SV=1	33 kDa	142441	142441	134757	135694	132902	168221	161369	159147	132902	127488	127488
J9VFU1_CRYNH	Glutamine-tRNA ligase OS=Cryptococcus neoformans var. grubii serotype A (strain H99 / ATCC 208821 / CBS 10515 / FGSC 9487) OX=235443 GN=CNAG_00084 PE=3 SV=1	96 kDa	214408	204253	187951	187951	184083	215899	217401	212927	170569	172951	167059
J9VI31_CRYNH	RNA polymerase-associated protein CTR9 OS=Cryptococcus neoformans var. grubii serotype A (strain H99 / ATCC 208821 / CBS 10515 / FGSC 9487) OX=235443 GN=CNAG_06754 PE=4 SV=2	132 kDa	207105	202842	197296	201441	200050	209996	207105	212927	205674	218913	207105
J9VKH7_CRYNH	26S proteasome regulatory subunit N3 OS=Cryptococcus neoformans var. grubii serotype A (strain H99 / ATCC 208821 / CBS 10515 / FGSC 9487) OX=235443 GN=CNAG_00062 PE=4 SV=1	59 kDa	187951	184083	159147	160254	159147	226633	220436	226633	165905	177813	168221
J9VRX9_CRYNH	Thioredoxin reductase OS=Cryptococcus neoformans var. grubii serotype A (strain H99 / ATCC 208821 / CBS 10515 / FGSC 9487) OX=235443 GN=CNAG_05847 PE=3 SV=1	40 kDa	254976	242900	223513	215899	214408	290867	290867	296979	197296	191901	165905
J9VKI7_CRYNH	Inorganic phosphate transporter pho88 OS=Cryptococcus neoformans var. grubii serotype A (strain H99 / ATCC 208821 / CBS 10515 / FGSC 9487) OX=235443 GN=CNAG_02761 PE=4 SV=1	21 kDa	215899	215899	182812	191901	205674	218913	220436	220436	225068	223513	218913
J9VKZ6_CRYNH	Mitochondrial import inner membrane translocase subunit TIM10 OS=Cryptococcus neoformans var. grubii serotype A (strain H99 / ATCC 208821 / CBS 10515 / FGSC 9487) OX=235443 GN=CNAG_01253 PE=4 SV=1	11 kDa	102127	104273	119778	117313	112534	118129	114105	118950	111757	108701	114898
J9VR32_CRYNH	rRNA 2'-O-methyltransferase fibrillarin OS=Cryptococcus neoformans var. grubii serotype A (strain H99 / ATCC 208821 / CBS 10515 / FGSC 9487) OX=235443 GN=CNAG_06919 PE=3 SV=1	33 kDa	263967	254976	275177	263967	265803	262144	249728	282913	269514	262144	253214
J9VZD5_CRYNH	Mannose-1-phosphate guanyltransferase OS=Cryptococcus neoformans var. grubii serotype A (strain H99 / ATCC 208821 / CBS 10515 / FGSC 9487) OX=235443 GN=CNAG_01813 PE=4 SV=2	40 kDa	170569	172951	148489	152664	151609	168221	172951	168221	189259	181549	187951
J9VKI8_CRYNH	H/ACA ribonucleoprotein complex subunit 4 OS=Cryptococcus neoformans var. grubii serotype A (strain H99 / ATCC 208821 / CBS 10515 / FGSC 9487) OX=235443 GN=CNAG_01168 PE=4 SV=1	57 kDa	168221	174154	162491	164759	164759	176585	176585	159147	167059	160254	164759
J9VUV8_CRYNH	Elongation factor Ts, mitochondrial OS=Cryptococcus neoformans var. grubii serotype A (strain H99 / ATCC 208821 / CBS 10515 / FGSC 9487) OX=235443 GN=TSF1 PE=3 SV=1	39 kDa	167059	170569	168221	167059	165905	190575	180295	190575	172951	170569	168221
J9VZ03_CRYNH	Uncharacterized protein OS=Cryptococcus neoformans var. grubii serotype A (strain H99 / ATCC 208821 / CBS 10515 / FGSC 9487) OX=235443 GN=CNAG_04212 PE=4 SV=1	18 kDa	246290	249728	267652	260333	260333	228210	228210	246290	279018	262144	256749
J9W1I4_CRYNH	Vacuolar protein sorting-associated protein OS=Cryptococcus neoformans var. grubii serotype A (strain H99 / ATCC 208821 / CBS 10515 / FGSC 9487) OX=235443 GN=CNAG_01722 PE=3 SV=2	355 kDa	123145	119778	115698	114105	115698	123145	125733	125733	114898	116502	113317
J9VKN9_CRYNH	Small subunit ribosomal protein S24e OS=Cryptococcus neoformans var. grubii serotype A (strain H99 / ATCC 208821 / CBS 10515 / FGSC 9487) OX=235443 GN=CNAG_01332 PE=3 SV=1	15 kDa	254976	256749	307452	316095	331810	225068	217401	221969	279018	265803	275177
J9VNW2_CRYNH	Aldehyde dehydrogenase (NAD ) OS=Cryptococcus neoformans var. grubii serotype A (strain H99 / ATCC 208821 / CBS 10515 / FGSC 9487) OX=235443 GN=CNAG_06628 PE=3 SV=1	55 kDa	215899	214408	214408	218913	221969	202842	208545	201441	226633	220436	226633
J9VMB6_CRYNH	Peptide chain release factor 1 OS=Cryptococcus neoformans var. grubii serotype A (strain H99 / ATCC 208821 / CBS 10515 / FGSC 9487) OX=235443 GN=CNAG_02948 PE=4 SV=2	49 kDa	169391	165905	154795	153726	150562	187951	194579	181549	154795	149522	152664
J9VRE2_CRYNH	Alpha-1,4 glucan phosphorylase OS=Cryptococcus neoformans var. grubii serotype A (strain H99 / ATCC 208821 / CBS 10515 / FGSC 9487) OX=235443 GN=CNAG_06666 PE=3 SV=2	104 kDa	129267	123145	120611	114898	122295	131072	132902	132902	131984	137588	138545
J9VVR1_CRYNH	Fimbrin OS=Cryptococcus neoformans var. grubii serotype A (strain H99 / ATCC 208821 / CBS 10515 / FGSC 9487) OX=235443 GN=CNAG_04738 PE=4 SV=1	70 kDa	200050	201441	190575	184083	185364	205674	207105	198668	217401	220436	218913
J9VW57_CRYNH	Beta-flanking protein OS=Cryptococcus neoformans var. grubii serotype A (strain H99 / ATCC 208821 / CBS 10515 / FGSC 9487) OX=235443 GN=CNAG_04566 PE=4 SV=1	29 kDa	141457	136638	136638	136638	131984	149522	141457	152664	154795	155872	162491
J9VJQ8_CRYNH	Uncharacterized protein OS=Cryptococcus neoformans var. grubii serotype A (strain H99 / ATCC 208821 / CBS 10515 / FGSC 9487) OX=235443 GN=CNAG_01446 PE=4 SV=1	7 kDa	191901	198668	284881	246290	231395	198668	220436	214408	149522	170569	134757
J9VJ75_CRYNH	RNP domain-containing protein OS=Cryptococcus neoformans var. grubii serotype A (strain H99 / ATCC 208821 / CBS 10515 / FGSC 9487) OX=235443 GN=CNAG_05013 PE=1 SV=2	61 kDa	273276	275177	292890	292890	294927	294927	282913	296979	296979	282913	286863
J9VLQ3_CRYNH	26S proteasome regulatory subunit N9 OS=Cryptococcus neoformans var. grubii serotype A (strain H99 / ATCC 208821 / CBS 10515 / FGSC 9487) OX=235443 GN=CNAG_04014 PE=4 SV=1	46 kDa	171756	161369	135694	135694	131072	185364	194579	175365	142441	146445	135694
J9VUC9_CRYNH	CMGC/CDK/CDC2 protein kinase OS=Cryptococcus neoformans var. grubii serotype A (strain H99 / ATCC 208821 / CBS 10515 / FGSC 9487) OX=235443 GN=CNAG_01664 PE=3 SV=1	34 kDa	170569	163621	134757	141457	136638	172951	176585	169391	154795	149522	153726
J9VUT1_CRYNH	Uncharacterized protein OS=Cryptococcus neoformans var. grubii serotype A (strain H99 / ATCC 208821 / CBS 10515 / FGSC 9487) OX=235443 GN=CNAG_03143 PE=4 SV=1	9 kDa	294927	292890	419991	363098	365624	301124	316095	316095	279018	292890	279018
J9VSI7_CRYNH	Histone H3 OS=Cryptococcus neoformans var. grubii serotype A (strain H99 / ATCC 208821 / CBS 10515 / FGSC 9487) OX=235443 GN=CNAG_04828 PE=3 SV=1	16 kDa	254976	256749	226633	221969	220436	242900	241222	225068	223513	212927	185364
J9VVD4_CRYNH	S-formylglutathione hydrolase OS=Cryptococcus neoformans var. grubii serotype A (strain H99 / ATCC 208821 / CBS 10515 / FGSC 9487) OX=235443 GN=CNAG_06170 PE=3 SV=1	30 kDa	239555	244589	242900	229797	234625	241222	253214	246290	248003	237901	242900
J9VHL2_CRYNH	Nuclear pore protein OS=Cryptococcus neoformans var. grubii serotype A (strain H99 / ATCC 208821 / CBS 10515 / FGSC 9487) OX=235443 GN=CNAG_02816 PE=3 SV=2	106 kDa	229797	214408	209996	211456	214408	218913	228210	223513	218913	221969	221969
J9VNN9_CRYNH	Large subunit acidic ribosomal protein P2 OS=Cryptococcus neoformans var. grubii serotype A (strain H99 / ATCC 208821 / CBS 10515 / FGSC 9487) OX=235443 GN=CNAG_05762 PE=3 SV=1	11 kDa	269514	275177	282913	296979	303219	251465	256749	286863	294927	303219	286863
J9VK28_CRYNH	Myosin regulatory light chain cdc4 OS=Cryptococcus neoformans var. grubii serotype A (strain H99 / ATCC 208821 / CBS 10515 / FGSC 9487) OX=235443 GN=CNAG_00808 PE=4 SV=1	16 kDa	195933	193235	212927	209996	211456	211456	190575	207105	221969	233005	223513
J9VLA1_CRYNH	3-hydroxyisobutyryl-CoA hydrolase, mitochondrial OS=Cryptococcus neoformans var. grubii serotype A (strain H99 / ATCC 208821 / CBS 10515 / FGSC 9487) OX=235443 GN=CNAG_00311 PE=3 SV=2	57 kDa	202842	200050	194579	193235	195933	215899	211456	201441	195933	189259	198668
J9VMX9_CRYNH	Cytoplasmic protein OS=Cryptococcus neoformans var. grubii serotype A (strain H99 / ATCC 208821 / CBS 10515 / FGSC 9487) OX=235443 GN=CNAG_01339 PE=4 SV=2	119 kDa	171756	167059	160254	159147	159147	164759	169391	167059	172951	177813	174154
J9VX93_CRYNH	Uncharacterized protein OS=Cryptococcus neoformans var. grubii serotype A (strain H99 / ATCC 208821 / CBS 10515 / FGSC 9487) OX=235443 GN=CNAG_03106 PE=4 SV=1	43 kDa	138545	134757	129267	138545	133826	134757	131984	135694	131072	129267	124002
J9VFT1_CRYNH	Acetyl-coenzyme A synthetase OS=Cryptococcus neoformans var. grubii serotype A (strain H99 / ATCC 208821 / CBS 10515 / FGSC 9487) OX=235443 GN=CNAG_00797 PE=1 SV=1	75 kDa	231395	226633	229797	241222	244589	215899	214408	217401	244589	244589	241222
J9VKR4_CRYNH	2-methoxy-6-polyprenyl-1,4-benzoquinol methylase, mitochondrial OS=Cryptococcus neoformans var. grubii serotype A (strain H99 / ATCC 208821 / CBS 10515 / FGSC 9487) OX=235443 GN=COQ5 PE=3 SV=1	36 kDa	185364	189259	191901	185364	185364	193235	195933	190575	190575	174154	194579
J9VKY8_CRYNH	Nuclear pore complex protein Nup155 OS=Cryptococcus neoformans var. grubii serotype A (strain H99 / ATCC 208821 / CBS 10515 / FGSC 9487) OX=235443 GN=CNAG_01000 PE=4 SV=2	146 kDa	197296	193235	182812	189259	184083	197296	200050	202842	189259	193235	190575
J9VVQ4_CRYNH	Glyoxal oxidase OS=Cryptococcus neoformans var. grubii serotype A (strain H99 / ATCC 208821 / CBS 10515 / FGSC 9487) OX=235443 GN=CNAG_02030 PE=4 SV=1	72 kDa	162491	161369	164759	156956	155872	137588	132902	142441	233005	239555	228210
J9VVU6_CRYNH	Pim1 protein RNA transporter 2 OS=Cryptococcus neoformans var. grubii serotype A (strain H99 / ATCC 208821 / CBS 10515 / FGSC 9487) OX=235443 GN=CNAG_06545 PE=4 SV=1	64 kDa	154795	151609	146445	150562	152664	167059	169391	168221	142441	140479	139509
J9W2Q3_CRYNH	S-(hydroxymethyl)glutathione dehydrogenase OS=Cryptococcus neoformans var. grubii serotype A (strain H99 / ATCC 208821 / CBS 10515 / FGSC 9487) OX=235443 GN=CNAG_06168 PE=3 SV=1	41 kDa	322737	322737	316095	309590	316095	320508	334118	324982	329519	303219	318294
J9VJM4_CRYNH	Pre-mRNA-splicing ATP-dependent RNA helicase PRP28 OS=Cryptococcus neoformans var. grubii serotype A (strain H99 / ATCC 208821 / CBS 10515 / FGSC 9487) OX=235443 GN=CNAG_00685 PE=3 SV=1	82 kDa	180295	176585	169391	170569	167059	202842	191901	194579	170569	179050	176585
J9VM74_CRYNH	Translation initiation factor 2 subunit 2 OS=Cryptococcus neoformans var. grubii serotype A (strain H99 / ATCC 208821 / CBS 10515 / FGSC 9487) OX=235443 GN=CNAG_02486 PE=4 SV=2	37 kDa	198668	194579	197296	187951	191901	220436	211456	212927	184083	185364	189259
J9W108_CRYNH	Acetolactate synthase, small subunit OS=Cryptococcus neoformans var. grubii serotype A (strain H99 / ATCC 208821 / CBS 10515 / FGSC 9487) OX=235443 GN=CNAG_06421 PE=4 SV=1	39 kDa	286863	280959	280959	279018	279018	307452	305328	303219	277091	258535	265803
J9VHW3_CRYNH	Protein disulfide-isomerase OS=Cryptococcus neoformans var. grubii serotype A (strain H99 / ATCC 208821 / CBS 10515 / FGSC 9487) OX=235443 GN=CNAG_00072 PE=3 SV=2	45 kDa	249728	251465	279018	265803	275177	225068	218913	229797	324982	307452	313912
J9VJH4_CRYNH	Proteasome subunit alpha type OS=Cryptococcus neoformans var. grubii serotype A (strain H99 / ATCC 208821 / CBS 10515 / FGSC 9487) OX=235443 GN=CNAG_04071 PE=3 SV=1	32 kDa	163621	146445	122295	122295	122295	179050	182812	152664	130167	127488	125733
J9VNA2_CRYNH	Leukotriene A-4 hydrolase/aminopeptidase OS=Cryptococcus neoformans var. grubii serotype A (strain H99 / ATCC 208821 / CBS 10515 / FGSC 9487) OX=235443 GN=CNAG_02076 PE=4 SV=1	71 kDa	290867	267652	258535	253214	248003	284881	299044	280959	248003	233005	248003
J9VVA3_CRYNH	40S ribosomal protein S27 OS=Cryptococcus neoformans var. grubii serotype A (strain H99 / ATCC 208821 / CBS 10515 / FGSC 9487) OX=235443 GN=CNAG_03303 PE=3 SV=1	9 kDa	311744	353169	383801	383801	358099	265803	265803	267652	334118	363098	334118
J9VJW5_CRYNH	Glutamate decarboxylase OS=Cryptococcus neoformans var. grubii serotype A (strain H99 / ATCC 208821 / CBS 10515 / FGSC 9487) OX=235443 GN=CNAG_05260 PE=3 SV=1	63 kDa	180295	184083	154795	153726	150562	167059	175365	180295	223513	209996	211456
J9VJZ1_CRYNH	Alpha,alpha-trehalose-phosphate synthase (UDP-forming) OS=Cryptococcus neoformans var. grubii serotype A (strain H99 / ATCC 208821 / CBS 10515 / FGSC 9487) OX=235443 GN=CNAG_05292 PE=4 SV=2	74 kDa	221969	209996	208545	198668	195933	246290	239555	229797	185364	190575	194579
J9VLR5_CRYNH	Eukaryotic translation initiation factor 3 subunit M OS=Cryptococcus neoformans var. grubii serotype A (strain H99 / ATCC 208821 / CBS 10515 / FGSC 9487) OX=235443 GN=CNAG_00509 PE=3 SV=1	49 kDa	193235	187951	185364	184083	180295	177813	179050	186653	185364	185364	185364
J9VRK4_CRYNH	Uncharacterized protein OS=Cryptococcus neoformans var. grubii serotype A (strain H99 / ATCC 208821 / CBS 10515 / FGSC 9487) OX=235443 GN=CNAG_04361 PE=4 SV=1	108 kDa	131072	126607	134757	121450	129267	143431	142441	148489	103552	110985	110218
J9VWL5_CRYNH	NADH dehydrogenase (Ubiquinone) 1 alpha subcomplex 2 OS=Cryptococcus neoformans var. grubii serotype A (strain H99 / ATCC 208821 / CBS 10515 / FGSC 9487) OX=235443 GN=CNAG_05434 PE=4 SV=1	11 kDa	88906.4	90774.5	100721	95287.5	95950.3	88906.4	92041.7	93326.6	96617.7	99334	101421
J9W3F0_CRYNH	Adenosine kinase OS=Cryptococcus neoformans var. grubii serotype A (strain H99 / ATCC 208821 / CBS 10515 / FGSC 9487) OX=235443 GN=CNAG_06489 PE=4 SV=1	37 kDa	161369	169391	182812	180295	175365	152664	142441	151609	177813	176585	174154
J9VLV6_CRYNH	Cation-transporting ATPase OS=Cryptococcus neoformans var. grubii serotype A (strain H99 / ATCC 208821 / CBS 10515 / FGSC 9487) OX=235443 GN=CNAG_05136 PE=3 SV=2	129 kDa	200050	197296	190575	191901	194579	190575	197296	198668	239555	242900	241222
J9VN36_CRYNH	Nitroreductase OS=Cryptococcus neoformans var. grubii serotype A (strain H99 / ATCC 208821 / CBS 10515 / FGSC 9487) OX=235443 GN=CNAG_02692 PE=4 SV=1	23 kDa	271388	263967	234625	236257	231395	288858	303219	296979	248003	242900	242900
J9VTP7_CRYNH	Anthranilate synthase component I OS=Cryptococcus neoformans var. grubii serotype A (strain H99 / ATCC 208821 / CBS 10515 / FGSC 9487) OX=235443 GN=CNAG_06679 PE=4 SV=2	59 kDa	186653	181549	182812	182812	180295	198668	191901	194579	174154	176585	175365
J9VWH6_CRYNH	Branched-chain-amino-acid aminotransferase OS=Cryptococcus neoformans var. grubii serotype A (strain H99 / ATCC 208821 / CBS 10515 / FGSC 9487) OX=235443 GN=CNAG_06370 PE=3 SV=1	47 kDa	262144	253214	254976	271388	265803	217401	217401	220436	286863	280959	290867
J9VGN9_CRYNH	Histidinol-phosphate transaminase OS=Cryptococcus neoformans var. grubii serotype A (strain H99 / ATCC 208821 / CBS 10515 / FGSC 9487) OX=235443 GN=CNAG_03812 PE=3 SV=1	44 kDa	129267	129267	131072	129267	126607	128375	127488	136638	125733	123145	120611
J9VWU8_CRYNH	Phosphotransferase OS=Cryptococcus neoformans var. grubii serotype A (strain H99 / ATCC 208821 / CBS 10515 / FGSC 9487) OX=235443 GN=CNAG_05480 PE=3 SV=2	61 kDa	204253	198668	209996	205674	201441	181549	181549	190575	218913	217401	217401
J9VGH9_CRYNH	Zinc finger protein OS=Cryptococcus neoformans var. grubii serotype A (strain H99 / ATCC 208821 / CBS 10515 / FGSC 9487) OX=235443 GN=CNAG_00292 PE=4 SV=1	58 kDa	167059	160254	147464	152664	154795	204253	184083	198668	139509	151609	135694
J9VHT4_CRYNH	Cytochrome P450, family 51 (Sterol 14-demethylase) OS=Cryptococcus neoformans var. grubii serotype A (strain H99 / ATCC 208821 / CBS 10515 / FGSC 9487) OX=235443 GN=CNAG_00040 PE=3 SV=1	62 kDa	117313	102837	109457	108701	118950	112534	110985	109457	122295	137588	126607
J9VME1_CRYNH	ATP-binding cassette transporter OS=Cryptococcus neoformans var. grubii serotype A (strain H99 / ATCC 208821 / CBS 10515 / FGSC 9487) OX=235443 GN=CNAG_00730 PE=3 SV=1	173 kDa	159147	151609	138545	140479	143431	176585	169391	168221	146445	149522	149522
J9VNK3_CRYNH	Phosphotransferase OS=Cryptococcus neoformans var. grubii serotype A (strain H99 / ATCC 208821 / CBS 10515 / FGSC 9487) OX=235443 GN=CNAG_03769 PE=3 SV=1	53 kDa	120611	119778	122295	119778	119778	124864	123145	119778	112534	114898	115698
J9VT60_CRYNH	Uncharacterized protein OS=Cryptococcus neoformans var. grubii serotype A (strain H99 / ATCC 208821 / CBS 10515 / FGSC 9487) OX=235443 GN=CNAG_04570 PE=4 SV=1	94 kDa	114898	114105	110985	111757	112534	121450	118129	119778	105728	104273	102837
J9VU45_CRYNH	Multisite-specific tRNA:(Cytosine-C5)-methyltransferase OS=Cryptococcus neoformans var. grubii serotype A (strain H99 / ATCC 208821 / CBS 10515 / FGSC 9487) OX=235443 GN=CNAG_00874 PE=3 SV=1	84 kDa	207105	200050	198668	201441	197296	236257	231395	218913	184083	180295	189259
J9VXA2_CRYNH	FACT complex subunit POB3 OS=Cryptococcus neoformans var. grubii serotype A (strain H99 / ATCC 208821 / CBS 10515 / FGSC 9487) OX=235443 GN=CNAG_05661 PE=3 SV=1	66 kDa	161369	170569	164759	164759	159147	184083	180295	193235	156956	163621	153726
J9VZA8_CRYNH	Ribose-phosphate pyrophosphokinase OS=Cryptococcus neoformans var. grubii serotype A (strain H99 / ATCC 208821 / CBS 10515 / FGSC 9487) OX=235443 GN=CNAG_05365 PE=4 SV=1	39 kDa	239555	228210	205674	215899	208545	258535	253214	254976	211456	214408	209996
J9W1P9_CRYNH	Transmembrane protein, variant OS=Cryptococcus neoformans var. grubii serotype A (strain H99 / ATCC 208821 / CBS 10515 / FGSC 9487) OX=235443 GN=CNAG_01824 PE=4 SV=2	167 kDa	204253	202842	174154	175365	182812	221969	233005	233005	209996	208545	208545
J9VJD2_CRYNH	Ubiquinol-cytochrome c reductase subunit 10 OS=Cryptococcus neoformans var. grubii serotype A (strain H99 / ATCC 208821 / CBS 10515 / FGSC 9487) OX=235443 GN=CNAG_05069 PE=4 SV=2	8 kDa	204253	202842	236257	236257	237901	200050	200050	198668	237901	234625	258535
J9VM77_CRYNH	Nucleoporin nsp1 OS=Cryptococcus neoformans var. grubii serotype A (strain H99 / ATCC 208821 / CBS 10515 / FGSC 9487) OX=235443 GN=CNAG_00666 PE=4 SV=1	155 kDa	160254	154795	150562	154795	153726	171756	167059	170569	151609	155872	151609
J9VQJ6_CRYNH	Eukaryotic translation initiation factor 3 subunit J OS=Cryptococcus neoformans var. grubii serotype A (strain H99 / ATCC 208821 / CBS 10515 / FGSC 9487) OX=235443 GN=HCR1 PE=3 SV=1	27 kDa	175365	171756	169391	164759	169391	218913	207105	205674	152664	155872	143431
J9VTV6_CRYNH	6,7-dimethyl-8-ribityllumazine synthase OS=Cryptococcus neoformans var. grubii serotype A (strain H99 / ATCC 208821 / CBS 10515 / FGSC 9487) OX=235443 GN=CNAG_05712 PE=3 SV=1	23 kDa	217401	207105	197296	197296	195933	215899	208545	211456	189259	172951	174154
J9VR53_CRYNH	Large subunit ribosomal protein L15 OS=Cryptococcus neoformans var. grubii serotype A (strain H99 / ATCC 208821 / CBS 10515 / FGSC 9487) OX=235443 GN=CNAG_04180 PE=3 SV=1	28 kDa	169391	167059	171756	171756	175365	158048	160254	161369	172951	172951	169391
J9VRS7_CRYNH	Glutathione peroxidase OS=Cryptococcus neoformans var. grubii serotype A (strain H99 / ATCC 208821 / CBS 10515 / FGSC 9487) OX=235443 GN=CNAG_02503 PE=3 SV=1	20 kDa	163621	170569	195933	182812	189259	148489	140479	150562	187951	169391	179050
J9VN14_CRYNH	Nuclear GTP-binding protein OS=Cryptococcus neoformans var. grubii serotype A (strain H99 / ATCC 208821 / CBS 10515 / FGSC 9487) OX=235443 GN=CNAG_02720 PE=4 SV=1	72 kDa	182812	175365	185364	194579	193235	184083	177813	177813	169391	176585	180295
J9VRC3_CRYNH	NADH dehydrogenase (Ubiquinone) 1 alpha subcomplex 9 OS=Cryptococcus neoformans var. grubii serotype A (strain H99 / ATCC 208821 / CBS 10515 / FGSC 9487) OX=235443 GN=CNAG_00978 PE=4 SV=1	45 kDa	191901	185364	198668	201441	201441	175365	174154	182812	207105	200050	208545
J9VSF6_CRYNH	Uncharacterized protein OS=Cryptococcus neoformans var. grubii serotype A (strain H99 / ATCC 208821 / CBS 10515 / FGSC 9487) OX=235443 GN=CNAG_04478 PE=4 SV=2	102 kDa	149522	146445	150562	146445	146445	154795	147464	159147	161369	170569	161369
J9VY28_CRYNH	Tricarboxylate carrier OS=Cryptococcus neoformans var. grubii serotype A (strain H99 / ATCC 208821 / CBS 10515 / FGSC 9487) OX=235443 GN=CNAG_06096 PE=3 SV=1	32 kDa	411348	414209	447026	447026	447026	368167	363098	360590	475801	425854	447026
J9W0L4_CRYNH	Cerevisin OS=Cryptococcus neoformans var. grubii serotype A (strain H99 / ATCC 208821 / CBS 10515 / FGSC 9487) OX=235443 GN=CNAG_04625 PE=3 SV=1	54 kDa	162491	165905	171756	152664	158048	150562	161369	158048	186653	180295	179050
J9VFX5_CRYNH	Chlorophyll synthesis pathway protein BchC OS=Cryptococcus neoformans var. grubii serotype A (strain H99 / ATCC 208821 / CBS 10515 / FGSC 9487) OX=235443 GN=CNAG_00115 PE=3 SV=1	40 kDa	144429	140479	168221	151609	164759	121450	121450	121450	137588	142441	138545
J9VGF1_CRYNH	RAN protein binding protein OS=Cryptococcus neoformans var. grubii serotype A (strain H99 / ATCC 208821 / CBS 10515 / FGSC 9487) OX=235443 GN=CNAG_03722 PE=4 SV=2	57 kDa	231395	233005	229797	234625	233005	253214	246290	242900	217401	218913	218913
J9VI22_CRYNH	Short-chain dehydrogenase OS=Cryptococcus neoformans var. grubii serotype A (strain H99 / ATCC 208821 / CBS 10515 / FGSC 9487) OX=235443 GN=CNAG_06764 PE=4 SV=1	31 kDa	256749	231395	228210	229797	228210	234625	244589	231395	225068	208545	231395
J9VT98_CRYNH	Sphingolipid C9-methyltransferase OS=Cryptococcus neoformans var. grubii serotype A (strain H99 / ATCC 208821 / CBS 10515 / FGSC 9487) OX=235443 GN=CNAG_01475 PE=4 SV=1	57 kDa	133826	133826	119778	125733	125733	143431	139509	141457	150562	154795	158048
J9VUL6_CRYNH	FACT complex subunit SPT16 OS=Cryptococcus neoformans var. grubii serotype A (strain H99 / ATCC 208821 / CBS 10515 / FGSC 9487) OX=235443 GN=CNAG_01726 PE=4 SV=1	116 kDa	208545	202842	204253	197296	195933	215899	218913	221969	190575	182812	190575
J9VVJ6_CRYNH	Cytoplasmic protein OS=Cryptococcus neoformans var. grubii serotype A (strain H99 / ATCC 208821 / CBS 10515 / FGSC 9487) OX=235443 GN=CNAG_02079 PE=4 SV=1	131 kDa	201441	202842	204253	197296	207105	229797	241222	239555	169391	180295	167059
J9W1S0_CRYNH	Atypical/HisK protein kinase OS=Cryptococcus neoformans var. grubii serotype A (strain H99 / ATCC 208821 / CBS 10515 / FGSC 9487) OX=235443 GN=CNAG_01850 PE=4 SV=2	149 kDa	242900	234625	223513	221969	221969	246290	248003	246290	228210	236257	244589
J9VQM2_CRYNH	Uncharacterized protein OS=Cryptococcus neoformans var. grubii serotype A (strain H99 / ATCC 208821 / CBS 10515 / FGSC 9487) OX=235443 GN=CNAG_03553 PE=4 SV=2	127 kDa	228210	231395	231395	226633	233005	218913	228210	225068	244589	234625	236257
J9VQN3_CRYNH	Uncharacterized protein OS=Cryptococcus neoformans var. grubii serotype A (strain H99 / ATCC 208821 / CBS 10515 / FGSC 9487) OX=235443 GN=CNAG_02687 PE=4 SV=1	34 kDa	161369	165905	150562	156956	156956	171756	172951	177813	162491	165905	161369
J9VQT0_CRYNH	Nuclear pore complex protein Nup62 OS=Cryptococcus neoformans var. grubii serotype A (strain H99 / ATCC 208821 / CBS 10515 / FGSC 9487) OX=235443 GN=CNAG_01199 PE=4 SV=2	73 kDa	134757	136638	132902	132902	132902	158048	154795	163621	139509	131984	130167
J9VRT5_CRYNH	Diphosphomevalonate decarboxylase OS=Cryptococcus neoformans var. grubii serotype A (strain H99 / ATCC 208821 / CBS 10515 / FGSC 9487) OX=235443 GN=CNAG_05125 PE=3 SV=1	43 kDa	237901	218913	234625	239555	242900	217401	225068	223513	246290	242900	244589
J9VSU5_CRYNH	Midasin OS=Cryptococcus neoformans var. grubii serotype A (strain H99 / ATCC 208821 / CBS 10515 / FGSC 9487) OX=235443 GN=CNAG_07855 PE=3 SV=2	553 kDa	154795	153726	145433	150562	148489	160254	160254	162491	160254	170569	164759
J9VSZ8_CRYNH	Uncharacterized protein OS=Cryptococcus neoformans var. grubii serotype A (strain H99 / ATCC 208821 / CBS 10515 / FGSC 9487) OX=235443 GN=CNAG_07857 PE=4 SV=2	91 kDa	114105	107204	112534	112534	115698	124002	110985	116502	110218	116502	115698
J9VU11_CRYNH	Translation initiation factor 5 OS=Cryptococcus neoformans var. grubii serotype A (strain H99 / ATCC 208821 / CBS 10515 / FGSC 9487) OX=235443 GN=CNAG_01709 PE=4 SV=1	44 kDa	322737	322737	311744	305328	305328	373306	370728	365624	320508	322737	316095
J9VW35_CRYNH	Vesicle-fusing ATPase OS=Cryptococcus neoformans var. grubii serotype A (strain H99 / ATCC 208821 / CBS 10515 / FGSC 9487) OX=235443 GN=CNAG_06600 PE=4 SV=2	92 kDa	167059	160254	155872	160254	155872	177813	177813	182812	162491	168221	169391
J9W2N9_CRYNH	26S protease regulatory subunit 6A-B OS=Cryptococcus neoformans var. grubii serotype A (strain H99 / ATCC 208821 / CBS 10515 / FGSC 9487) OX=235443 GN=CNAG_06153 PE=3 SV=1	52 kDa	198668	209996	180295	177813	172951	242900	237901	241222	181549	195933	170569
J9VEG9_CRYNH	Eukaryotic translation initiation factor 3 subunit I OS=Cryptococcus neoformans var. grubii serotype A (strain H99 / ATCC 208821 / CBS 10515 / FGSC 9487) OX=235443 GN=TIF34 PE=3 SV=1	38 kDa	322737	299044	311744	320508	311744	329519	316095	327242	303219	292890	301124
J9VGW0_CRYNH	Uncharacterized protein OS=Cryptococcus neoformans var. grubii serotype A (strain H99 / ATCC 208821 / CBS 10515 / FGSC 9487) OX=235443 GN=CNAG_03058 PE=4 SV=1	12 kDa	136638	138545	186653	138545	146445	148489	150562	151609	108701	107950	97966.4
J9VMF9_CRYNH	Glucose repression regulatory protein TUP1 OS=Cryptococcus neoformans var. grubii serotype A (strain H99 / ATCC 208821 / CBS 10515 / FGSC 9487) OX=235443 GN=CNAG_02153 PE=4 SV=1	62 kDa	156956	147464	142441	142441	138545	162491	162491	159147	141457	143431	146445
J9VU26_CRYNH	Homoserine kinase OS=Cryptococcus neoformans var. grubii serotype A (strain H99 / ATCC 208821 / CBS 10515 / FGSC 9487) OX=235443 GN=CNAG_04156 PE=3 SV=1	38 kDa	144429	136638	137588	141457	137588	149522	150562	148489	143431	143431	147464
J9VUQ8_CRYNH	E3 ubiquitin-protein ligase HUWE1 OS=Cryptococcus neoformans var. grubii serotype A (strain H99 / ATCC 208821 / CBS 10515 / FGSC 9487) OX=235443 GN=CNAG_07769 PE=4 SV=1	370 kDa	180295	176585	174154	174154	172951	184083	180295	187951	185364	195933	194579
J9VH59_CRYNH	Saccharopepsin OS=Cryptococcus neoformans var. grubii serotype A (strain H99 / ATCC 208821 / CBS 10515 / FGSC 9487) OX=235443 GN=CNAG_00581 PE=3 SV=1	48 kDa	197296	190575	180295	168221	164759	217401	236257	229797	189259	193235	187951
J9VIL5_CRYNH	Threonine dehydratase OS=Cryptococcus neoformans var. grubii serotype A (strain H99 / ATCC 208821 / CBS 10515 / FGSC 9487) OX=235443 GN=CNAG_07529 PE=3 SV=1	57 kDa	215899	217401	215899	220436	217401	197296	202842	202842	218913	212927	220436
J9VL44_CRYNH	Hsp70-like protein OS=Cryptococcus neoformans var. grubii serotype A (strain H99 / ATCC 208821 / CBS 10515 / FGSC 9487) OX=235443 GN=CNAG_01185 PE=4 SV=1	42 kDa	110218	106464	102837	105728	104998	119778	112534	116502	104998	105728	104998
J9VTG6_CRYNH	ATP-dependent RNA helicase DRS1 OS=Cryptococcus neoformans var. grubii serotype A (strain H99 / ATCC 208821 / CBS 10515 / FGSC 9487) OX=235443 GN=CNAG_01140 PE=4 SV=1	90 kDa	130167	126607	113317	118950	118129	154795	150562	156956	111757	115698	106464
J9W232_CRYNH	Malate synthase OS=Cryptococcus neoformans var. grubii serotype A (strain H99 / ATCC 208821 / CBS 10515 / FGSC 9487) OX=235443 GN=CNAG_05653 PE=3 SV=1	60 kDa	129267	124864	112534	113317	116502	131072	131984	131984	131072	129267	131072
J9VGC5_CRYNH	Large subunit ribosomal protein L11 OS=Cryptococcus neoformans var. grubii serotype A (strain H99 / ATCC 208821 / CBS 10515 / FGSC 9487) OX=235443 GN=CNAG_03693 PE=3 SV=1	15 kDa	277091	265803	271388	282913	279018	237901	237901	239555	284881	280959	280959
J9VIW7_CRYNH	Cytochrome c oxidase subunit 5a OS=Cryptococcus neoformans var. grubii serotype A (strain H99 / ATCC 208821 / CBS 10515 / FGSC 9487) OX=235443 GN=CNAG_03861 PE=4 SV=1	16 kDa	324982	353169	422913	411348	428816	320508	327242	370728	414209	472515	425854
J9VJV1_CRYNH	Paired amphipathic helix protein Sin3a OS=Cryptococcus neoformans var. grubii serotype A (strain H99 / ATCC 208821 / CBS 10515 / FGSC 9487) OX=235443 GN=CNAG_02981 PE=4 SV=2	146 kDa	220436	215899	208545	205674	208545	231395	223513	228210	209996	218913	208545
J9VJW0_CRYNH	Catalase OS=Cryptococcus neoformans var. grubii serotype A (strain H99 / ATCC 208821 / CBS 10515 / FGSC 9487) OX=235443 GN=CNAG_05256 PE=4 SV=1	56 kDa	218913	201441	162491	158048	139509	155872	160254	140479	358099	355626	331810
J9VMB8_CRYNH	RuvB-like helicase OS=Cryptococcus neoformans var. grubii serotype A (strain H99 / ATCC 208821 / CBS 10515 / FGSC 9487) OX=235443 GN=CNAG_00705 PE=3 SV=1	51 kDa	190575	185364	182812	186653	182812	170569	171756	174154	185364	181549	184083
J9VQE9_CRYNH (+1)	Signal recognition particle 54 kDa protein OS=Cryptococcus neoformans var. grubii serotype A (strain H99 / ATCC 208821 / CBS 10515 / FGSC 9487) OX=235443 GN=CNAG_02174 PE=3 SV=1	62 kDa	167059	171756	159147	164759	162491	181549	175365	181549	164759	182812	168221
J9VSY8_CRYNH	Farnesyl diphosphate synthase OS=Cryptococcus neoformans var. grubii serotype A (strain H99 / ATCC 208821 / CBS 10515 / FGSC 9487) OX=235443 GN=CNAG_02084 PE=3 SV=2	43 kDa	155872	152664	165905	168221	175365	121450	122295	138545	181549	168221	175365
J9VWN5_CRYNH	Uncharacterized protein OS=Cryptococcus neoformans var. grubii serotype A (strain H99 / ATCC 208821 / CBS 10515 / FGSC 9487) OX=235443 GN=CNAG_04279 PE=4 SV=1	92 kDa	155872	161369	150562	151609	150562	164759	161369	162491	150562	156956	147464
J9W365_CRYNH	Cullin 1 OS=Cryptococcus neoformans var. grubii serotype A (strain H99 / ATCC 208821 / CBS 10515 / FGSC 9487) OX=235443 GN=CNAG_06387 PE=3 SV=1	89 kDa	177813	176585	169391	168221	171756	186653	187951	193235	185364	186653	187951
J9VF52_CRYNH	Large subunit ribosomal protein L34e OS=Cryptococcus neoformans var. grubii serotype A (strain H99 / ATCC 208821 / CBS 10515 / FGSC 9487) OX=235443 GN=CNAG_00821 PE=3 SV=1	13 kDa	431799	402883	475801	482443	479111	296979	273276	316095	419991	355626	386471
J9VGT9_CRYNH (+1)	Protein arginine N-methyltransferase 1 OS=Cryptococcus neoformans var. grubii serotype A (strain H99 / ATCC 208821 / CBS 10515 / FGSC 9487) OX=235443 GN=CNAG_03863 PE=3 SV=2	39 kDa	168221	152664	159147	159147	156956	167059	170569	170569	156956	148489	160254
J9VP99_CRYNH	Ornithine-oxo-acid transaminase OS=Cryptococcus neoformans var. grubii serotype A (strain H99 / ATCC 208821 / CBS 10515 / FGSC 9487) OX=235443 GN=CNAG_05134 PE=3 SV=1	50 kDa	200050	181549	182812	180295	181549	225068	217401	211456	167059	165905	167059
J9VR16_CRYNH	26S proteasome regulatory subunit N7 OS=Cryptococcus neoformans var. grubii serotype A (strain H99 / ATCC 208821 / CBS 10515 / FGSC 9487) OX=235443 GN=CNAG_06899 PE=4 SV=1	44 kDa	179050	161369	140479	141457	136638	215899	208545	195933	150562	152664	147464
J9VVQ6_CRYNH	Dolichyl-diphosphooligosaccharide--protein glycosyltransferase subunit WBP1 OS=Cryptococcus neoformans var. grubii serotype A (strain H99 / ATCC 208821 / CBS 10515 / FGSC 9487) OX=235443 GN=CNAG_04743 PE=3 SV=1	52 kDa	212927	209996	201441	198668	200050	202842	198668	200050	241222	231395	242900
J9VW63_CRYNH	Mitochondrial import inner membrane translocase subunit TIM44 OS=Cryptococcus neoformans var. grubii serotype A (strain H99 / ATCC 208821 / CBS 10515 / FGSC 9487) OX=235443 GN=CNAG_06630 PE=3 SV=1	51 kDa	299044	303219	313912	309590	307452	320508	320508	322737	294927	292890	299044
PUR6_CRYNH	Phosphoribosylaminoimidazole carboxylase OS=Cryptococcus neoformans var. grubii serotype A (strain H99 / ATCC 208821 / CBS 10515 / FGSC 9487) OX=235443 GN=ADE2 PE=2 SV=1	62 kDa	172951	159147	170569	171756	170569	152664	155872	164759	159147	170569	170569
J9VPU1_CRYNH	ADP-ribosylation factor OS=Cryptococcus neoformans var. grubii serotype A (strain H99 / ATCC 208821 / CBS 10515 / FGSC 9487) OX=235443 GN=CNAG_03251 PE=3 SV=1	21 kDa	169391	160254	156956	153726	149522	140479	152664	152664	193235	185364	202842
J9VDW0_CRYNH	MICOS complex subunit OS=Cryptococcus neoformans var. grubii serotype A (strain H99 / ATCC 208821 / CBS 10515 / FGSC 9487) OX=235443 GN=CNAG_07352 PE=4 SV=1	32 kDa	417090	397336	443938	431799	443938	381150	389159	397336	475801	447026	459594
J9VLJ9_CRYNH	Superoxide dismutase [Cu-Zn] OS=Cryptococcus neoformans var. grubii serotype A (strain H99 / ATCC 208821 / CBS 10515 / FGSC 9487) OX=235443 GN=CNAG_01019 PE=3 SV=1	16 kDa	152664	167059	174154	164759	159147	177813	174154	181549	165905	186653	171756
J9VNQ3_CRYNH	Solute carrier family 25 (Mitochondrial phosphate transporter), member 3 OS=Cryptococcus neoformans var. grubii serotype A (strain H99 / ATCC 208821 / CBS 10515 / FGSC 9487) OX=235443 GN=CNAG_03824 PE=3 SV=1	34 kDa	150562	146445	160254	143431	152664	156956	164759	161369	151609	153726	154795
J9VQQ7_CRYNH	Uncharacterized protein OS=Cryptococcus neoformans var. grubii serotype A (strain H99 / ATCC 208821 / CBS 10515 / FGSC 9487) OX=235443 GN=CNAG_03378 PE=4 SV=1	65 kDa	160254	159147	146445	148489	149522	175365	167059	177813	153726	163621	152664
J9VVV2_CRYNH	Nucleoporin family protein OS=Cryptococcus neoformans var. grubii serotype A (strain H99 / ATCC 208821 / CBS 10515 / FGSC 9487) OX=235443 GN=CNAG_06550 PE=4 SV=2	219 kDa	187951	186653	172951	177813	177813	211456	205674	209996	175365	182812	172951
J9VVZ8_CRYNH	Aconitate hydratase, mitochondrial OS=Cryptococcus neoformans var. grubii serotype A (strain H99 / ATCC 208821 / CBS 10515 / FGSC 9487) OX=235443 GN=CNAG_07908 PE=3 SV=1	84 kDa	309590	320508	305328	320508	303219	294927	311744	320508	334118	320508	322737
J9VJB1_CRYNH	Insulysin OS=Cryptococcus neoformans var. grubii serotype A (strain H99 / ATCC 208821 / CBS 10515 / FGSC 9487) OX=235443 GN=CNAG_07805 PE=3 SV=2	131 kDa	265803	246290	223513	225068	217401	279018	277091	263967	225068	217401	228210
J9VLI2_CRYNH	NADH-ubiquinone oxidoreductase subunit 8 OS=Cryptococcus neoformans var. grubii serotype A (strain H99 / ATCC 208821 / CBS 10515 / FGSC 9487) OX=235443 GN=CNAG_05041 PE=3 SV=1	27 kDa	211456	207105	215899	201441	204253	189259	187951	191901	209996	209996	205674
J9VP96_CRYNH	GTP cyclohydrolase I OS=Cryptococcus neoformans var. grubii serotype A (strain H99 / ATCC 208821 / CBS 10515 / FGSC 9487) OX=235443 GN=CNAG_04010 PE=3 SV=1	47 kDa	176585	167059	159147	159147	155872	185364	181549	182812	164759	163621	169391
J9VT93_CRYNH	NADH dehydrogenase (Ubiquinone) flavoprotein 2 OS=Cryptococcus neoformans var. grubii serotype A (strain H99 / ATCC 208821 / CBS 10515 / FGSC 9487) OX=235443 GN=CNAG_01470 PE=4 SV=1	28 kDa	147464	149522	140479	140479	145433	138545	137588	136638	144429	142441	128375
J9VI77_CRYNH	U3 small nucleolar RNA-associated protein 5 OS=Cryptococcus neoformans var. grubii serotype A (strain H99 / ATCC 208821 / CBS 10515 / FGSC 9487) OX=235443 GN=CNAG_03602 PE=4 SV=1	75 kDa	97289.7	91405.9	80127	85284.7	81245.5	107950	104998	100721	79023.8	82379.6	78478
J9VJX9_CRYNH	Nucleolar protein 15 OS=Cryptococcus neoformans var. grubii serotype A (strain H99 / ATCC 208821 / CBS 10515 / FGSC 9487) OX=235443 GN=CNAG_07511 PE=4 SV=1	52 kDa	175365	171756	160254	156956	160254	215899	207105	201441	162491	155872	148489
J9VKC4_CRYNH	GTP-binding protein ypt2 OS=Cryptococcus neoformans var. grubii serotype A (strain H99 / ATCC 208821 / CBS 10515 / FGSC 9487) OX=235443 GN=CNAG_02817 PE=4 SV=1	23 kDa	241222	229797	231395	225068	234625	231395	233005	233005	269514	269514	269514
J9VMG0_CRYNH	Pre-mRNA-splicing factor SYF1 OS=Cryptococcus neoformans var. grubii serotype A (strain H99 / ATCC 208821 / CBS 10515 / FGSC 9487) OX=235443 GN=CNAG_02426 PE=4 SV=1	117 kDa	228210	215899	209996	214408	221969	214408	221969	215899	218913	229797	225068
J9VNN2_CRYNH	Tubulin beta chain OS=Cryptococcus neoformans var. grubii serotype A (strain H99 / ATCC 208821 / CBS 10515 / FGSC 9487) OX=235443 GN=CNAG_04948 PE=3 SV=2	51 kDa	137588	141457	144429	146445	143431	131072	133826	135694	147464	145433	148489
J9VZQ9_CRYNH	Enoyl-CoA hydratase OS=Cryptococcus neoformans var. grubii serotype A (strain H99 / ATCC 208821 / CBS 10515 / FGSC 9487) OX=235443 GN=CNAG_04531 PE=3 SV=1	30 kDa	215899	207105	212927	198668	198668	205674	215899	226633	218913	208545	215899
J9VFV9_CRYNH	DNA helicase OS=Cryptococcus neoformans var. grubii serotype A (strain H99 / ATCC 208821 / CBS 10515 / FGSC 9487) OX=235443 GN=CNAG_00099 PE=3 SV=1	95 kDa	246290	234625	234625	241222	233005	253214	251465	254976	233005	229797	236257
J9VK83_CRYNH	Uncharacterized protein OS=Cryptococcus neoformans var. grubii serotype A (strain H99 / ATCC 208821 / CBS 10515 / FGSC 9487) OX=235443 GN=CNAG_01270 PE=4 SV=1	49 kDa	205674	205674	195933	191901	197296	215899	221969	217401	215899	212927	212927
J9VLP2_CRYNH	Importin beta-2 subunit OS=Cryptococcus neoformans var. grubii serotype A (strain H99 / ATCC 208821 / CBS 10515 / FGSC 9487) OX=235443 GN=CNAG_02457 PE=4 SV=1	102 kDa	147464	147464	152664	147464	149522	145433	153726	159147	155872	160254	155872
J9VQJ2_CRYNH	6-phosphogluconolactonase OS=Cryptococcus neoformans var. grubii serotype A (strain H99 / ATCC 208821 / CBS 10515 / FGSC 9487) OX=235443 GN=CNAG_02133 PE=4 SV=1	34 kDa	180295	186653	215899	195933	197296	201441	197296	201441	177813	185364	164759
J9VRP1_CRYNH	Histone H1/5 OS=Cryptococcus neoformans var. grubii serotype A (strain H99 / ATCC 208821 / CBS 10515 / FGSC 9487) OX=235443 GN=CNAG_04168 PE=3 SV=1	20 kDa	180295	177813	186653	195933	197296	180295	164759	167059	146445	132902	131072
J9VTZ7_CRYNH	Small subunit ribosomal protein S5 OS=Cryptococcus neoformans var. grubii serotype A (strain H99 / ATCC 208821 / CBS 10515 / FGSC 9487) OX=235443 GN=CNAG_05764 PE=3 SV=1	34 kDa	179050	171756	187951	187951	189259	164759	164759	161369	179050	177813	190575
J9VUF2_CRYNH	Septin ring protein OS=Cryptococcus neoformans var. grubii serotype A (strain H99 / ATCC 208821 / CBS 10515 / FGSC 9487) OX=235443 GN=CNAG_05925 PE=3 SV=1	53 kDa	144429	138545	129267	132902	131072	142441	144429	144429	148489	150562	151609
J9VUQ3_CRYNH	MRS7 family protein OS=Cryptococcus neoformans var. grubii serotype A (strain H99 / ATCC 208821 / CBS 10515 / FGSC 9487) OX=235443 GN=CNAG_01770 PE=4 SV=2	74 kDa	220436	208545	204253	205674	205674	207105	202842	207105	242900	242900	253214
J9VZH5_CRYNH	ATP-dependent helicase STH1/SNF2 OS=Cryptococcus neoformans var. grubii serotype A (strain H99 / ATCC 208821 / CBS 10515 / FGSC 9487) OX=235443 GN=CNAG_01863 PE=4 SV=1	162 kDa	160254	155872	147464	149522	148489	169391	167059	169391	150562	158048	154795
J9VKK9_CRYNH	Pumilio domain-containing protein c OS=Cryptococcus neoformans var. grubii serotype A (strain H99 / ATCC 208821 / CBS 10515 / FGSC 9487) OX=235443 GN=CNAG_01360 PE=4 SV=1	135 kDa	171756	156956	153726	153726	158048	156956	153726	161369	179050	191901	184083
J9VL07_CRYNH	Arginine biosynthesis bifunctional protein ArgJ, mitochondrial OS=Cryptococcus neoformans var. grubii serotype A (strain H99 / ATCC 208821 / CBS 10515 / FGSC 9487) OX=235443 GN=CNAG_01238 PE=3 SV=1	50 kDa	122295	124002	131984	133826	133826	127488	124864	130167	131072	137588	128375
J9VMM5_CRYNH	Cysteine desulfurase IscS OS=Cryptococcus neoformans var. grubii serotype A (strain H99 / ATCC 208821 / CBS 10515 / FGSC 9487) OX=235443 GN=CNAG_01442 PE=3 SV=1	55 kDa	318294	309590	286863	299044	290867	307452	311744	313912	294927	305328	301124
J9VNP3_CRYNH	Small nuclear ribonucleoprotein Sm D2, variant OS=Cryptococcus neoformans var. grubii serotype A (strain H99 / ATCC 208821 / CBS 10515 / FGSC 9487) OX=235443 GN=CNAG_03814 PE=4 SV=1	13 kDa	239555	237901	215899	223513	214408	236257	237901	244589	215899	223513	217401
J9VSK8_CRYNH (+1)	Ribosome assembly protein 4 OS=Cryptococcus neoformans var. grubii serotype A (strain H99 / ATCC 208821 / CBS 10515 / FGSC 9487) OX=235443 GN=CNAG_01432 PE=4 SV=1	60 kDa	220436	209996	204253	209996	205674	237901	221969	223513	191901	194579	195933
J9VTJ1_CRYNH	Eukaryotic translation initiation factor 3 subunit K OS=Cryptococcus neoformans var. grubii serotype A (strain H99 / ATCC 208821 / CBS 10515 / FGSC 9487) OX=235443 GN=CNAG_01111 PE=3 SV=2	28 kDa	316095	313912	331810	329519	331810	269514	267652	258535	327242	313912	320508
J9VTZ5_CRYNH	ATP-dependent metalloprotease OS=Cryptococcus neoformans var. grubii serotype A (strain H99 / ATCC 208821 / CBS 10515 / FGSC 9487) OX=235443 GN=CNAG_01688 PE=3 SV=2	84 kDa	205674	202842	187951	191901	200050	220436	218913	214408	209996	204253	208545
J9VVX1_CRYNH	RNA cytidine acetyltransferase OS=Cryptococcus neoformans var. grubii serotype A (strain H99 / ATCC 208821 / CBS 10515 / FGSC 9487) OX=235443 GN=NAT10 PE=3 SV=1	118 kDa	176585	163621	152664	159147	152664	198668	195933	191901	148489	150562	148489
J9VZ98_CRYNH	E3 ubiquitin-protein ligase OS=Cryptococcus neoformans var. grubii serotype A (strain H99 / ATCC 208821 / CBS 10515 / FGSC 9487) OX=235443 GN=CNAG_05355 PE=4 SV=2	93 kDa	138545	143431	127488	128375	129267	154795	149522	153726	137588	141457	130167
J9W462_CRYNH	Potassium/sodium efflux P-type ATPase, fungal-type OS=Cryptococcus neoformans var. grubii serotype A (strain H99 / ATCC 208821 / CBS 10515 / FGSC 9487) OX=235443 GN=CNAG_05592 PE=3 SV=1	110 kDa	120611	119778	98647.9	104998	100721	110218	110985	107950	174154	172951	164759
J9VJC0_CRYNH	Pyruvate dehydrogenase E1 component subunit beta OS=Cryptococcus neoformans var. grubii serotype A (strain H99 / ATCC 208821 / CBS 10515 / FGSC 9487) OX=235443 GN=CNAG_05059 PE=4 SV=2	43 kDa	428816	440872	469251	479111	489178	411348	411348	417090	472515	447026	453266
J9VSR2_CRYNH	26S protease regulatory subunit 10B OS=Cryptococcus neoformans var. grubii serotype A (strain H99 / ATCC 208821 / CBS 10515 / FGSC 9487) OX=235443 GN=CNAG_04906 PE=3 SV=1	45 kDa	218913	200050	175365	172951	169391	267652	254976	229797	177813	177813	169391
J9VSU3_CRYNH	RNA-binding protein 39 OS=Cryptococcus neoformans var. grubii serotype A (strain H99 / ATCC 208821 / CBS 10515 / FGSC 9487) OX=235443 GN=CNAG_02130 PE=4 SV=2	71 kDa	197296	189259	180295	180295	177813	226633	217401	220436	179050	182812	176585
J9VT74_CRYNH	E3 ubiquitin-protein ligase TRIP12 OS=Cryptococcus neoformans var. grubii serotype A (strain H99 / ATCC 208821 / CBS 10515 / FGSC 9487) OX=235443 GN=CNAG_01251 PE=4 SV=1	211 kDa	152664	144429	134757	134757	135694	167059	163621	168221	140479	146445	144429
J9VY17_CRYNH	Uncharacterized protein OS=Cryptococcus neoformans var. grubii serotype A (strain H99 / ATCC 208821 / CBS 10515 / FGSC 9487) OX=235443 GN=CNAG_04709 PE=4 SV=1	40 kDa	205674	208545	208545	211456	208545	215899	202842	205674	201441	201441	195933
J9W1G2_CRYNH	Pre-mRNA-processing protein 45 OS=Cryptococcus neoformans var. grubii serotype A (strain H99 / ATCC 208821 / CBS 10515 / FGSC 9487) OX=235443 GN=CNAG_05416 PE=4 SV=1	63 kDa	174154	172951	175365	176585	171756	193235	182812	194579	172951	181549	174154
J9VGF6_CRYNH	DNA helicase OS=Cryptococcus neoformans var. grubii serotype A (strain H99 / ATCC 208821 / CBS 10515 / FGSC 9487) OX=235443 GN=CNAG_03962 PE=3 SV=1	107 kDa	139509	134757	132902	134757	133826	140479	136638	137588	130167	133826	136638
J9VI85_CRYNH	Threonine synthase OS=Cryptococcus neoformans var. grubii serotype A (strain H99 / ATCC 208821 / CBS 10515 / FGSC 9487) OX=235443 GN=CNAG_03612 PE=4 SV=1	61 kDa	242900	256749	263967	253214	256749	242900	234625	253214	265803	258535	244589
J9VI99_CRYNH	AP-1 complex subunit gamma OS=Cryptococcus neoformans var. grubii serotype A (strain H99 / ATCC 208821 / CBS 10515 / FGSC 9487) OX=235443 GN=CNAG_07318 PE=3 SV=2	93 kDa	225068	217401	209996	208545	208545	223513	221969	231395	217401	223513	226633
J9VJ27_CRYNH	Myosin-1 OS=Cryptococcus neoformans var. grubii serotype A (strain H99 / ATCC 208821 / CBS 10515 / FGSC 9487) OX=235443 GN=CNAG_05172 PE=3 SV=2	140 kDa	167059	164759	170569	168221	168221	167059	160254	169391	175365	180295	184083
J9VPP9_CRYNH	GTPase activating protein OS=Cryptococcus neoformans var. grubii serotype A (strain H99 / ATCC 208821 / CBS 10515 / FGSC 9487) OX=235443 GN=CNAG_02458 PE=4 SV=2	124 kDa	286863	284881	267652	271388	265803	282913	288858	290867	305328	290867	309590
J9VR96_CRYNH	NADPH--cytochrome P450 reductase OS=Cryptococcus neoformans var. grubii serotype A (strain H99 / ATCC 208821 / CBS 10515 / FGSC 9487) OX=235443 GN=CNAG_01003 PE=3 SV=1	82 kDa	194579	187951	180295	179050	189259	198668	195933	197296	195933	205674	198668
J9VU53_CRYNH	DNA replication licensing factor MCM7 OS=Cryptococcus neoformans var. grubii serotype A (strain H99 / ATCC 208821 / CBS 10515 / FGSC 9487) OX=235443 GN=MCM7 PE=3 SV=1	89 kDa	253214	249728	237901	249728	241222	254976	248003	265803	239555	246290	239555
J9VUV2_CRYNH	Large subunit ribosomal protein L2 OS=Cryptococcus neoformans var. grubii serotype A (strain H99 / ATCC 208821 / CBS 10515 / FGSC 9487) OX=235443 GN=CNAG_02354 PE=4 SV=1	49 kDa	194579	197296	202842	200050	208545	186653	180295	184083	198668	208545	197296
J9W1A8_CRYNH	Nuclear pore complex protein Nup133 OS=Cryptococcus neoformans var. grubii serotype A (strain H99 / ATCC 208821 / CBS 10515 / FGSC 9487) OX=235443 GN=CNAG_05353 PE=4 SV=2	139 kDa	131984	133826	126607	131984	128375	147464	142441	149522	131072	134757	131072
J9VEH0_CRYNH	Transformer-2 protein OS=Cryptococcus neoformans var. grubii serotype A (strain H99 / ATCC 208821 / CBS 10515 / FGSC 9487) OX=235443 GN=CNAG_00260 PE=4 SV=2	33 kDa	205674	194579	202842	207105	194579	215899	204253	218913	195933	212927	218913
J9VFX9_CRYNH (+1)	DNA binding protein Ncp1 OS=Cryptococcus neoformans var. grubii serotype A (strain H99 / ATCC 208821 / CBS 10515 / FGSC 9487) OX=235443 GN=CNAG_03771 PE=4 SV=2	63 kDa	215899	217401	249728	215899	233005	248003	246290	263967	167059	181549	160254
J9VPZ2_CRYNH	3-hydroxy-3-methylglutaryl coenzyme A synthase OS=Cryptococcus neoformans var. grubii serotype A (strain H99 / ATCC 208821 / CBS 10515 / FGSC 9487) OX=235443 GN=CNAG_03311 PE=3 SV=1	53 kDa	258535	249728	248003	239555	241222	229797	231395	220436	251465	223513	244589
J9VRN5_CRYNH	Alpha-soluble NSF attachment protein OS=Cryptococcus neoformans var. grubii serotype A (strain H99 / ATCC 208821 / CBS 10515 / FGSC 9487) OX=235443 GN=CNAG_04401 PE=4 SV=1	32 kDa	153726	148489	156956	151609	153726	155872	158048	158048	147464	149522	146445
J9VSD2_CRYNH (+1)	mRNA binding protein OS=Cryptococcus neoformans var. grubii serotype A (strain H99 / ATCC 208821 / CBS 10515 / FGSC 9487) OX=235443 GN=CNAG_04848 PE=4 SV=2	33 kDa	251465	244589	246290	246290	254976	280959	254976	269514	246290	253214	237901
J9VSG0_CRYNH	Uncharacterized protein OS=Cryptococcus neoformans var. grubii serotype A (strain H99 / ATCC 208821 / CBS 10515 / FGSC 9487) OX=235443 GN=CNAG_04484 PE=4 SV=1	123 kDa	144429	141457	137588	139509	140479	146445	145433	149522	146445	150562	152664
J9VY31_CRYNH	Periodic tryptophan protein 1 OS=Cryptococcus neoformans var. grubii serotype A (strain H99 / ATCC 208821 / CBS 10515 / FGSC 9487) OX=235443 GN=CNAG_04694 PE=4 SV=1	64 kDa	179050	168221	163621	161369	161369	208545	200050	191901	147464	150562	150562
J9W146_CRYNH	Nucleolar protein 4 OS=Cryptococcus neoformans var. grubii serotype A (strain H99 / ATCC 208821 / CBS 10515 / FGSC 9487) OX=235443 GN=CNAG_06472 PE=4 SV=1	109 kDa	132902	123145	118129	122295	119778	155872	145433	140479	112534	118129	110218
J9VFY0_CRYNH	Uncharacterized protein OS=Cryptococcus neoformans var. grubii serotype A (strain H99 / ATCC 208821 / CBS 10515 / FGSC 9487) OX=235443 GN=CNAG_00858 PE=4 SV=1	72 kDa	84695.6	80684.3	81245.5	77397.5	77397.5	67847.1	69754.6	72214.5	94629.3	92681.9	100025
J9VHG6_CRYNH	UDP-glucose 4-epimerase OS=Cryptococcus neoformans var. grubii serotype A (strain H99 / ATCC 208821 / CBS 10515 / FGSC 9487) OX=235443 GN=CNAG_00697 PE=3 SV=1	41 kDa	141457	148489	143431	142441	142441	145433	148489	149522	145433	138545	137588
J9VIH2_CRYNH	Serine/threonine-protein phosphatase OS=Cryptococcus neoformans var. grubii serotype A (strain H99 / ATCC 208821 / CBS 10515 / FGSC 9487) OX=235443 GN=CNAG_03706 PE=3 SV=1	36 kDa	135694	137588	138545	138545	138545	155872	151609	155872	145433	137588	141457
J9VKZ3_CRYNH	Uncharacterized protein OS=Cryptococcus neoformans var. grubii serotype A (strain H99 / ATCC 208821 / CBS 10515 / FGSC 9487) OX=235443 GN=CNAG_00995 PE=4 SV=2	69 kDa	160254	155872	180295	154795	160254	170569	175365	179050	141457	146445	133826
J9VVV4_CRYNH	Stearoyl-CoA desaturase (Delta-9 desaturase) OS=Cryptococcus neoformans var. grubii serotype A (strain H99 / ATCC 208821 / CBS 10515 / FGSC 9487) OX=235443 GN=CNAG_04687 PE=4 SV=1	66 kDa	211456	198668	226633	218913	237901	163621	169391	189259	229797	226633	231395
J9W1W1_CRYNH	Aspartate-tRNA ligase OS=Cryptococcus neoformans var. grubii serotype A (strain H99 / ATCC 208821 / CBS 10515 / FGSC 9487) OX=235443 GN=CNAG_01894 PE=3 SV=2	77 kDa	158048	155872	158048	156956	161369	146445	147464	143431	153726	159147	154795
J9VGV9_CRYNH	Pre-mRNA-splicing factor RSE1 OS=Cryptococcus neoformans var. grubii serotype A (strain H99 / ATCC 208821 / CBS 10515 / FGSC 9487) OX=235443 GN=CNAG_00464 PE=4 SV=1	134 kDa	186653	179050	174154	175365	176585	180295	174154	176585	176585	180295	177813
J9VGY4_CRYNH	Protein phosphatase OS=Cryptococcus neoformans var. grubii serotype A (strain H99 / ATCC 208821 / CBS 10515 / FGSC 9487) OX=235443 GN=CNAG_00500 PE=3 SV=1	52 kDa	205674	194579	198668	195933	198668	209996	208545	217401	221969	228210	226633
J9VTD6_CRYNH	DNA-directed RNA polymerase I and III subunit RPAC1 OS=Cryptococcus neoformans var. grubii serotype A (strain H99 / ATCC 208821 / CBS 10515 / FGSC 9487) OX=235443 GN=CNAG_01179 PE=4 SV=1	40 kDa	217401	205674	209996	205674	207105	236257	228210	229797	194579	194579	197296
J9VTG0_CRYNH	Oxysterol binding protein OS=Cryptococcus neoformans var. grubii serotype A (strain H99 / ATCC 208821 / CBS 10515 / FGSC 9487) OX=235443 GN=CNAG_06594 PE=3 SV=1	45 kDa	163621	162491	159147	158048	160254	165905	169391	161369	176585	165905	176585
J9VUW7_CRYNH (+1)	Sec14 cytosolic factor OS=Cryptococcus neoformans var. grubii serotype A (strain H99 / ATCC 208821 / CBS 10515 / FGSC 9487) OX=235443 GN=CNAG_03153 PE=4 SV=1	28 kDa	229797	221969	223513	223513	225068	241222	233005	246290	248003	244589	251465
J9VW33_CRYNH	Allergen OS=Cryptococcus neoformans var. grubii serotype A (strain H99 / ATCC 208821 / CBS 10515 / FGSC 9487) OX=235443 GN=CNAG_06220 PE=4 SV=1	27 kDa	294927	292890	327242	275177	286863	336442	329519	355626	229797	237901	204253
J9W4B8_CRYNH	Branched-chain-amino-acid transaminase OS=Cryptococcus neoformans var. grubii serotype A (strain H99 / ATCC 208821 / CBS 10515 / FGSC 9487) OX=235443 GN=CNAG_05664 PE=4 SV=1	43 kDa	163621	161369	145433	153726	146445	184083	180295	176585	154795	149522	147464
J9VDD8_CRYNH	S-methyl-5'-thioadenosine phosphorylase OS=Cryptococcus neoformans var. grubii serotype A (strain H99 / ATCC 208821 / CBS 10515 / FGSC 9487) OX=235443 GN=CNAG_00165 PE=3 SV=1	37 kDa	327242	313912	327242	327242	316095	305328	311744	318294	296979	286863	305328
J9VFR1_CRYNH	UV excision repair protein Rad23 OS=Cryptococcus neoformans var. grubii serotype A (strain H99 / ATCC 208821 / CBS 10515 / FGSC 9487) OX=235443 GN=CNAG_00772 PE=4 SV=2	41 kDa	118129	120611	113317	117313	113317	162491	152664	160254	116502	114898	110985
J9VIA1_CRYNH	Dihydroxyacetone kinase OS=Cryptococcus neoformans var. grubii serotype A (strain H99 / ATCC 208821 / CBS 10515 / FGSC 9487) OX=235443 GN=CNAG_02799 PE=4 SV=1	62 kDa	156956	154795	155872	155872	154795	149522	149522	149522	155872	160254	161369
J9VN76_CRYNH	DNA-directed RNA polymerase subunit beta OS=Cryptococcus neoformans var. grubii serotype A (strain H99 / ATCC 208821 / CBS 10515 / FGSC 9487) OX=235443 GN=CNAG_06611 PE=3 SV=2	133 kDa	244589	248003	220436	231395	229797	275177	269514	254976	221969	231395	217401
J9VPS2_CRYNH	U3 small nucleolar RNA-associated protein 13 OS=Cryptococcus neoformans var. grubii serotype A (strain H99 / ATCC 208821 / CBS 10515 / FGSC 9487) OX=235443 GN=CNAG_02982 PE=4 SV=2	104 kDa	200050	195933	186653	201441	195933	241222	234625	233005	185364	186653	189259
J9VEZ7_CRYNH	Translation initiation factor eIF-2B subunit epsilon OS=Cryptococcus neoformans var. grubii serotype A (strain H99 / ATCC 208821 / CBS 10515 / FGSC 9487) OX=235443 GN=CNAG_00527 PE=4 SV=1	84 kDa	170569	162491	151609	152664	147464	186653	182812	176585	151609	154795	151609
J9VIQ2_CRYNH	Uncharacterized protein OS=Cryptococcus neoformans var. grubii serotype A (strain H99 / ATCC 208821 / CBS 10515 / FGSC 9487) OX=235443 GN=CNAG_07567 PE=4 SV=1	39 kDa	229797	228210	217401	221969	218913	260333	251465	260333	215899	218913	208545
J9VLD5_CRYNH	26S proteasome regulatory subunit N5 OS=Cryptococcus neoformans var. grubii serotype A (strain H99 / ATCC 208821 / CBS 10515 / FGSC 9487) OX=235443 GN=CNAG_01083 PE=4 SV=1	59 kDa	256749	242900	214408	211456	209996	260333	269514	262144	228210	225068	220436
J9VND4_CRYNH	Poly(A)-binding protein binding protein OS=Cryptococcus neoformans var. grubii serotype A (strain H99 / ATCC 208821 / CBS 10515 / FGSC 9487) OX=235443 GN=CNAG_02046 PE=4 SV=2	84 kDa	184083	177813	185364	184083	186653	179050	174154	174154	208545	195933	200050
J9VP42_CRYNH	Uncharacterized protein OS=Cryptococcus neoformans var. grubii serotype A (strain H99 / ATCC 208821 / CBS 10515 / FGSC 9487) OX=235443 GN=CNAG_05933 PE=3 SV=2	81 kDa	145433	132902	129267	131984	133826	137588	131984	138545	151609	162491	149522
J9VQB7_CRYNH	Ubiquitin carboxyl-terminal hydrolase 4/11/15 OS=Cryptococcus neoformans var. grubii serotype A (strain H99 / ATCC 208821 / CBS 10515 / FGSC 9487) OX=235443 GN=CNAG_07717 PE=3 SV=1	155 kDa	155872	152664	143431	148489	147464	176585	171756	171756	142441	146445	145433
J9VRK8_CRYNH	Deoxyhypusine hydroxylase OS=Cryptococcus neoformans var. grubii serotype A (strain H99 / ATCC 208821 / CBS 10515 / FGSC 9487) OX=235443 GN=LIA1 PE=3 SV=1	39 kDa	146445	140479	131984	140479	131072	180295	163621	170569	133826	144429	134757
J9VWU2_CRYNH	Nucleolar complex protein 2 OS=Cryptococcus neoformans var. grubii serotype A (strain H99 / ATCC 208821 / CBS 10515 / FGSC 9487) OX=235443 GN=CNAG_07878 PE=4 SV=1	84 kDa	343512	322737	294927	290867	279018	394591	402883	358099	290867	286863	282913
J9VX52_CRYNH	Long-chain acyl-CoA synthetase OS=Cryptococcus neoformans var. grubii serotype A (strain H99 / ATCC 208821 / CBS 10515 / FGSC 9487) OX=235443 GN=CNAG_04485 PE=4 SV=1	76 kDa	506429	496007	539028	496007	520666	456419	506429	482443	506429	469251	502931
J9VM98_CRYNH	Uncharacterized protein OS=Cryptococcus neoformans var. grubii serotype A (strain H99 / ATCC 208821 / CBS 10515 / FGSC 9487) OX=235443 GN=CNAG_00686 PE=4 SV=1	30 kDa	220436	209996	254976	218913	229797	234625	233005	231395	195933	191901	201441
J9VG04_CRYNH	Uncharacterized protein OS=Cryptococcus neoformans var. grubii serotype A (strain H99 / ATCC 208821 / CBS 10515 / FGSC 9487) OX=235443 GN=CNAG_00139 PE=4 SV=1	31 kDa	228210	215899	218913	187951	202842	249728	262144	254976	191901	184083	194579
J9VPD3_CRYNH	Small nuclear ribonucleoprotein D3 OS=Cryptococcus neoformans var. grubii serotype A (strain H99 / ATCC 208821 / CBS 10515 / FGSC 9487) OX=235443 GN=CNAG_04050 PE=4 SV=1	14 kDa	182812	176585	161369	164759	161369	144429	153726	150562	170569	182812	172951
J9VRB5_CRYNH	Rab GDP dissociation inhibitor OS=Cryptococcus neoformans var. grubii serotype A (strain H99 / ATCC 208821 / CBS 10515 / FGSC 9487) OX=235443 GN=CNAG_03591 PE=3 SV=1	50 kDa	174154	174154	171756	169391	172951	174154	171756	171756	179050	182812	176585
J9VSX1_CRYNH	Adenylosuccinate lyase OS=Cryptococcus neoformans var. grubii serotype A (strain H99 / ATCC 208821 / CBS 10515 / FGSC 9487) OX=235443 GN=CNAG_03270 PE=1 SV=1	54 kDa	234625	228210	253214	262144	258535	212927	218913	223513	251465	242900	260333
J9VUR5_CRYNH	NADH dehydrogenase (Ubiquinone) 1 beta subcomplex 9 OS=Cryptococcus neoformans var. grubii serotype A (strain H99 / ATCC 208821 / CBS 10515 / FGSC 9487) OX=235443 GN=CNAG_02403 PE=3 SV=1	14 kDa	180295	170569	179050	184083	182812	149522	148489	169391	185364	191901	185364
J9VUX2_CRYNH	Pre-rRNA-processing protein TSR1 OS=Cryptococcus neoformans var. grubii serotype A (strain H99 / ATCC 208821 / CBS 10515 / FGSC 9487) OX=235443 GN=CNAG_02328 PE=4 SV=2	90 kDa	193235	182812	170569	172951	171756	233005	215899	215899	169391	168221	172951
J9VVE2_CRYNH	Uncharacterized protein OS=Cryptococcus neoformans var. grubii serotype A (strain H99 / ATCC 208821 / CBS 10515 / FGSC 9487) OX=235443 GN=CNAG_02134 PE=4 SV=1	74 kDa	185364	177813	176585	176585	176585	187951	187951	191901	176585	169391	171756
J9VWB4_CRYNH	Peroxiredoxin 5, atypical 2-Cys peroxiredoxin OS=Cryptococcus neoformans var. grubii serotype A (strain H99 / ATCC 208821 / CBS 10515 / FGSC 9487) OX=235443 GN=CNAG_07032 PE=4 SV=1	24 kDa	193235	209996	220436	204253	208545	237901	241222	248003	191901	200050	168221
J9VKM9_CRYNH	RuvB-like helicase OS=Cryptococcus neoformans var. grubii serotype A (strain H99 / ATCC 208821 / CBS 10515 / FGSC 9487) OX=235443 GN=CNAG_00108 PE=3 SV=1	52 kDa	76332	74244.7	65991.8	70728.3	68794.2	78478	76862.9	79573.5	70239.7	73731.8	69272.7
J9VKW0_CRYNH	Proteasome subunit alpha type OS=Cryptococcus neoformans var. grubii serotype A (strain H99 / ATCC 208821 / CBS 10515 / FGSC 9487) OX=235443 GN=CNAG_01035 PE=3 SV=1	31 kDa	195933	185364	144429	145433	135694	223513	218913	209996	153726	161369	136638
J9VQ53_CRYNH	ATP-dependent RNA helicase DOB1 OS=Cryptococcus neoformans var. grubii serotype A (strain H99 / ATCC 208821 / CBS 10515 / FGSC 9487) OX=235443 GN=CNAG_01398 PE=4 SV=1	120 kDa	148489	156956	142441	145433	139509	158048	155872	159147	137588	145433	134757
J9VS64_CRYNH	Nuclear segregation protein Bfr1 OS=Cryptococcus neoformans var. grubii serotype A (strain H99 / ATCC 208821 / CBS 10515 / FGSC 9487) OX=235443 GN=CNAG_02404 PE=4 SV=1	61 kDa	271388	269514	267652	263967	262144	280959	277091	284881	309590	296979	299044
J9VXX2_CRYNH	Ribose-phosphate pyrophosphokinase OS=Cryptococcus neoformans var. grubii serotype A (strain H99 / ATCC 208821 / CBS 10515 / FGSC 9487) OX=235443 GN=CNAG_03335 PE=4 SV=1	36 kDa	288858	282913	258535	263967	249728	271388	279018	275177	253214	258535	249728
J9VDK8_CRYNH	Chaperone protein OS=Cryptococcus neoformans var. grubii serotype A (strain H99 / ATCC 208821 / CBS 10515 / FGSC 9487) OX=235443 GN=CNAG_00233 PE=4 SV=2	11 kDa	360590	370728	378517	378517	381150	358099	343512	358099	375903	365624	360590
J9VEP2_CRYNH	DNA topoisomerase 2 OS=Cryptococcus neoformans var. grubii serotype A (strain H99 / ATCC 208821 / CBS 10515 / FGSC 9487) OX=235443 GN=CNAG_00377 PE=3 SV=2	148 kDa	212927	209996	197296	202842	194579	234625	228210	242900	204253	207105	200050
J9VI51_CRYNH	RAB small monomeric GTPase OS=Cryptococcus neoformans var. grubii serotype A (strain H99 / ATCC 208821 / CBS 10515 / FGSC 9487) OX=235443 GN=CNAG_02575 PE=4 SV=1	23 kDa	169391	169391	153726	154795	154795	184083	185364	180295	161369	161369	155872
J9VI65_CRYNH	Cysteine-tRNA ligase OS=Cryptococcus neoformans var. grubii serotype A (strain H99 / ATCC 208821 / CBS 10515 / FGSC 9487) OX=235443 GN=CNAG_06713 PE=3 SV=2	91 kDa	176585	171756	164759	168221	164759	185364	187951	184083	163621	165905	161369
J9VN98_CRYNH	Pumilio domain-containing protein OS=Cryptococcus neoformans var. grubii serotype A (strain H99 / ATCC 208821 / CBS 10515 / FGSC 9487) OX=235443 GN=CNAG_03675 PE=4 SV=1	76 kDa	181549	186653	172951	171756	169391	201441	200050	189259	162491	156956	149522
J9VP01_CRYNH	Phosphoglycerate mutase OS=Cryptococcus neoformans var. grubii serotype A (strain H99 / ATCC 208821 / CBS 10515 / FGSC 9487) OX=235443 GN=CNAG_05892 PE=4 SV=1	26 kDa	262144	251465	258535	249728	251465	263967	260333	265803	249728	246290	254976
J9VP66_CRYNH	Ribosome biogenesis protein ERB1 OS=Cryptococcus neoformans var. grubii serotype A (strain H99 / ATCC 208821 / CBS 10515 / FGSC 9487) OX=235443 GN=ERB1 PE=3 SV=1	93 kDa	163621	150562	141457	144429	141457	191901	187951	171756	132902	130167	126607
J9VQB8_CRYNH (+1)	Aminomethyltransferase OS=Cryptococcus neoformans var. grubii serotype A (strain H99 / ATCC 208821 / CBS 10515 / FGSC 9487) OX=235443 GN=CNAG_02818 PE=3 SV=1	44 kDa	146445	146445	155872	155872	161369	148489	151609	151609	146445	153726	139509
J9VQC9_CRYNH	Uncharacterized protein OS=Cryptococcus neoformans var. grubii serotype A (strain H99 / ATCC 208821 / CBS 10515 / FGSC 9487) OX=235443 GN=CNAG_03463 PE=4 SV=1	74 kDa	214408	228210	212927	201441	205674	244589	231395	253214	226633	239555	218913
J9VTW3_CRYNH	Uncharacterized protein OS=Cryptococcus neoformans var. grubii serotype A (strain H99 / ATCC 208821 / CBS 10515 / FGSC 9487) OX=235443 GN=CNAG_00982 PE=4 SV=1	33 kDa	152664	153726	153726	153726	152664	159147	154795	158048	154795	160254	156956
J9VU10_CRYNH	CORD and CS domain-containing protein OS=Cryptococcus neoformans var. grubii serotype A (strain H99 / ATCC 208821 / CBS 10515 / FGSC 9487) OX=235443 GN=CNAG_01553 PE=4 SV=1	40 kDa	191901	198668	171756	176585	171756	194579	200050	204253	174154	182812	170569
J9VUX3_CRYNH	GTP-binding protein ryh1 OS=Cryptococcus neoformans var. grubii serotype A (strain H99 / ATCC 208821 / CBS 10515 / FGSC 9487) OX=235443 GN=CNAG_06049 PE=4 SV=1	23 kDa	154795	148489	138545	138545	138545	152664	154795	152664	153726	156956	155872
J9VVN8_CRYNH	Glutathione peroxidase OS=Cryptococcus neoformans var. grubii serotype A (strain H99 / ATCC 208821 / CBS 10515 / FGSC 9487) OX=235443 GN=CNAG_06287 PE=3 SV=1	17 kDa	138545	151609	167059	161369	164759	119778	117313	128375	179050	184083	181549
J9VVN9_CRYNH	RNA binding protein OS=Cryptococcus neoformans var. grubii serotype A (strain H99 / ATCC 208821 / CBS 10515 / FGSC 9487) OX=235443 GN=CNAG_06103 PE=4 SV=1	73 kDa	197296	191901	175365	177813	179050	201441	190575	194579	186653	190575	191901
J9VWW7_CRYNH	ATPase OS=Cryptococcus neoformans var. grubii serotype A (strain H99 / ATCC 208821 / CBS 10515 / FGSC 9487) OX=235443 GN=CNAG_05511 PE=4 SV=1	126 kDa	191901	189259	179050	181549	180295	214408	207105	215899	186653	197296	193235
J9W1R7_CRYNH	Protein kinase C OS=Cryptococcus neoformans var. grubii serotype A (strain H99 / ATCC 208821 / CBS 10515 / FGSC 9487) OX=235443 GN=CNAG_01845 PE=3 SV=1	121 kDa	170569	163621	154795	152664	159147	162491	164759	163621	175365	171756	175365
J9W1V5_CRYNH	Transcription activator snf2l1 OS=Cryptococcus neoformans var. grubii serotype A (strain H99 / ATCC 208821 / CBS 10515 / FGSC 9487) OX=235443 GN=CNAG_05552 PE=4 SV=2	126 kDa	209996	208545	193235	191901	193235	228210	225068	225068	207105	200050	200050
HOG1_CRYNH	Mitogen-activated protein kinase HOG1 OS=Cryptococcus neoformans var. grubii serotype A (strain H99 / ATCC 208821 / CBS 10515 / FGSC 9487) OX=235443 GN=HOG1 PE=1 SV=1	41 kDa	343512	316095	318294	309590	305328	334118	350730	320508	341139	313912	343512
J9VDY5_CRYNH	Splicing factor 3A subunit 1 OS=Cryptococcus neoformans var. grubii serotype A (strain H99 / ATCC 208821 / CBS 10515 / FGSC 9487) OX=235443 GN=CNAG_00111 PE=4 SV=1	85 kDa	176585	181549	169391	167059	169391	193235	187951	200050	168221	174154	170569
J9VGI9_CRYNH	Uncharacterized protein OS=Cryptococcus neoformans var. grubii serotype A (strain H99 / ATCC 208821 / CBS 10515 / FGSC 9487) OX=235443 GN=CNAG_04002 PE=4 SV=1	29 kDa	279018	284881	280959	271388	275177	271388	267652	271388	286863	296979	290867
J9VH01_CRYNH	Uncharacterized protein OS=Cryptococcus neoformans var. grubii serotype A (strain H99 / ATCC 208821 / CBS 10515 / FGSC 9487) OX=235443 GN=CNAG_00520 PE=1 SV=1	167 kDa	122295	123145	127488	124864	124864	149522	137588	143431	120611	122295	119778
J9VK10_CRYNH	Arsenite-resistant protein ASR2, variant OS=Cryptococcus neoformans var. grubii serotype A (strain H99 / ATCC 208821 / CBS 10515 / FGSC 9487) OX=235443 GN=CNAG_05311 PE=4 SV=1	107 kDa	187951	179050	171756	180295	176585	201441	194579	189259	172951	174154	182812
J9VKA2_CRYNH	Electron transfer flavoprotein alpha subunit OS=Cryptococcus neoformans var. grubii serotype A (strain H99 / ATCC 208821 / CBS 10515 / FGSC 9487) OX=235443 GN=CNAG_06806 PE=4 SV=1	36 kDa	182812	177813	174154	177813	182812	175365	179050	180295	193235	185364	181549
J9VKJ3_CRYNH (+1)	Stress response protein NST1 OS=Cryptococcus neoformans var. grubii serotype A (strain H99 / ATCC 208821 / CBS 10515 / FGSC 9487) OX=235443 GN=CNAG_01376 PE=3 SV=1	147 kDa	95287.5	97289.7	95287.5	100721	97966.4	102127	95287.5	100721	96617.7	109457	97289.7
J9VM12_CRYNH	Cytoplasmic protein OS=Cryptococcus neoformans var. grubii serotype A (strain H99 / ATCC 208821 / CBS 10515 / FGSC 9487) OX=235443 GN=CNAG_00605 PE=4 SV=1	38 kDa	248003	246290	228210	212927	212927	244589	267652	265803	239555	236257	236257
J9VMB3_CRYNH	Uncharacterized protein OS=Cryptococcus neoformans var. grubii serotype A (strain H99 / ATCC 208821 / CBS 10515 / FGSC 9487) OX=235443 GN=CNAG_00701 PE=4 SV=2	57 kDa	179050	170569	164759	165905	169391	161369	170569	167059	184083	175365	189259
J9VMK4_CRYNH	DNA-directed RNA polymerase OS=Cryptococcus neoformans var. grubii serotype A (strain H99 / ATCC 208821 / CBS 10515 / FGSC 9487) OX=235443 GN=CNAG_07409 PE=3 SV=1	146 kDa	190575	189259	189259	195933	194579	191901	195933	190575	190575	195933	193235
J9VN49_CRYNH	Pre-mRNA-splicing factor ISY1 OS=Cryptococcus neoformans var. grubii serotype A (strain H99 / ATCC 208821 / CBS 10515 / FGSC 9487) OX=235443 GN=CNAG_01271 PE=4 SV=1	39 kDa	141457	143431	142441	148489	144429	152664	141457	153726	144429	150562	139509
J9VN70_CRYNH (+1)	NET1-associated nuclear protein 1 (U3 small nucleolar RNA-associated protein 17) OS=Cryptococcus neoformans var. grubii serotype A (strain H99 / ATCC 208821 / CBS 10515 / FGSC 9487) OX=235443 GN=CNAG_03645 PE=4 SV=2	117 kDa	194579	193235	170569	177813	169391	215899	209996	212927	169391	175365	167059
J9VST6_CRYNH	KH domain-containing protein OS=Cryptococcus neoformans var. grubii serotype A (strain H99 / ATCC 208821 / CBS 10515 / FGSC 9487) OX=235443 GN=CNAG_04716 PE=4 SV=1	42 kDa	275177	275177	303219	294927	292890	244589	239555	254976	294927	290867	303219
J9VU90_CRYNH	Uncharacterized protein OS=Cryptococcus neoformans var. grubii serotype A (strain H99 / ATCC 208821 / CBS 10515 / FGSC 9487) OX=235443 GN=CNAG_01811 PE=4 SV=1	27 kDa	127488	136638	134757	134757	135694	131984	132902	136638	134757	143431	126607
J9VUB6_CRYNH	Uncharacterized protein OS=Cryptococcus neoformans var. grubii serotype A (strain H99 / ATCC 208821 / CBS 10515 / FGSC 9487) OX=235443 GN=CNAG_01842 PE=4 SV=2	170 kDa	131984	131072	127488	130167	131984	144429	132902	141457	122295	127488	122295
J9VVM1_CRYNH	Uncharacterized protein OS=Cryptococcus neoformans var. grubii serotype A (strain H99 / ATCC 208821 / CBS 10515 / FGSC 9487) OX=235443 GN=CNAG_03439 PE=4 SV=1	23 kDa	174154	168221	172951	155872	161369	182812	177813	181549	164759	151609	162491
NOG2_CRYNH	Nucleolar GTP-binding protein 2 OS=Cryptococcus neoformans var. grubii serotype A (strain H99 / ATCC 208821 / CBS 10515 / FGSC 9487) OX=235443 GN=NOG2 PE=3 SV=2	80 kDa	258535	256749	246290	253214	253214	280959	275177	275177	237901	239555	228210
J9VFT0_CRYNH	26S proteasome regulatory subunit N12 OS=Cryptococcus neoformans var. grubii serotype A (strain H99 / ATCC 208821 / CBS 10515 / FGSC 9487) OX=235443 GN=CNAG_03721 PE=4 SV=1	32 kDa	146445	133826	118129	122295	113317	169391	175365	164759	123145	129267	127488
J9VI43_CRYNH	Uncharacterized protein OS=Cryptococcus neoformans var. grubii serotype A (strain H99 / ATCC 208821 / CBS 10515 / FGSC 9487) OX=235443 GN=CNAG_02585 PE=4 SV=1	51 kDa	223513	220436	211456	197296	197296	187951	209996	207105	267652	273276	253214
J9VIR0_CRYNH	Alanine-glyoxylate transaminase/serine-glyoxylate transaminase/serine-pyruvate transaminase OS=Cryptococcus neoformans var. grubii serotype A (strain H99 / ATCC 208821 / CBS 10515 / FGSC 9487) OX=235443 GN=CNAG_07808 PE=3 SV=1	41 kDa	329519	307452	296979	288858	277091	320508	350730	318294	313912	294927	320508
J9VKD2_CRYNH	CMGC/GSK protein kinase, variant OS=Cryptococcus neoformans var. grubii serotype A (strain H99 / ATCC 208821 / CBS 10515 / FGSC 9487) OX=235443 GN=CNAG_06730 PE=3 SV=2	45 kDa	149522	146445	144429	148489	145433	155872	156956	150562	148489	149522	149522
J9VKE5_CRYNH	6-phosphogluconolactonase OS=Cryptococcus neoformans var. grubii serotype A (strain H99 / ATCC 208821 / CBS 10515 / FGSC 9487) OX=235443 GN=CNAG_01216 PE=4 SV=1	33 kDa	271388	273276	253214	242900	246290	275177	292890	290867	292890	279018	284881
J9VP49_CRYNH	Transcription elongation factor SPT6 OS=Cryptococcus neoformans var. grubii serotype A (strain H99 / ATCC 208821 / CBS 10515 / FGSC 9487) OX=235443 GN=CNAG_03950 PE=4 SV=1	172 kDa	149522	142441	140479	142441	143431	165905	159147	160254	143431	141457	145433
J9VQL1_CRYNH	Arginase OS=Cryptococcus neoformans var. grubii serotype A (strain H99 / ATCC 208821 / CBS 10515 / FGSC 9487) OX=235443 GN=CNAG_03542 PE=3 SV=2	43 kDa	175365	180295	165905	172951	168221	189259	186653	184083	169391	181549	161369
J9VRB4_CRYNH	Aldo-keto reductase OS=Cryptococcus neoformans var. grubii serotype A (strain H99 / ATCC 208821 / CBS 10515 / FGSC 9487) OX=235443 GN=CNAG_07801 PE=4 SV=2	34 kDa	229797	234625	263967	253214	256749	198668	205674	212927	258535	254976	260333
J9VRN7_CRYNH	Uncharacterized protein OS=Cryptococcus neoformans var. grubii serotype A (strain H99 / ATCC 208821 / CBS 10515 / FGSC 9487) OX=235443 GN=CNAG_04163 PE=4 SV=1	102 kDa	273276	262144	318294	267652	286863	296979	305328	311744	201441	207105	205674
J9VU41_CRYNH	Vacuolar-sorting protein SNF7 OS=Cryptococcus neoformans var. grubii serotype A (strain H99 / ATCC 208821 / CBS 10515 / FGSC 9487) OX=235443 GN=CNAG_01583 PE=3 SV=1	24 kDa	194579	189259	197296	193235	193235	191901	191901	200050	204253	189259	189259
J9VV51_CRYNH	Ribosome biogenesis protein NSA2 OS=Cryptococcus neoformans var. grubii serotype A (strain H99 / ATCC 208821 / CBS 10515 / FGSC 9487) OX=235443 GN=CNAG_06127 PE=4 SV=1	30 kDa	246290	253214	236257	241222	228210	292890	288858	273276	228210	233005	225068
J9VWQ7_CRYNH	DNA polymerase phi subunit OS=Cryptococcus neoformans var. grubii serotype A (strain H99 / ATCC 208821 / CBS 10515 / FGSC 9487) OX=235443 GN=CNAG_01641 PE=4 SV=2	130 kDa	190575	193235	174154	172951	168221	204253	214408	205674	170569	171756	162491
J9VXI7_CRYNH	Mitochondrial protein OS=Cryptococcus neoformans var. grubii serotype A (strain H99 / ATCC 208821 / CBS 10515 / FGSC 9487) OX=235443 GN=CNAG_04872 PE=4 SV=2	37 kDa	150562	146445	152664	152664	154795	148489	147464	151609	161369	160254	165905
J9VDT9_CRYNH	Ran-binding protein 1 OS=Cryptococcus neoformans var. grubii serotype A (strain H99 / ATCC 208821 / CBS 10515 / FGSC 9487) OX=235443 GN=CNAG_00065 PE=4 SV=1	26 kDa	194579	191901	205674	198668	200050	223513	205674	231395	202842	202842	207105
J9VIT9_CRYNH	Vacuolar protein 8 OS=Cryptococcus neoformans var. grubii serotype A (strain H99 / ATCC 208821 / CBS 10515 / FGSC 9487) OX=235443 GN=CNAG_00354 PE=4 SV=1	67 kDa	170569	162491	152664	154795	153726	150562	155872	156956	168221	174154	172951
J9VLT8_CRYNH	Mitochondrial import inner membrane translocase subunit TIM50 OS=Cryptococcus neoformans var. grubii serotype A (strain H99 / ATCC 208821 / CBS 10515 / FGSC 9487) OX=235443 GN=CNAG_00533 PE=4 SV=1	57 kDa	99334	98647.9	90147.5	95950.3	95950.3	111757	111757	108701	97289.7	99334	98647.9
J9VPE0_CRYNH	Small subunit ribosomal protein S23 OS=Cryptococcus neoformans var. grubii serotype A (strain H99 / ATCC 208821 / CBS 10515 / FGSC 9487) OX=235443 GN=CNAG_03127 PE=3 SV=1	16 kDa	179050	163621	197296	176585	180295	139509	115698	129267	154795	128375	151609
J9VT26_CRYNH	DNA helicase OS=Cryptococcus neoformans var. grubii serotype A (strain H99 / ATCC 208821 / CBS 10515 / FGSC 9487) OX=235443 GN=CNAG_03341 PE=3 SV=1	105 kDa	134757	131072	120611	129267	123145	137588	135694	141457	126607	132902	126607
J9VTJ4_CRYNH	Mitochondrial protein OS=Cryptococcus neoformans var. grubii serotype A (strain H99 / ATCC 208821 / CBS 10515 / FGSC 9487) OX=235443 GN=CNAG_07664 PE=4 SV=2	63 kDa	256749	251465	248003	248003	251465	309590	288858	284881	248003	265803	262144
J9VU60_CRYNH	Solute carrier family 25 (Mitochondrial aspartate/glutamate transporter), member 12/13 OS=Cryptococcus neoformans var. grubii serotype A (strain H99 / ATCC 208821 / CBS 10515 / FGSC 9487) OX=235443 GN=CNAG_01769 PE=3 SV=2	77 kDa	161369	160254	163621	163621	165905	141457	140479	143431	185364	191901	185364
J9VVA5_CRYNH	5'-3' exoribonuclease 1 OS=Cryptococcus neoformans var. grubii serotype A (strain H99 / ATCC 208821 / CBS 10515 / FGSC 9487) OX=235443 GN=CNAG_02175 PE=3 SV=2	166 kDa	146445	135694	141457	140479	143431	141457	142441	143431	147464	148489	153726
J9VVQ1_CRYNH	Rab family protein OS=Cryptococcus neoformans var. grubii serotype A (strain H99 / ATCC 208821 / CBS 10515 / FGSC 9487) OX=235443 GN=CNAG_06114 PE=4 SV=1	27 kDa	110218	110218	93326.6	92681.9	93975.7	110218	113317	108701	105728	107204	102127
J9VY13_CRYNH	mRNA export factor OS=Cryptococcus neoformans var. grubii serotype A (strain H99 / ATCC 208821 / CBS 10515 / FGSC 9487) OX=235443 GN=CNAG_06077 PE=4 SV=1	40 kDa	207105	197296	184083	181549	174154	233005	228210	211456	181549	176585	177813
J9W0J1_CRYNH	Enoyl reductase OS=Cryptococcus neoformans var. grubii serotype A (strain H99 / ATCC 208821 / CBS 10515 / FGSC 9487) OX=235443 GN=CNAG_04652 PE=4 SV=1	39 kDa	244589	242900	228210	218913	229797	239555	248003	242900	242900	249728	246290
UREA_CRYNH	Urease OS=Cryptococcus neoformans var. grubii serotype A (strain H99 / ATCC 208821 / CBS 10515 / FGSC 9487) OX=235443 GN=URE1 PE=3 SV=3	90 kDa	149522	152664	148489	147464	145433	161369	164759	169391	146445	143431	139509
J9W404_CRYNH	Imidazoleglycerol-phosphate dehydratase OS=Cryptococcus neoformans var. grubii serotype A (strain H99 / ATCC 208821 / CBS 10515 / FGSC 9487) OX=235443 GN=CNAG_05509 PE=3 SV=1	22 kDa	169391	175365	176585	167059	171756	133826	134757	118129	175365	168221	169391
J9VJB8_CRYNH	Proteasome subunit alpha type OS=Cryptococcus neoformans var. grubii serotype A (strain H99 / ATCC 208821 / CBS 10515 / FGSC 9487) OX=235443 GN=CNAG_04001 PE=3 SV=1	29 kDa	242900	226633	191901	198668	177813	284881	307452	271388	204253	197296	193235
J9VPG5_CRYNH	Alpha-amylase OS=Cryptococcus neoformans var. grubii serotype A (strain H99 / ATCC 208821 / CBS 10515 / FGSC 9487) OX=235443 GN=CNAG_03146 PE=4 SV=2	64 kDa	290867	271388	271388	254976	258535	284881	292890	290867	286863	279018	305328
J9VQD3_CRYNH	Alpha-amylase OS=Cryptococcus neoformans var. grubii serotype A (strain H99 / ATCC 208821 / CBS 10515 / FGSC 9487) OX=235443 GN=CNAG_02189 PE=4 SV=1	57 kDa	189259	187951	158048	153726	165905	205674	204253	217401	223513	215899	221969
J9VSH2_CRYNH	Cell cycle arrest protein BUB3 OS=Cryptococcus neoformans var. grubii serotype A (strain H99 / ATCC 208821 / CBS 10515 / FGSC 9487) OX=235443 GN=CNAG_02267 PE=4 SV=2	36 kDa	215899	201441	207105	208545	212927	209996	215899	214408	212927	215899	218913
J9VXJ9_CRYNH	Glutamate synthase (NADPH/NADH), variant OS=Cryptococcus neoformans var. grubii serotype A (strain H99 / ATCC 208821 / CBS 10515 / FGSC 9487) OX=235443 GN=CNAG_04862 PE=4 SV=2	235 kDa	145433	143431	147464	149522	147464	132902	136638	140479	151609	153726	149522
J9VJW7_CRYNH	F-type H-transporting ATPase subunit J OS=Cryptococcus neoformans var. grubii serotype A (strain H99 / ATCC 208821 / CBS 10515 / FGSC 9487) OX=235443 GN=CNAG_02961 PE=4 SV=1	7 kDa	180295	181549	195933	197296	195933	164759	159147	160254	221969	201441	225068
J9VNE4_CRYNH	Uncharacterized protein OS=Cryptococcus neoformans var. grubii serotype A (strain H99 / ATCC 208821 / CBS 10515 / FGSC 9487) OX=235443 GN=CNAG_02036 PE=4 SV=1	38 kDa	57848.8	57449.2	55878.3	58656.4	57449.2	56266.9	56658.3	57449.2	74761.1	69754.6	76862.9
J9VG46_CRYNH	Uncharacterized protein OS=Cryptococcus neoformans var. grubii serotype A (strain H99 / ATCC 208821 / CBS 10515 / FGSC 9487) OX=235443 GN=CNAG_06716 PE=4 SV=2	29 kDa	248003	244589	246290	244589	244589	239555	242900	246290	249728	241222	229797
J9VGZ2_CRYNH	Prefoldin subunit 2 OS=Cryptococcus neoformans var. grubii serotype A (strain H99 / ATCC 208821 / CBS 10515 / FGSC 9487) OX=235443 GN=CNAG_00510 PE=4 SV=1	13 kDa	142441	149522	150562	150562	145433	155872	149522	153726	142441	151609	137588
J9VI21_CRYNH	Uncharacterized protein OS=Cryptococcus neoformans var. grubii serotype A (strain H99 / ATCC 208821 / CBS 10515 / FGSC 9487) OX=235443 GN=CNAG_07571 PE=4 SV=2	96 kDa	80684.3	74761.1	77935.9	76332	76862.9	87682.4	81810.6	81245.5	73731.8	77935.9	77397.5
J9VM27_CRYNH	Acetylornithine aminotransferase OS=Cryptococcus neoformans var. grubii serotype A (strain H99 / ATCC 208821 / CBS 10515 / FGSC 9487) OX=235443 GN=CNAG_00622 PE=3 SV=1	50 kDa	241222	244589	236257	241222	236257	254976	260333	244589	234625	228210	239555
J9VSL8_CRYNH	tRNA-dihydrouridine(47) synthase [NAD(P)(+)] OS=Cryptococcus neoformans var. grubii serotype A (strain H99 / ATCC 208821 / CBS 10515 / FGSC 9487) OX=235443 GN=CNAG_06997 PE=3 SV=2	81 kDa	186653	185364	170569	171756	167059	220436	215899	221969	162491	172951	153726
J9VUD1_CRYNH	Pyrroline-5-carboxylate reductase OS=Cryptococcus neoformans var. grubii serotype A (strain H99 / ATCC 208821 / CBS 10515 / FGSC 9487) OX=235443 GN=CNAG_05899 PE=3 SV=1	33 kDa	269514	254976	254976	265803	246290	248003	258535	256749	246290	241222	262144
J9VUJ9_CRYNH	Mechanosensitive ion channel protein OS=Cryptococcus neoformans var. grubii serotype A (strain H99 / ATCC 208821 / CBS 10515 / FGSC 9487) OX=235443 GN=CNAG_01704 PE=3 SV=1	99 kDa	253214	248003	233005	246290	244589	246290	237901	249728	296979	305328	294927
J9VTY3_CRYNH	Uncharacterized protein OS=Cryptococcus neoformans var. grubii serotype A (strain H99 / ATCC 208821 / CBS 10515 / FGSC 9487) OX=235443 GN=CNAG_05751 PE=4 SV=1	24 kDa	114898	104998	109457	110985	112534	93326.6	102837	96617.7	104273	109457	110985
J9VJ18_CRYNH	Electron-transferring-flavoprotein dehydrogenase OS=Cryptococcus neoformans var. grubii serotype A (strain H99 / ATCC 208821 / CBS 10515 / FGSC 9487) OX=235443 GN=CNAG_00462 PE=4 SV=1	67 kDa	124864	118129	124864	127488	123145	123145	123145	125733	119778	120611	127488
J9VKK1_CRYNH	Uncharacterized protein OS=Cryptococcus neoformans var. grubii serotype A (strain H99 / ATCC 208821 / CBS 10515 / FGSC 9487) OX=235443 GN=CNAG_02745 PE=4 SV=2	109 kDa	168221	164759	159147	161369	159147	170569	171756	169391	162491	170569	171756
J9VL90_CRYNH	Uncharacterized protein OS=Cryptococcus neoformans var. grubii serotype A (strain H99 / ATCC 208821 / CBS 10515 / FGSC 9487) OX=235443 GN=CNAG_03864 PE=4 SV=2	51 kDa	236257	239555	271388	263967	262144	271388	254976	265803	267652	263967	279018
J9VNK9_CRYNH	Replication protein A subunit OS=Cryptococcus neoformans var. grubii serotype A (strain H99 / ATCC 208821 / CBS 10515 / FGSC 9487) OX=235443 GN=CNAG_01144 PE=3 SV=1	68 kDa	200050	194579	177813	182812	174154	223513	218913	218913	186653	187951	182812
J9VQG8_CRYNH	Splicing factor 3B subunit 2 OS=Cryptococcus neoformans var. grubii serotype A (strain H99 / ATCC 208821 / CBS 10515 / FGSC 9487) OX=235443 GN=CNAG_03267 PE=4 SV=1	66 kDa	161369	159147	168221	164759	165905	154795	150562	153726	174154	172951	169391
J9VRY9_CRYNH	Transcription elongation factor S-II OS=Cryptococcus neoformans var. grubii serotype A (strain H99 / ATCC 208821 / CBS 10515 / FGSC 9487) OX=235443 GN=CNAG_07679 PE=4 SV=2	37 kDa	179050	185364	182812	187951	190575	189259	185364	189259	186653	190575	179050
J9VSW2_CRYNH	Large subunit ribosomal protein L6 OS=Cryptococcus neoformans var. grubii serotype A (strain H99 / ATCC 208821 / CBS 10515 / FGSC 9487) OX=235443 GN=CNAG_03260 PE=4 SV=1	25 kDa	174154	170569	193235	189259	194579	165905	165905	164759	182812	184083	190575
J9VTQ9_CRYNH	Amino oxidase OS=Cryptococcus neoformans var. grubii serotype A (strain H99 / ATCC 208821 / CBS 10515 / FGSC 9487) OX=235443 GN=CNAG_01627 PE=4 SV=2	50 kDa	221969	207105	226633	218913	229797	177813	187951	190575	234625	234625	248003
J9VV06_CRYNH	Bromodomain-containing factor 1 OS=Cryptococcus neoformans var. grubii serotype A (strain H99 / ATCC 208821 / CBS 10515 / FGSC 9487) OX=235443 GN=CNAG_01897 PE=4 SV=1	84 kDa	212927	217401	208545	218913	209996	234625	214408	239555	212927	228210	211456
J9VVR7_CRYNH	Protein CWC15 OS=Cryptococcus neoformans var. grubii serotype A (strain H99 / ATCC 208821 / CBS 10515 / FGSC 9487) OX=235443 GN=CNAG_06315 PE=4 SV=1	30 kDa	204253	202842	207105	214408	215899	215899	207105	218913	208545	220436	205674
J9W0M7_CRYNH	Glycylpeptide N-tetradecanoyltransferase OS=Cryptococcus neoformans var. grubii serotype A (strain H99 / ATCC 208821 / CBS 10515 / FGSC 9487) OX=235443 GN=CNAG_07926 PE=3 SV=2	66 kDa	114898	107950	97966.4	102127	101421	118950	114898	118129	96617.7	102127	100721
J9W2F6_CRYNH	Glucose oxidase OS=Cryptococcus neoformans var. grubii serotype A (strain H99 / ATCC 208821 / CBS 10515 / FGSC 9487) OX=235443 GN=CNAG_06081 PE=3 SV=1	92 kDa	120611	117313	125733	127488	128375	99334	97966.4	102127	132902	149522	153726
J9VNA1_CRYNH	Uncharacterized protein OS=Cryptococcus neoformans var. grubii serotype A (strain H99 / ATCC 208821 / CBS 10515 / FGSC 9487) OX=235443 GN=CNAG_06949 PE=4 SV=1	7 kDa	131984	131072	144429	121450	127488	133826	132902	131984	110985	94629.3	106464
J9VG82_CRYNH	26S proteasome regulatory subunit N11 OS=Cryptococcus neoformans var. grubii serotype A (strain H99 / ATCC 208821 / CBS 10515 / FGSC 9487) OX=235443 GN=CNAG_07028 PE=4 SV=1	34 kDa	233005	221969	201441	201441	201441	242900	254976	242900	208545	217401	208545
J9VH39_CRYNH	V-type H-transporting ATPase subunit E OS=Cryptococcus neoformans var. grubii serotype A (strain H99 / ATCC 208821 / CBS 10515 / FGSC 9487) OX=235443 GN=CNAG_00560 PE=3 SV=1	26 kDa	132902	130167	126607	122295	122295	144429	140479	141457	125733	128375	126607
J9VKJ7_CRYNH	Short-chain dehydrogenase OS=Cryptococcus neoformans var. grubii serotype A (strain H99 / ATCC 208821 / CBS 10515 / FGSC 9487) OX=235443 GN=CNAG_02751 PE=4 SV=1	33 kDa	201441	202842	195933	164759	176585	218913	225068	223513	179050	182812	181549
J9VTU7_CRYNH	Actin lateral binding protein OS=Cryptococcus neoformans var. grubii serotype A (strain H99 / ATCC 208821 / CBS 10515 / FGSC 9487) OX=235443 GN=CNAG_05701 PE=4 SV=2	19 kDa	197296	205674	212927	220436	217401	174154	176585	184083	244589	246290	236257
J9VV03_CRYNH	Uncharacterized protein OS=Cryptococcus neoformans var. grubii serotype A (strain H99 / ATCC 208821 / CBS 10515 / FGSC 9487) OX=235443 GN=CNAG_01892 PE=4 SV=2	23 kDa	80684.3	78478	92041.7	85284.7	87076.8	86475.3	87682.4	88906.4	71220.3	71715.6	69754.6
J9VX11_CRYNH	Splicing factor 3B subunit 1 OS=Cryptococcus neoformans var. grubii serotype A (strain H99 / ATCC 208821 / CBS 10515 / FGSC 9487) OX=235443 GN=CNAG_04444 PE=4 SV=1	130 kDa	177813	175365	170569	176585	170569	165905	164759	169391	185364	197296	186653
J9VXL6_CRYNH	U3 small nucleolar RNA-associated protein 20 OS=Cryptococcus neoformans var. grubii serotype A (strain H99 / ATCC 208821 / CBS 10515 / FGSC 9487) OX=235443 GN=CNAG_05571 PE=4 SV=1	297 kDa	195933	185364	172951	174154	180295	205674	208545	215899	181549	190575	185364
Q059G5_CRYNH	Trehalase OS=Cryptococcus neoformans var. grubii serotype A (strain H99 / ATCC 208821 / CBS 10515 / FGSC 9487) OX=235443 GN=NTH1 PE=3 SV=1	99 kDa	154795	144429	138545	132902	138545	159147	162491	164759	131984	143431	140479
J9VD30_CRYNH	Ribosome assembly protein 1 OS=Cryptococcus neoformans var. grubii serotype A (strain H99 / ATCC 208821 / CBS 10515 / FGSC 9487) OX=235443 GN=CNAG_00044 PE=4 SV=1	123 kDa	194579	198668	195933	200050	193235	208545	209996	214408	190575	205674	193235
J9VE17_CRYNH	Uncharacterized protein OS=Cryptococcus neoformans var. grubii serotype A (strain H99 / ATCC 208821 / CBS 10515 / FGSC 9487) OX=235443 GN=CNAG_00409 PE=4 SV=2	41 kDa	197296	194579	168221	172951	160254	191901	194579	193235	253214	249728	273276
J9VIA6_CRYNH	Dihydroorotate dehydrogenase (quinone), mitochondrial OS=Cryptococcus neoformans var. grubii serotype A (strain H99 / ATCC 208821 / CBS 10515 / FGSC 9487) OX=235443 GN=CNAG_02794 PE=3 SV=1	57 kDa	141457	133826	131072	132902	132902	136638	137588	144429	142441	145433	141457
J9VJD5_CRYNH	Translation initiation factor OS=Cryptococcus neoformans var. grubii serotype A (strain H99 / ATCC 208821 / CBS 10515 / FGSC 9487) OX=235443 GN=CNAG_04022 PE=4 SV=2	97 kDa	119778	114898	118129	120611	117313	121450	118129	118950	114105	117313	123145
J9VMD7_CRYNH	Large subunit ribosomal protein L14 OS=Cryptococcus neoformans var. grubii serotype A (strain H99 / ATCC 208821 / CBS 10515 / FGSC 9487) OX=235443 GN=CNAG_02923 PE=3 SV=1	16 kDa	175365	169391	187951	185364	190575	176585	165905	165905	182812	177813	190575
J9VNR6_CRYNH (+1)	CCR4-NOT transcription complex subunit 4 OS=Cryptococcus neoformans var. grubii serotype A (strain H99 / ATCC 208821 / CBS 10515 / FGSC 9487) OX=235443 GN=CNAG_03839 PE=4 SV=1	94 kDa	176585	170569	163621	164759	163621	190575	177813	179050	162491	167059	158048
J9VQJ0_CRYNH	Histone acetyltransferase type B subunit 2 OS=Cryptococcus neoformans var. grubii serotype A (strain H99 / ATCC 208821 / CBS 10515 / FGSC 9487) OX=235443 GN=CNAG_03297 PE=4 SV=1	49 kDa	185364	184083	172951	177813	175365	197296	194579	195933	179050	191901	176585
J9W443_CRYNH	Septum formation protein Maf OS=Cryptococcus neoformans var. grubii serotype A (strain H99 / ATCC 208821 / CBS 10515 / FGSC 9487) OX=235443 GN=CNAG_05568 PE=4 SV=2	27 kDa	277091	280959	275177	269514	267652	254976	248003	248003	288858	280959	299044
AOX_CRYNH	Alternative oxidase, mitochondrial OS=Cryptococcus neoformans var. grubii serotype A (strain H99 / ATCC 208821 / CBS 10515 / FGSC 9487) OX=235443 GN=AOX1 PE=3 SV=2	44 kDa	343512	327242	391866	343512	381150	353169	368167	348307	311744	322737	324982
CLF1_CRYNH	Pre-mRNA-splicing factor CLF1 OS=Cryptococcus neoformans var. grubii serotype A (strain H99 / ATCC 208821 / CBS 10515 / FGSC 9487) OX=235443 GN=CLF1 PE=3 SV=1	85 kDa	223513	212927	201441	202842	201441	197296	201441	208545	207105	212927	207105
J9VH22_CRYNH	NAD(P)H:quinone oxidoreductase, type IV OS=Cryptococcus neoformans var. grubii serotype A (strain H99 / ATCC 208821 / CBS 10515 / FGSC 9487) OX=235443 GN=CNAG_03948 PE=4 SV=2	35 kDa	123145	126607	108701	110218	106464	149522	151609	160254	107950	110985	95950.3
J9VJ67_CRYNH	Ribosome biogenesis protein NOP53 OS=Cryptococcus neoformans var. grubii serotype A (strain H99 / ATCC 208821 / CBS 10515 / FGSC 9487) OX=235443 GN=CNAG_00513 PE=3 SV=1	51 kDa	223513	209996	198668	205674	207105	273276	256749	260333	201441	201441	190575
J9VMA6_CRYNH	Epsin OS=Cryptococcus neoformans var. grubii serotype A (strain H99 / ATCC 208821 / CBS 10515 / FGSC 9487) OX=235443 GN=CNAG_02213 PE=4 SV=1	60 kDa	96617.7	91405.9	93975.7	96617.7	94629.3	94629.3	91405.9	96617.7	100025	103552	102837
J9VQ89_CRYNH	Exportin-1 OS=Cryptococcus neoformans var. grubii serotype A (strain H99 / ATCC 208821 / CBS 10515 / FGSC 9487) OX=235443 GN=CNAG_03418 PE=4 SV=2	122 kDa	171756	165905	159147	152664	153726	162491	170569	176585	168221	165905	169391
J9VRV0_CRYNH	Methylenetetrahydrofolate reductase OS=Cryptococcus neoformans var. grubii serotype A (strain H99 / ATCC 208821 / CBS 10515 / FGSC 9487) OX=235443 GN=CNAG_05140 PE=3 SV=1	69 kDa	170569	171756	161369	168221	170569	179050	176585	171756	171756	172951	181549
J9VSH3_CRYNH	Clathrin light chain OS=Cryptococcus neoformans var. grubii serotype A (strain H99 / ATCC 208821 / CBS 10515 / FGSC 9487) OX=235443 GN=CNAG_04499 PE=3 SV=1	31 kDa	205674	204253	209996	208545	211456	200050	201441	214408	236257	254976	248003
J9VUM8_CRYNH	Uncharacterized protein OS=Cryptococcus neoformans var. grubii serotype A (strain H99 / ATCC 208821 / CBS 10515 / FGSC 9487) OX=235443 GN=CNAG_07765 PE=4 SV=1	22 kDa	184083	177813	165905	141457	153726	198668	204253	189259	154795	154795	153726
J9VW09_CRYNH	ATP-binding cassette, subfamily F, member 3 OS=Cryptococcus neoformans var. grubii serotype A (strain H99 / ATCC 208821 / CBS 10515 / FGSC 9487) OX=235443 GN=CNAG_04613 PE=4 SV=1	82 kDa	163621	154795	151609	155872	150562	168221	160254	163621	146445	149522	150562
J9VXB8_CRYNH	Flavoprotein OS=Cryptococcus neoformans var. grubii serotype A (strain H99 / ATCC 208821 / CBS 10515 / FGSC 9487) OX=235443 GN=CNAG_01846 PE=4 SV=2	63 kDa	327242	313912	338783	294927	313912	329519	373306	355626	271388	279018	275177
J9VXP0_CRYNH	Indigoidine synthase A family protein OS=Cryptococcus neoformans var. grubii serotype A (strain H99 / ATCC 208821 / CBS 10515 / FGSC 9487) OX=235443 GN=CNAG_05600 PE=3 SV=2	82 kDa	186653	185364	182812	187951	185364	161369	165905	172951	211456	214408	212927
J9W0N0_CRYNH	Sterol-4alpha-carboxylate 3-dehydrogenase (Decarboxylating) OS=Cryptococcus neoformans var. grubii serotype A (strain H99 / ATCC 208821 / CBS 10515 / FGSC 9487) OX=235443 GN=CNAG_04605 PE=4 SV=1	49 kDa	122295	123145	116502	116502	114898	124002	123145	124864	122295	126607	118950
J9VHX2_CRYNH	D-lactate dehydrogenase OS=Cryptococcus neoformans var. grubii serotype A (strain H99 / ATCC 208821 / CBS 10515 / FGSC 9487) OX=235443 GN=CNAG_02664 PE=4 SV=1	58 kDa	397336	386471	389159	381150	394591	336442	363098	343512	370728	336442	348307
J9VJ90_CRYNH	Cysteine synthase OS=Cryptococcus neoformans var. grubii serotype A (strain H99 / ATCC 208821 / CBS 10515 / FGSC 9487) OX=235443 GN=CNAG_05028 PE=4 SV=1	40 kDa	134757	140479	145433	153726	145433	141457	136638	135694	124002	132902	122295
J9VL50_CRYNH	Ubiquitin carboxyl-terminal hydrolase 10 OS=Cryptococcus neoformans var. grubii serotype A (strain H99 / ATCC 208821 / CBS 10515 / FGSC 9487) OX=235443 GN=CNAG_06920 PE=3 SV=1	120 kDa	194579	197296	190575	195933	191901	202842	195933	194579	180295	180295	184083
J9VMG3_CRYNH	Ubiquitin-conjugating enzyme E2 35, variant OS=Cryptococcus neoformans var. grubii serotype A (strain H99 / ATCC 208821 / CBS 10515 / FGSC 9487) OX=235443 GN=CNAG_02148 PE=3 SV=2	17 kDa	135694	145433	130167	128375	127488	143431	146445	147464	136638	148489	137588
J9VN78_CRYNH	Lon protease homolog, mitochondrial OS=Cryptococcus neoformans var. grubii serotype A (strain H99 / ATCC 208821 / CBS 10515 / FGSC 9487) OX=235443 GN=PIM1 PE=3 SV=2	121 kDa	148489	148489	134757	137588	136638	150562	158048	152664	144429	146445	145433
J9VPV9_CRYNH	Proteasome activator subunit 4 OS=Cryptococcus neoformans var. grubii serotype A (strain H99 / ATCC 208821 / CBS 10515 / FGSC 9487) OX=235443 GN=CNAG_05977 PE=4 SV=2	237 kDa	171756	168221	152664	155872	153726	171756	179050	182812	167059	182812	170569
J9VQ75_CRYNH	Uncharacterized protein OS=Cryptococcus neoformans var. grubii serotype A (strain H99 / ATCC 208821 / CBS 10515 / FGSC 9487) OX=235443 GN=CNAG_01375 PE=4 SV=2	73 kDa	191901	204253	200050	182812	187951	209996	214408	223513	195933	198668	193235
J9VRM3_CRYNH	ENTH domain-containing protein c OS=Cryptococcus neoformans var. grubii serotype A (strain H99 / ATCC 208821 / CBS 10515 / FGSC 9487) OX=235443 GN=CNAG_05100 PE=4 SV=2	52 kDa	179050	171756	180295	180295	181549	162491	164759	164759	200050	194579	194579
J9VSV5_CRYNH	ATPase OS=Cryptococcus neoformans var. grubii serotype A (strain H99 / ATCC 208821 / CBS 10515 / FGSC 9487) OX=235443 GN=CNAG_01340 PE=4 SV=2	173 kDa	151609	149522	144429	144429	145433	162491	154795	161369	149522	158048	152664
J9VTS1_CRYNH	Succinate-semialdehyde dehydrogenase (NADP ) OS=Cryptococcus neoformans var. grubii serotype A (strain H99 / ATCC 208821 / CBS 10515 / FGSC 9487) OX=235443 GN=CNAG_01027 PE=3 SV=1	60 kDa	145433	142441	149522	145433	144429	142441	143431	140479	140479	141457	143431
J9W020_CRYNH	Large subunit ribosomal protein L19 OS=Cryptococcus neoformans var. grubii serotype A (strain H99 / ATCC 208821 / CBS 10515 / FGSC 9487) OX=235443 GN=CNAG_05635 PE=4 SV=1	21 kDa	290867	279018	299044	313912	313912	269514	271388	265803	296979	296979	299044
J9VV99_CRYNH	Uncharacterized protein OS=Cryptococcus neoformans var. grubii serotype A (strain H99 / ATCC 208821 / CBS 10515 / FGSC 9487) OX=235443 GN=CNAG_03298 PE=4 SV=1	10 kDa	273276	284881	305328	284881	316095	234625	237901	241222	275177	301124	262144
J9W1Y7_CRYNH	Nuclear transport factor 2 OS=Cryptococcus neoformans var. grubii serotype A (strain H99 / ATCC 208821 / CBS 10515 / FGSC 9487) OX=235443 GN=CNAG_05596 PE=4 SV=1	14 kDa	144429	135694	134757	140479	145433	135694	136638	136638	131984	131072	125733
J9VFR6_CRYNH	CCR4-NOT transcriptional complex subunit CAF120 OS=Cryptococcus neoformans var. grubii serotype A (strain H99 / ATCC 208821 / CBS 10515 / FGSC 9487) OX=235443 GN=CNAG_00777 PE=4 SV=2	179 kDa	127488	123145	134757	132902	134757	132902	127488	137588	145433	159147	153726
J9VG05_CRYNH	Protein transporter SEC24 OS=Cryptococcus neoformans var. grubii serotype A (strain H99 / ATCC 208821 / CBS 10515 / FGSC 9487) OX=235443 GN=CNAG_06773 PE=4 SV=2	102 kDa	110218	106464	104998	105728	106464	102837	103552	102127	110985	113317	116502
J9VMK1_CRYNH	Uncharacterized protein OS=Cryptococcus neoformans var. grubii serotype A (strain H99 / ATCC 208821 / CBS 10515 / FGSC 9487) OX=235443 GN=CNAG_02857 PE=4 SV=1	95 kDa	116502	112534	104273	104273	103552	114105	117313	118129	101421	108701	103552
J9VV67_CRYNH	Het-c2 protein OS=Cryptococcus neoformans var. grubii serotype A (strain H99 / ATCC 208821 / CBS 10515 / FGSC 9487) OX=235443 GN=CNAG_01958 PE=4 SV=1	23 kDa	170569	168221	179050	184083	184083	177813	179050	187951	195933	190575	187951
J9VSD8_CRYNH	DNA helicase, variant OS=Cryptococcus neoformans var. grubii serotype A (strain H99 / ATCC 208821 / CBS 10515 / FGSC 9487) OX=235443 GN=CNAG_04458 PE=4 SV=1	83 kDa	277091	254976	263967	277091	284881	273276	275177	296979	265803	292890	282913
J9VFW9_CRYNH	mRNA 3'-end-processing protein RNA14 OS=Cryptococcus neoformans var. grubii serotype A (strain H99 / ATCC 208821 / CBS 10515 / FGSC 9487) OX=235443 GN=CNAG_03761 PE=4 SV=1	117 kDa	193235	185364	179050	182812	181549	194579	193235	193235	180295	181549	174154
J9VG95_CRYNH	Uncharacterized protein OS=Cryptococcus neoformans var. grubii serotype A (strain H99 / ATCC 208821 / CBS 10515 / FGSC 9487) OX=235443 GN=CNAG_03653 PE=4 SV=2	87 kDa	294927	292890	271388	286863	286863	305328	309590	324982	277091	294927	277091
J9VGN6_CRYNH	DNA helicase OS=Cryptococcus neoformans var. grubii serotype A (strain H99 / ATCC 208821 / CBS 10515 / FGSC 9487) OX=235443 GN=CNAG_04052 PE=3 SV=1	83 kDa	181549	172951	167059	170569	163621	186653	187951	185364	162491	169391	169391
J9VI82_CRYNH	Cytoplasmic protein OS=Cryptococcus neoformans var. grubii serotype A (strain H99 / ATCC 208821 / CBS 10515 / FGSC 9487) OX=235443 GN=CNAG_06896 PE=4 SV=1	79 kDa	185364	189259	191901	197296	193235	202842	194579	204253	205674	225068	209996
J9VR18_CRYNH	Uncharacterized protein OS=Cryptococcus neoformans var. grubii serotype A (strain H99 / ATCC 208821 / CBS 10515 / FGSC 9487) OX=235443 GN=CNAG_01092 PE=4 SV=2	32 kDa	215899	221969	249728	251465	253214	225068	200050	234625	239555	248003	244589
J9VVW8_CRYNH	Malic enzyme OS=Cryptococcus neoformans var. grubii serotype A (strain H99 / ATCC 208821 / CBS 10515 / FGSC 9487) OX=235443 GN=CNAG_06374 PE=3 SV=1	66 kDa	126607	128375	129267	121450	118129	118950	116502	122295	158048	137588	153726
J9VWD1_CRYNH	ATP-dependent RNA helicase MAK5 OS=Cryptococcus neoformans var. grubii serotype A (strain H99 / ATCC 208821 / CBS 10515 / FGSC 9487) OX=235443 GN=CNAG_05360 PE=3 SV=1	85 kDa	151609	145433	149522	144429	146445	179050	168221	172951	143431	148489	139509
J9VYP7_CRYNH	Ribosome biogenesis protein YTM1 OS=Cryptococcus neoformans var. grubii serotype A (strain H99 / ATCC 208821 / CBS 10515 / FGSC 9487) OX=235443 GN=YTM1 PE=3 SV=1	52 kDa	152664	149522	143431	142441	140479	180295	176585	169391	126607	134757	126607
J9VZ46_CRYNH	Importin-alpha export receptor OS=Cryptococcus neoformans var. grubii serotype A (strain H99 / ATCC 208821 / CBS 10515 / FGSC 9487) OX=235443 GN=CNAG_07598 PE=4 SV=1	111 kDa	163621	158048	141457	142441	147464	153726	153726	149522	161369	162491	167059
J9VZX9_CRYNH	Uncharacterized protein OS=Cryptococcus neoformans var. grubii serotype A (strain H99 / ATCC 208821 / CBS 10515 / FGSC 9487) OX=235443 GN=CNAG_05579 PE=4 SV=2	95 kDa	220436	218913	214408	218913	214408	246290	217401	237901	220436	233005	223513
J9W1G8_CRYNH (+1)	Chaperone DnaJ OS=Cryptococcus neoformans var. grubii serotype A (strain H99 / ATCC 208821 / CBS 10515 / FGSC 9487) OX=235443 GN=CNAG_01696 PE=3 SV=1	58 kDa	241222	237901	212927	218913	207105	292890	286863	288858	215899	215899	200050
J9VJ37_CRYNH	26S proteasome regulatory subunit N10 OS=Cryptococcus neoformans var. grubii serotype A (strain H99 / ATCC 208821 / CBS 10515 / FGSC 9487) OX=235443 GN=CNAG_00482 PE=4 SV=1	39 kDa	72214.5	70239.7	71220.3	75804.7	80127	85877.9	79023.8	82952.6	75804.7	81245.5	73731.8
J9VKH0_CRYNH	Fructose-1,6-bisphosphatase I OS=Cryptococcus neoformans var. grubii serotype A (strain H99 / ATCC 208821 / CBS 10515 / FGSC 9487) OX=235443 GN=CNAG_00057 PE=3 SV=1	38 kDa	221969	205674	195933	180295	182812	236257	226633	244589	163621	180295	177813
J9VKJ0_CRYNH	Actin cross-linking protein OS=Cryptococcus neoformans var. grubii serotype A (strain H99 / ATCC 208821 / CBS 10515 / FGSC 9487) OX=235443 GN=CNAG_03626 PE=4 SV=2	146 kDa	209996	191901	197296	198668	197296	207105	207105	208545	198668	202842	205674
J9VPE8_CRYNH	Ferrochelatase OS=Cryptococcus neoformans var. grubii serotype A (strain H99 / ATCC 208821 / CBS 10515 / FGSC 9487) OX=235443 GN=CNAG_05809 PE=3 SV=1	45 kDa	138545	131984	130167	127488	129267	145433	142441	144429	130167	137588	131072
J9VQP6_CRYNH	60S ribosomal export protein NMD3 OS=Cryptococcus neoformans var. grubii serotype A (strain H99 / ATCC 208821 / CBS 10515 / FGSC 9487) OX=235443 GN=CNAG_02672 PE=3 SV=1	63 kDa	197296	194579	181549	184083	181549	260333	234625	239555	175365	174154	163621
J9VT12_CRYNH	Mannose-1-phosphate guanylyltransferase OS=Cryptococcus neoformans var. grubii serotype A (strain H99 / ATCC 208821 / CBS 10515 / FGSC 9487) OX=235443 GN=CNAG_03320 PE=4 SV=1	44 kDa	165905	164759	164759	164759	161369	167059	176585	170569	176585	170569	185364
J9VW58_CRYNH	UBX domain-containing protein 1 OS=Cryptococcus neoformans var. grubii serotype A (strain H99 / ATCC 208821 / CBS 10515 / FGSC 9487) OX=235443 GN=CNAG_06625 PE=4 SV=2	49 kDa	138545	138545	124864	128375	122295	168221	155872	181549	127488	133826	128375
J9VW66_CRYNH	CCR4-NOT transcription complex subunit 3 OS=Cryptococcus neoformans var. grubii serotype A (strain H99 / ATCC 208821 / CBS 10515 / FGSC 9487) OX=235443 GN=CNAG_06635 PE=4 SV=2	78 kDa	327242	318294	307452	311744	311744	336442	327242	334118	299044	307452	305328
J9VUK6_CRYNH	Proteasome subunit beta OS=Cryptococcus neoformans var. grubii serotype A (strain H99 / ATCC 208821 / CBS 10515 / FGSC 9487) OX=235443 GN=CNAG_01957 PE=3 SV=1	31 kDa	151609	158048	126607	131072	127488	207105	200050	186653	136638	145433	127488
J9VI75_CRYNH	Ubiquilin OS=Cryptococcus neoformans var. grubii serotype A (strain H99 / ATCC 208821 / CBS 10515 / FGSC 9487) OX=235443 GN=CNAG_03598 PE=4 SV=1	41 kDa	126607	126607	124002	122295	122295	131072	132902	141457	127488	131072	122295
J9VLJ5_CRYNH	5-aminolevulinate synthase OS=Cryptococcus neoformans var. grubii serotype A (strain H99 / ATCC 208821 / CBS 10515 / FGSC 9487) OX=235443 GN=CNAG_03939 PE=3 SV=1	65 kDa	146445	146445	150562	151609	150562	134757	137588	138545	156956	158048	155872
J9VPC9_CRYNH	Nuclear pore complex protein Nup205 OS=Cryptococcus neoformans var. grubii serotype A (strain H99 / ATCC 208821 / CBS 10515 / FGSC 9487) OX=235443 GN=CNAG_02547 PE=4 SV=2	221 kDa	158048	150562	147464	148489	149522	154795	159147	162491	165905	170569	167059
J9VPH3_CRYNH	Mitochondrial import inner membrane translocase subunit TIM54 OS=Cryptococcus neoformans var. grubii serotype A (strain H99 / ATCC 208821 / CBS 10515 / FGSC 9487) OX=235443 GN=CNAG_05234 PE=4 SV=1	48 kDa	225068	217401	202842	214408	214408	215899	218913	211456	215899	225068	223513
J9VUL4_CRYNH	Hexaprenyl-diphosphate synthase OS=Cryptococcus neoformans var. grubii serotype A (strain H99 / ATCC 208821 / CBS 10515 / FGSC 9487) OX=235443 GN=CNAG_04375 PE=3 SV=1	52 kDa	189259	182812	176585	179050	177813	198668	195933	191901	176585	184083	186653
J9VUT4_CRYNH	Large subunit ribosomal protein L24e OS=Cryptococcus neoformans var. grubii serotype A (strain H99 / ATCC 208821 / CBS 10515 / FGSC 9487) OX=235443 GN=CNAG_01812 PE=4 SV=1	23 kDa	107950	97289.7	93326.6	98647.9	97966.4	121450	113317	109457	96617.7	94629.3	94629.3
J9VUY0_CRYNH	Protein arginine N-methyltransferase 3 OS=Cryptococcus neoformans var. grubii serotype A (strain H99 / ATCC 208821 / CBS 10515 / FGSC 9487) OX=235443 GN=CNAG_02317 PE=3 SV=1	64 kDa	180295	172951	161369	164759	155872	207105	194579	200050	151609	158048	153726
J9VXT4_CRYNH	Ran-binding protein 3 OS=Cryptococcus neoformans var. grubii serotype A (strain H99 / ATCC 208821 / CBS 10515 / FGSC 9487) OX=235443 GN=CNAG_07846 PE=4 SV=1	57 kDa	108701	114898	111757	113317	113317	125733	120611	129267	114898	120611	107950
PP2B1_CRYNH	Serine/threonine-protein phosphatase 2B catalytic subunit A1 OS=Cryptococcus neoformans var. grubii serotype A (strain H99 / ATCC 208821 / CBS 10515 / FGSC 9487) OX=235443 GN=CNA1 PE=3 SV=1	72 kDa	130167	128375	127488	129267	130167	136638	133826	133826	131072	133826	133826
J9VI08_CRYNH	Small nuclear ribonucleoprotein D1 OS=Cryptococcus neoformans var. grubii serotype A (strain H99 / ATCC 208821 / CBS 10515 / FGSC 9487) OX=235443 GN=CNAG_06779 PE=4 SV=1	14 kDa	165905	155872	165905	165905	163621	137588	145433	160254	185364	174154	170569
DHH1_CRYNH	ATP-dependent RNA helicase VAD1 OS=Cryptococcus neoformans var. grubii serotype A (strain H99 / ATCC 208821 / CBS 10515 / FGSC 9487) OX=235443 GN=VAD1 PE=1 SV=1	68 kDa	212927	220436	217401	211456	195933	242900	223513	228210	209996	207105	217401
J9VJG7_CRYNH	Uncharacterized protein OS=Cryptococcus neoformans var. grubii serotype A (strain H99 / ATCC 208821 / CBS 10515 / FGSC 9487) OX=235443 GN=CNAG_00626 PE=4 SV=1	24 kDa	254976	231395	233005	234625	241222	249728	248003	239555	218913	211456	225068
J9VLS3_CRYNH	Uncharacterized protein OS=Cryptococcus neoformans var. grubii serotype A (strain H99 / ATCC 208821 / CBS 10515 / FGSC 9487) OX=235443 GN=CNAG_05111 PE=4 SV=1	29 kDa	282913	284881	284881	288858	296979	296979	277091	280959	273276	262144	254976
J9VMY8_CRYNH	Endoplasmic reticulum protein OS=Cryptococcus neoformans var. grubii serotype A (strain H99 / ATCC 208821 / CBS 10515 / FGSC 9487) OX=235443 GN=CNAG_02753 PE=4 SV=1	31 kDa	167059	172951	170569	170569	174154	160254	174154	179050	182812	186653	177813
J9VQP1_CRYNH	Cytoplasmic protein OS=Cryptococcus neoformans var. grubii serotype A (strain H99 / ATCC 208821 / CBS 10515 / FGSC 9487) OX=235443 GN=CNAG_02677 PE=4 SV=1	40 kDa	236257	241222	228210	225068	221969	305328	280959	307452	217401	217401	204253
J9VS07_CRYNH	Mannose-6-phosphate isomerase OS=Cryptococcus neoformans var. grubii serotype A (strain H99 / ATCC 208821 / CBS 10515 / FGSC 9487) OX=235443 GN=CNAG_04312 PE=3 SV=2	48 kDa	200050	209996	201441	198668	198668	215899	220436	237901	215899	228210	211456
J9VTA1_CRYNH	Clathrin-coated vesicle protein OS=Cryptococcus neoformans var. grubii serotype A (strain H99 / ATCC 208821 / CBS 10515 / FGSC 9487) OX=235443 GN=CNAG_06564 PE=4 SV=2	220 kDa	172951	164759	158048	160254	162491	167059	169391	167059	172951	176585	181549
J9VU85_CRYNH	Lactoylglutathione lyase OS=Cryptococcus neoformans var. grubii serotype A (strain H99 / ATCC 208821 / CBS 10515 / FGSC 9487) OX=235443 GN=CNAG_04219 PE=3 SV=2	22 kDa	290867	290867	318294	311744	309590	277091	292890	292890	303219	311744	294927
J9VUH9_CRYNH	Small subunit ribosomal protein S15 OS=Cryptococcus neoformans var. grubii serotype A (strain H99 / ATCC 208821 / CBS 10515 / FGSC 9487) OX=235443 GN=CNAG_01679 PE=3 SV=1	30 kDa	262144	249728	260333	256749	271388	254976	248003	246290	265803	260333	260333
J9VWA1_CRYNH	RNA binding protein OS=Cryptococcus neoformans var. grubii serotype A (strain H99 / ATCC 208821 / CBS 10515 / FGSC 9487) OX=235443 GN=CNAG_06288 PE=4 SV=2	32 kDa	124864	131072	144429	146445	145433	141457	137588	140479	147464	142441	134757
J9VWI0_CRYNH	Nuclear RNA export factor 1/2 OS=Cryptococcus neoformans var. grubii serotype A (strain H99 / ATCC 208821 / CBS 10515 / FGSC 9487) OX=235443 GN=CNAG_04211 PE=4 SV=2	72 kDa	239555	236257	234625	246290	246290	260333	258535	254976	248003	269514	262144
J9VYL1_CRYNH	Ribosomal RNA-processing protein 12 OS=Cryptococcus neoformans var. grubii serotype A (strain H99 / ATCC 208821 / CBS 10515 / FGSC 9487) OX=235443 GN=CNAG_06277 PE=4 SV=1	144 kDa	179050	164759	158048	161369	160254	198668	194579	194579	159147	160254	163621
J9W132_CRYNH	ATP-binding cassette transporter OS=Cryptococcus neoformans var. grubii serotype A (strain H99 / ATCC 208821 / CBS 10515 / FGSC 9487) OX=235443 GN=CNAG_01575 PE=4 SV=2	185 kDa	249728	256749	225068	229797	234625	271388	280959	280959	239555	242900	239555
J9W1L5_CRYNH	Uncharacterized protein OS=Cryptococcus neoformans var. grubii serotype A (strain H99 / ATCC 208821 / CBS 10515 / FGSC 9487) OX=235443 GN=CNAG_01772 PE=3 SV=2	39 kDa	296979	307452	296979	305328	294927	273276	279018	279018	309590	305328	311744
J9VRC5_CRYNH	Protein YOP1 OS=Cryptococcus neoformans var. grubii serotype A (strain H99 / ATCC 208821 / CBS 10515 / FGSC 9487) OX=235443 GN=CNAG_06646 PE=3 SV=1	23 kDa	244589	242900	248003	228210	244589	254976	256749	256749	248003	234625	233005
J9VEN6_CRYNH	Urease accessory protein UreG OS=Cryptococcus neoformans var. grubii serotype A (strain H99 / ATCC 208821 / CBS 10515 / FGSC 9487) OX=235443 GN=CNAG_00678 PE=3 SV=1	34 kDa	172951	172951	172951	176585	165905	167059	171756	172951	181549	195933	187951
J9VN83_CRYNH	Capsular associated protein OS=Cryptococcus neoformans var. grubii serotype A (strain H99 / ATCC 208821 / CBS 10515 / FGSC 9487) OX=235443 GN=CNAG_07554 PE=4 SV=1	73 kDa	186653	181549	175365	175365	175365	180295	179050	177813	200050	201441	200050
J9VP43_CRYNH	Elongator complex protein 2 OS=Cryptococcus neoformans var. grubii serotype A (strain H99 / ATCC 208821 / CBS 10515 / FGSC 9487) OX=235443 GN=CNAG_03940 PE=4 SV=1	86 kDa	194579	191901	180295	186653	184083	198668	197296	205674	177813	184083	176585
J9VQU4_CRYNH	Uncharacterized protein OS=Cryptococcus neoformans var. grubii serotype A (strain H99 / ATCC 208821 / CBS 10515 / FGSC 9487) OX=235443 GN=CNAG_02038 PE=4 SV=1	69 kDa	209996	191901	189259	187951	185364	209996	214408	209996	193235	198668	198668
J9VT08_CRYNH	GTP-binding protein rhoA OS=Cryptococcus neoformans var. grubii serotype A (strain H99 / ATCC 208821 / CBS 10515 / FGSC 9487) OX=235443 GN=CNAG_03315 PE=4 SV=1	22 kDa	400100	405685	389159	383801	389159	360590	363098	375903	456419	431799	466010
J9VUK9_CRYNH	U3 small nucleolar RNA-associated protein 10 OS=Cryptococcus neoformans var. grubii serotype A (strain H99 / ATCC 208821 / CBS 10515 / FGSC 9487) OX=235443 GN=CNAG_04370 PE=4 SV=1	222 kDa	214408	209996	181549	186653	190575	234625	234625	229797	204253	202842	202842
J9VVL6_CRYNH	Ribonucleoprotein-associated protein OS=Cryptococcus neoformans var. grubii serotype A (strain H99 / ATCC 208821 / CBS 10515 / FGSC 9487) OX=235443 GN=CNAG_03435 PE=4 SV=1	14 kDa	194579	207105	226633	214408	201441	223513	209996	214408	201441	194579	195933
J9VVQ2_CRYNH	Non-specific serine/threonine protein kinase OS=Cryptococcus neoformans var. grubii serotype A (strain H99 / ATCC 208821 / CBS 10515 / FGSC 9487) OX=235443 GN=CNAG_06301 PE=4 SV=1	89 kDa	294927	269514	267652	262144	263967	296979	286863	309590	258535	275177	263967
J9VX75_CRYNH	Uncharacterized protein OS=Cryptococcus neoformans var. grubii serotype A (strain H99 / ATCC 208821 / CBS 10515 / FGSC 9487) OX=235443 GN=CNAG_01789 PE=4 SV=1	19 kDa	91405.9	92681.9	96617.7	97289.7	95287.5	100721	93326.6	99334	94629.3	100721	93975.7
J9VX80_CRYNH	Vacuolar protein-sorting-associated protein 4 OS=Cryptococcus neoformans var. grubii serotype A (strain H99 / ATCC 208821 / CBS 10515 / FGSC 9487) OX=235443 GN=CNAG_04510 PE=3 SV=1	48 kDa	197296	185364	201441	189259	191901	182812	189259	191901	198668	194579	200050
J9VKS6_CRYNH	Protein transport protein sec16 OS=Cryptococcus neoformans var. grubii serotype A (strain H99 / ATCC 208821 / CBS 10515 / FGSC 9487) OX=235443 GN=CNAG_00148 PE=3 SV=1	210 kDa	142441	137588	135694	134757	132902	147464	135694	145433	142441	147464	145433
J9VN30_CRYNH	Uncharacterized protein OS=Cryptococcus neoformans var. grubii serotype A (strain H99 / ATCC 208821 / CBS 10515 / FGSC 9487) OX=235443 GN=CNAG_02701 PE=4 SV=2	71 kDa	137588	120611	104998	116502	113317	205674	187951	158048	66913.1	74761.1	85284.7
J9VR00_CRYNH	SBDS family rRNA metabolism protein OS=Cryptococcus neoformans var. grubii serotype A (strain H99 / ATCC 208821 / CBS 10515 / FGSC 9487) OX=235443 GN=CNAG_06881 PE=4 SV=1	27 kDa	204253	211456	207105	198668	193235	218913	215899	225068	189259	198668	191901
J9VU67_CRYNH	Cytoplasmic protein OS=Cryptococcus neoformans var. grubii serotype A (strain H99 / ATCC 208821 / CBS 10515 / FGSC 9487) OX=235443 GN=CNAG_01780 PE=4 SV=1	41 kDa	140479	138545	131072	138545	138545	146445	147464	145433	133826	137588	134757
J9VX09_CRYNH	DNA-directed RNA polymerase subunit OS=Cryptococcus neoformans var. grubii serotype A (strain H99 / ATCC 208821 / CBS 10515 / FGSC 9487) OX=235443 GN=CNAG_05936 PE=3 SV=2	163 kDa	187951	185364	185364	186653	181549	193235	193235	195933	185364	197296	193235
J9VY02_CRYNH	Uncharacterized protein OS=Cryptococcus neoformans var. grubii serotype A (strain H99 / ATCC 208821 / CBS 10515 / FGSC 9487) OX=235443 GN=CNAG_06067 PE=4 SV=2	37 kDa	142441	152664	128375	128375	133826	159147	158048	152664	141457	132902	134757
J9VYS6_CRYNH	Cystathionine gamma-synthase OS=Cryptococcus neoformans var. grubii serotype A (strain H99 / ATCC 208821 / CBS 10515 / FGSC 9487) OX=235443 GN=CNAG_01609 PE=4 SV=1	73 kDa	168221	169391	182812	179050	176585	179050	175365	181549	177813	169391	175365
J9W1I8_CRYNH	Uncharacterized protein OS=Cryptococcus neoformans var. grubii serotype A (strain H99 / ATCC 208821 / CBS 10515 / FGSC 9487) OX=235443 GN=CNAG_01728 PE=4 SV=1	31 kDa	246290	239555	239555	239555	239555	237901	231395	233005	258535	260333	265803
J9VN29_CRYNH	Uncharacterized protein OS=Cryptococcus neoformans var. grubii serotype A (strain H99 / ATCC 208821 / CBS 10515 / FGSC 9487) OX=235443 GN=CNAG_01291 PE=4 SV=1	16 kDa	381150	402883	391866	373306	373306	358099	360590	365624	453266	453266	428816
J9VVC7_CRYNH	Mitochondrial import receptor subunit tom22 OS=Cryptococcus neoformans var. grubii serotype A (strain H99 / ATCC 208821 / CBS 10515 / FGSC 9487) OX=235443 GN=CNAG_04844 PE=4 SV=1	16 kDa	43237.6	37380.5	35364.2	36358.4	36865.9	45387.3	43237.6	42055.3	34397.1	35857.8	35857.8
J9VFA5_CRYNH	Serine-threonine kinase receptor-associated protein OS=Cryptococcus neoformans var. grubii serotype A (strain H99 / ATCC 208821 / CBS 10515 / FGSC 9487) OX=235443 GN=CNAG_06778 PE=4 SV=1	40 kDa	292890	284881	275177	277091	273276	296979	309590	292890	282913	284881	305328
J9VLN7_CRYNH	Uncharacterized protein OS=Cryptococcus neoformans var. grubii serotype A (strain H99 / ATCC 208821 / CBS 10515 / FGSC 9487) OX=235443 GN=CNAG_05091 PE=4 SV=1	23 kDa	155872	158048	151609	152664	155872	164759	153726	154795	152664	155872	147464
J9VMB2_CRYNH	Uncharacterized protein OS=Cryptococcus neoformans var. grubii serotype A (strain H99 / ATCC 208821 / CBS 10515 / FGSC 9487) OX=235443 GN=CNAG_05309 PE=4 SV=1	50 kDa	184083	185364	207105	186653	194579	204253	205674	202842	163621	165905	161369
J9VML0_CRYNH	STE/STE7 protein kinase OS=Cryptococcus neoformans var. grubii serotype A (strain H99 / ATCC 208821 / CBS 10515 / FGSC 9487) OX=235443 GN=CNAG_00769 PE=4 SV=1	64 kDa	110985	112534	101421	101421	107204	114898	115698	114898	115698	116502	114105
J9VMZ3_CRYNH	Adenylyl-sulfate kinase OS=Cryptococcus neoformans var. grubii serotype A (strain H99 / ATCC 208821 / CBS 10515 / FGSC 9487) OX=235443 GN=CNAG_02202 PE=1 SV=1	22 kDa	98647.9	95950.3	97966.4	98647.9	97966.4	93975.7	95950.3	98647.9	92041.7	95287.5	88292.3
J9VP75_CRYNH	Glutaredoxin OS=Cryptococcus neoformans var. grubii serotype A (strain H99 / ATCC 208821 / CBS 10515 / FGSC 9487) OX=235443 GN=CNAG_03985 PE=3 SV=1	17 kDa	156956	167059	169391	159147	158048	170569	165905	165905	164759	159147	162491
J9VRV4_CRYNH	Very-long-chain 3-oxoacyl-CoA reductase OS=Cryptococcus neoformans var. grubii serotype A (strain H99 / ATCC 208821 / CBS 10515 / FGSC 9487) OX=235443 GN=CNAG_04488 PE=3 SV=1	39 kDa	185364	182812	168221	170569	170569	169391	182812	180295	197296	201441	207105
J9VV32_CRYNH	Uncharacterized protein OS=Cryptococcus neoformans var. grubii serotype A (strain H99 / ATCC 208821 / CBS 10515 / FGSC 9487) OX=235443 GN=CNAG_02263 PE=4 SV=2	38 kDa	191901	195933	208545	179050	195933	205674	226633	211456	164759	162491	151609
J9VVW9_CRYNH	26S protease regulatory subunit 8 OS=Cryptococcus neoformans var. grubii serotype A (strain H99 / ATCC 208821 / CBS 10515 / FGSC 9487) OX=235443 GN=CNAG_04666 PE=3 SV=1	45 kDa	191901	190575	164759	180295	165905	221969	225068	217401	177813	195933	182812
J9VWC2_CRYNH	V-type proton ATPase subunit C OS=Cryptococcus neoformans var. grubii serotype A (strain H99 / ATCC 208821 / CBS 10515 / FGSC 9487) OX=235443 GN=CNAG_07590 PE=3 SV=1	45 kDa	254976	248003	253214	248003	253214	246290	249728	244589	263967	263967	277091
J9VZ01_CRYNH	Homeobox protein cut-like OS=Cryptococcus neoformans var. grubii serotype A (strain H99 / ATCC 208821 / CBS 10515 / FGSC 9487) OX=235443 GN=CNAG_04207 PE=4 SV=1	76 kDa	110985	110218	104273	105728	107950	116502	114105	114105	112534	117313	114898
J9VZ58_CRYNH	Glycerol-3-phosphate O-acyltransferase/dihydroxyacetone phosphate acyltransferase OS=Cryptococcus neoformans var. grubii serotype A (strain H99 / ATCC 208821 / CBS 10515 / FGSC 9487) OX=235443 GN=CNAG_01711 PE=4 SV=2	83 kDa	137588	135694	132902	132902	140479	131984	140479	134757	156956	160254	162491
J9VZ91_CRYNH	Solute carrier family 25 (Mitochondrial 2-oxodicarboxylate transporter), member 21 OS=Cryptococcus neoformans var. grubii serotype A (strain H99 / ATCC 208821 / CBS 10515 / FGSC 9487) OX=235443 GN=CNAG_01752 PE=3 SV=1	32 kDa	324982	309590	316095	316095	322737	271388	277091	265803	370728	368167	375903
J9VVE1_CRYNH	NADH dehydrogenase (Ubiquinone) Fe-S protein 4 OS=Cryptococcus neoformans var. grubii serotype A (strain H99 / ATCC 208821 / CBS 10515 / FGSC 9487) OX=235443 GN=CNAG_06180 PE=4 SV=1	20 kDa	244589	248003	273276	271388	275177	211456	215899	229797	280959	271388	265803
CHS3_CRYNH	Chitin synthase 3 OS=Cryptococcus neoformans var. grubii serotype A (strain H99 / ATCC 208821 / CBS 10515 / FGSC 9487) OX=235443 GN=CHS3 PE=1 SV=1	158 kDa	205674	207105	187951	186653	189259	191901	197296	190575	237901	248003	236257
J9VHW0_CRYNH	Alcohol dehydrogenase (NADP ) OS=Cryptococcus neoformans var. grubii serotype A (strain H99 / ATCC 208821 / CBS 10515 / FGSC 9487) OX=235443 GN=CNAG_02903 PE=3 SV=1	38 kDa	147464	146445	156956	148489	152664	132902	142441	143431	172951	153726	162491
J9VJM8_CRYNH	Beta-1,2-xylosyltransferase 1 OS=Cryptococcus neoformans var. grubii serotype A (strain H99 / ATCC 208821 / CBS 10515 / FGSC 9487) OX=235443 GN=CNAG_05148 PE=4 SV=1	77 kDa	152664	143431	137588	142441	144429	144429	144429	146445	154795	159147	161369
J9VNM6_CRYNH	Uncharacterized protein OS=Cryptococcus neoformans var. grubii serotype A (strain H99 / ATCC 208821 / CBS 10515 / FGSC 9487) OX=235443 GN=CNAG_01125 PE=4 SV=1	112 kDa	161369	167059	162491	161369	159147	169391	170569	174154	168221	165905	161369
J9VQW4_CRYNH	Uncharacterized protein OS=Cryptococcus neoformans var. grubii serotype A (strain H99 / ATCC 208821 / CBS 10515 / FGSC 9487) OX=235443 GN=CNAG_02597 PE=4 SV=1	68 kDa	177813	180295	167059	169391	163621	207105	195933	201441	175365	172951	169391
J9VR03_CRYNH	Xenobiotic reductase OS=Cryptococcus neoformans var. grubii serotype A (strain H99 / ATCC 208821 / CBS 10515 / FGSC 9487) OX=235443 GN=CNAG_01112 PE=4 SV=1	41 kDa	288858	265803	258535	246290	251465	301124	316095	311744	253214	258535	262144
J9VRY2_CRYNH	DNA-directed RNA polymerase subunit beta OS=Cryptococcus neoformans var. grubii serotype A (strain H99 / ATCC 208821 / CBS 10515 / FGSC 9487) OX=235443 GN=CNAG_04513 PE=3 SV=2	134 kDa	241222	241222	228210	233005	236257	242900	241222	237901	221969	231395	218913
J9VSV3_CRYNH	TIGR01456 family HAD hydrolase OS=Cryptococcus neoformans var. grubii serotype A (strain H99 / ATCC 208821 / CBS 10515 / FGSC 9487) OX=235443 GN=CNAG_02120 PE=4 SV=2	41 kDa	212927	189259	170569	171756	170569	209996	226633	200050	181549	179050	185364
J9W1A2_CRYNH	Large subunit ribosomal protein L7 OS=Cryptococcus neoformans var. grubii serotype A (strain H99 / ATCC 208821 / CBS 10515 / FGSC 9487) OX=235443 GN=CNAG_01650 PE=4 SV=1	33 kDa	122295	118129	131984	139509	140479	124864	113317	110985	135694	137588	146445
J9W1P7_CRYNH	Uncharacterized protein OS=Cryptococcus neoformans var. grubii serotype A (strain H99 / ATCC 208821 / CBS 10515 / FGSC 9487) OX=235443 GN=CNAG_05473 PE=4 SV=1	30 kDa	249728	260333	221969	229797	220436	296979	273276	292890	221969	220436	198668
J9W340_CRYNH	Uncharacterized protein OS=Cryptococcus neoformans var. grubii serotype A (strain H99 / ATCC 208821 / CBS 10515 / FGSC 9487) OX=235443 GN=CNAG_06352 PE=4 SV=1	114 kDa	122295	120611	116502	118950	122295	132902	124864	130167	124002	128375	118950
J9VJD3_CRYNH	Profilin OS=Cryptococcus neoformans var. grubii serotype A (strain H99 / ATCC 208821 / CBS 10515 / FGSC 9487) OX=235443 GN=CNAG_00584 PE=3 SV=1	14 kDa	82952.6	82952.6	75804.7	75804.7	74244.7	99334	92681.9	92681.9	76862.9	79573.5	80127
J9VG15_CRYNH	NADH dehydrogenase (Ubiquinone) 1 alpha subcomplex 4 OS=Cryptococcus neoformans var. grubii serotype A (strain H99 / ATCC 208821 / CBS 10515 / FGSC 9487) OX=235443 GN=CNAG_00149 PE=4 SV=1	11 kDa	303219	296979	263967	290867	271388	269514	271388	277091	320508	292890	331810
J9VHT8_CRYNH	26S proteasome regulatory subunit N8 OS=Cryptococcus neoformans var. grubii serotype A (strain H99 / ATCC 208821 / CBS 10515 / FGSC 9487) OX=235443 GN=CNAG_00046 PE=4 SV=1	39 kDa	141457	139509	124864	127488	116502	164759	160254	165905	129267	137588	129267
J9VKA5_CRYNH	Uncharacterized protein OS=Cryptococcus neoformans var. grubii serotype A (strain H99 / ATCC 208821 / CBS 10515 / FGSC 9487) OX=235443 GN=CNAG_06971 PE=3 SV=2	183 kDa	116502	110985	105728	110218	109457	116502	114105	118129	124002	131072	128375
J9VL51_CRYNH	Transcription factor OS=Cryptococcus neoformans var. grubii serotype A (strain H99 / ATCC 208821 / CBS 10515 / FGSC 9487) OX=235443 GN=CNAG_00916 PE=4 SV=1	61 kDa	127488	126607	129267	127488	124864	128375	131984	134757	124864	131984	126607
J9VND1_CRYNH	Uncharacterized protein OS=Cryptococcus neoformans var. grubii serotype A (strain H99 / ATCC 208821 / CBS 10515 / FGSC 9487) OX=235443 GN=CNAG_03705 PE=4 SV=1	25 kDa	204253	205674	242900	191901	204253	211456	228210	226633	168221	160254	148489
J9VPP1_CRYNH	Transcription initiation factor TFIIF subunit alpha OS=Cryptococcus neoformans var. grubii serotype A (strain H99 / ATCC 208821 / CBS 10515 / FGSC 9487) OX=235443 GN=CNAG_03017 PE=4 SV=1	84 kDa	125733	128375	120611	124864	122295	134757	130167	137588	123145	129267	117313
J9VPX2_CRYNH	Translocation protein SEC63 OS=Cryptococcus neoformans var. grubii serotype A (strain H99 / ATCC 208821 / CBS 10515 / FGSC 9487) OX=235443 GN=CNAG_02937 PE=4 SV=1	80 kDa	150562	159147	142441	145433	148489	155872	158048	158048	179050	174154	168221
J9VPZ7_CRYNH	Rho GDP-dissociation inhibitor OS=Cryptococcus neoformans var. grubii serotype A (strain H99 / ATCC 208821 / CBS 10515 / FGSC 9487) OX=235443 GN=CNAG_03316 PE=4 SV=1	22 kDa	147464	151609	152664	147464	146445	144429	140479	148489	185364	191901	180295
J9VRA5_CRYNH	Biotin synthase OS=Cryptococcus neoformans var. grubii serotype A (strain H99 / ATCC 208821 / CBS 10515 / FGSC 9487) OX=235443 GN=CNAG_06621 PE=3 SV=1	43 kDa	231395	214408	248003	254976	253214	201441	197296	215899	244589	248003	271388
J9VRT2_CRYNH	6-phosphofructo-2-kinase/fructose-2, 6-bisphosphatase OS=Cryptococcus neoformans var. grubii serotype A (strain H99 / ATCC 208821 / CBS 10515 / FGSC 9487) OX=235443 GN=CNAG_04221 PE=4 SV=2	73 kDa	151609	147464	146445	140479	137588	159147	153726	161369	152664	155872	159147
J9VRW0_CRYNH	ATP-binding cassette transporter OS=Cryptococcus neoformans var. grubii serotype A (strain H99 / ATCC 208821 / CBS 10515 / FGSC 9487) OX=235443 GN=CNAG_05150 PE=4 SV=1	78 kDa	236257	225068	223513	234625	229797	231395	225068	228210	236257	239555	241222
J9VSN6_CRYNH	Actin binding protein OS=Cryptococcus neoformans var. grubii serotype A (strain H99 / ATCC 208821 / CBS 10515 / FGSC 9487) OX=235443 GN=CNAG_01402 PE=3 SV=1	49 kDa	169391	179050	174154	174154	170569	169391	170569	175365	187951	198668	186653
J9VTG9_CRYNH	WD-repeat protein OS=Cryptococcus neoformans var. grubii serotype A (strain H99 / ATCC 208821 / CBS 10515 / FGSC 9487) OX=235443 GN=CNAG_01547 PE=4 SV=1	64 kDa	163621	156956	155872	161369	158048	160254	169391	165905	165905	165905	174154
J9VUI3_CRYNH	Uncharacterized protein OS=Cryptococcus neoformans var. grubii serotype A (strain H99 / ATCC 208821 / CBS 10515 / FGSC 9487) OX=235443 GN=CNAG_04340 PE=4 SV=1	29 kDa	107204	112534	103552	102837	102837	119778	114105	119778	106464	111757	97966.4
J9VW74_CRYNH	Methylenetetrahydrofolate dehydrogenase (NAD ) OS=Cryptococcus neoformans var. grubii serotype A (strain H99 / ATCC 208821 / CBS 10515 / FGSC 9487) OX=235443 GN=CNAG_06645 PE=4 SV=1	40 kDa	248003	241222	228210	242900	234625	263967	262144	241222	228210	231395	239555
J9VXV6_CRYNH	NADH-cytochrome b5 reductase OS=Cryptococcus neoformans var. grubii serotype A (strain H99 / ATCC 208821 / CBS 10515 / FGSC 9487) OX=235443 GN=CNAG_06012 PE=3 SV=1	32 kDa	124002	120611	113317	119778	126607	129267	126607	124864	138545	141457	138545
J9VJP0_CRYNH	Uncharacterized protein OS=Cryptococcus neoformans var. grubii serotype A (strain H99 / ATCC 208821 / CBS 10515 / FGSC 9487) OX=235443 GN=CNAG_03049 PE=4 SV=1	11 kDa	290867	348307	400100	391866	411348	279018	258535	311744	400100	394591	400100
J9VK16_CRYNH	DNA-directed RNA polymerase I, II, and III subunit RPABC1 OS=Cryptococcus neoformans var. grubii serotype A (strain H99 / ATCC 208821 / CBS 10515 / FGSC 9487) OX=235443 GN=CNAG_00793 PE=3 SV=1	30 kDa	248003	233005	233005	229797	234625	253214	253214	241222	218913	205674	220436
J9VK85_CRYNH	Uncharacterized protein OS=Cryptococcus neoformans var. grubii serotype A (strain H99 / ATCC 208821 / CBS 10515 / FGSC 9487) OX=235443 GN=CNAG_02842 PE=4 SV=1	30 kDa	286863	296979	280959	290867	284881	303219	301124	294927	290867	286863	296979
J9VP56_CRYNH	Pre-mRNA-splicing factor CWC22 OS=Cryptococcus neoformans var. grubii serotype A (strain H99 / ATCC 208821 / CBS 10515 / FGSC 9487) OX=235443 GN=CNAG_07689 PE=4 SV=1	95 kDa	242900	228210	209996	215899	209996	258535	242900	239555	223513	217401	226633
J9VQT6_CRYNH	Tip120-family protein OS=Cryptococcus neoformans var. grubii serotype A (strain H99 / ATCC 208821 / CBS 10515 / FGSC 9487) OX=235443 GN=CNAG_07108 PE=4 SV=1	138 kDa	262144	265803	249728	248003	249728	271388	275177	277091	271388	284881	273276
J9VRE3_CRYNH	Exosome complex exonuclease DIS3/RRP44 OS=Cryptococcus neoformans var. grubii serotype A (strain H99 / ATCC 208821 / CBS 10515 / FGSC 9487) OX=235443 GN=CNAG_00940 PE=3 SV=1	113 kDa	156956	153726	141457	143431	143431	165905	167059	159147	145433	144429	136638
J9VS21_CRYNH	Signal recognition particle subunit SRP68 OS=Cryptococcus neoformans var. grubii serotype A (strain H99 / ATCC 208821 / CBS 10515 / FGSC 9487) OX=235443 GN=CNAG_05240 PE=3 SV=1	67 kDa	262144	244589	234625	239555	236257	254976	251465	249728	234625	236257	244589
J9VSC3_CRYNH	Uncharacterized protein OS=Cryptococcus neoformans var. grubii serotype A (strain H99 / ATCC 208821 / CBS 10515 / FGSC 9487) OX=235443 GN=CNAG_04443 PE=4 SV=2	36 kDa	162491	164759	198668	181549	179050	174154	176585	181549	170569	161369	164759
J9VY05_CRYNH	Calcium-binding protein NCS-1 OS=Cryptococcus neoformans var. grubii serotype A (strain H99 / ATCC 208821 / CBS 10515 / FGSC 9487) OX=235443 GN=CNAG_03370 PE=4 SV=1	22 kDa	169391	179050	171756	153726	170569	191901	187951	190575	185364	180295	171756
J9VY42_CRYNH	Histone deacetylase complex subunit OS=Cryptococcus neoformans var. grubii serotype A (strain H99 / ATCC 208821 / CBS 10515 / FGSC 9487) OX=235443 GN=CNAG_04679 PE=4 SV=1	35 kDa	138545	135694	147464	145433	138545	172951	159147	167059	139509	153726	160254
J9VZM0_CRYNH	ATPase GET3 OS=Cryptococcus neoformans var. grubii serotype A (strain H99 / ATCC 208821 / CBS 10515 / FGSC 9487) OX=235443 GN=GET3 PE=3 SV=2	36 kDa	159147	150562	142441	144429	142441	137588	138545	143431	164759	171756	167059
T2BQ21_CRYNH	CMGC/CDK/CDK5 protein kinase, variant OS=Cryptococcus neoformans var. grubii serotype A (strain H99 / ATCC 208821 / CBS 10515 / FGSC 9487) OX=235443 GN=CNAG_08022 PE=3 SV=1	48 kDa	214408	215899	197296	190575	190575	205674	217401	208545	218913	220436	217401
J9VDW3_CRYNH	Uncharacterized protein OS=Cryptococcus neoformans var. grubii serotype A (strain H99 / ATCC 208821 / CBS 10515 / FGSC 9487) OX=235443 GN=CNAG_00091 PE=4 SV=1	53 kDa	191901	186653	256749	207105	211456	211456	217401	215899	185364	184083	177813
J9VIK7_CRYNH	Maltose O-acetyltransferase OS=Cryptococcus neoformans var. grubii serotype A (strain H99 / ATCC 208821 / CBS 10515 / FGSC 9487) OX=235443 GN=CNAG_05023 PE=4 SV=1	23 kDa	260333	254976	263967	258535	265803	246290	241222	242900	258535	271388	258535
J9VL36_CRYNH	Cytoplasmic protein OS=Cryptococcus neoformans var. grubii serotype A (strain H99 / ATCC 208821 / CBS 10515 / FGSC 9487) OX=235443 GN=CNAG_06905 PE=4 SV=1	31 kDa	209996	202842	236257	201441	217401	211456	215899	231395	191901	197296	170569
J9VM32_CRYNH	Uncharacterized protein OS=Cryptococcus neoformans var. grubii serotype A (strain H99 / ATCC 208821 / CBS 10515 / FGSC 9487) OX=235443 GN=CNAG_05226 PE=4 SV=2	45 kDa	167059	172951	168221	164759	163621	185364	182812	193235	161369	168221	154795
J9VMK3_CRYNH	Methylenetetrahydrofolate reductase OS=Cryptococcus neoformans var. grubii serotype A (strain H99 / ATCC 208821 / CBS 10515 / FGSC 9487) OX=235443 GN=CNAG_00760 PE=3 SV=1	70 kDa	179050	179050	172951	172951	174154	172951	172951	171756	185364	187951	194579
J9VQ11_CRYNH	Phosphatidylserine decarboxylase proenzyme 1, mitochondrial OS=Cryptococcus neoformans var. grubii serotype A (strain H99 / ATCC 208821 / CBS 10515 / FGSC 9487) OX=235443 GN=PSD1 PE=3 SV=1	58 kDa	117313	114105	123145	125733	124002	120611	113317	122295	126607	132902	133826
J9VW77_CRYNH	Solute carrier family 25 (Mitochondrial carnitine/acylcarnitine transporter), member 20/29 OS=Cryptococcus neoformans var. grubii serotype A (strain H99 / ATCC 208821 / CBS 10515 / FGSC 9487) OX=235443 GN=CNAG_06502 PE=3 SV=1	33 kDa	131072	123145	130167	132902	134757	119778	116502	114898	146445	154795	151609
J9VXV1_CRYNH	Phosphatidylserine decarboxylase proenzyme 2 OS=Cryptococcus neoformans var. grubii serotype A (strain H99 / ATCC 208821 / CBS 10515 / FGSC 9487) OX=235443 GN=PSD2 PE=3 SV=2	138 kDa	165905	164759	143431	147464	143431	170569	169391	177813	153726	165905	151609
J9W2B5_CRYNH	Aspartate aminotransferase OS=Cryptococcus neoformans var. grubii serotype A (strain H99 / ATCC 208821 / CBS 10515 / FGSC 9487) OX=235443 GN=CNAG_06026 PE=4 SV=1	46 kDa	202842	212927	205674	204253	201441	189259	191901	189259	209996	201441	209996
J9W480_CRYNH	Syntaxin 1B/2/3 OS=Cryptococcus neoformans var. grubii serotype A (strain H99 / ATCC 208821 / CBS 10515 / FGSC 9487) OX=235443 GN=CNAG_05615 PE=4 SV=1	39 kDa	47975.2	43841.2	42055.3	43237.6	43237.6	44762.4	43237.6	45703	51063.3	54350.3	51776.1
J9W494_CRYNH	Serine/threonine-protein phosphatase 2A 56 kDa regulatory subunit OS=Cryptococcus neoformans var. grubii serotype A (strain H99 / ATCC 208821 / CBS 10515 / FGSC 9487) OX=235443 GN=CNAG_05634 PE=3 SV=1	80 kDa	143431	141457	131072	132902	137588	146445	140479	143431	141457	150562	143431
J9VWK2_CRYNH	Uncharacterized protein OS=Cryptococcus neoformans var. grubii serotype A (strain H99 / ATCC 208821 / CBS 10515 / FGSC 9487) OX=235443 GN=CNAG_04237 PE=4 SV=1	12 kDa	134757	149522	144429	144429	143431	114105	113317	124864	145433	148489	133826
J9VH88_CRYNH	Hydrolase OS=Cryptococcus neoformans var. grubii serotype A (strain H99 / ATCC 208821 / CBS 10515 / FGSC 9487) OX=235443 GN=CNAG_02920 PE=4 SV=2	34 kDa	85877.9	88906.4	91405.9	86475.3	90147.5	91405.9	97289.7	93326.6	95287.5	97966.4	96617.7
J9VHR9_CRYNH (+1)	Kynurenine aminotransferase OS=Cryptococcus neoformans var. grubii serotype A (strain H99 / ATCC 208821 / CBS 10515 / FGSC 9487) OX=235443 GN=CNAG_00026 PE=4 SV=2	52 kDa	296979	301124	324982	331810	313912	273276	280959	277091	299044	288858	313912
J9VM70_CRYNH	Nuclear protein OS=Cryptococcus neoformans var. grubii serotype A (strain H99 / ATCC 208821 / CBS 10515 / FGSC 9487) OX=235443 GN=CNAG_02998 PE=4 SV=2	69 kDa	182812	181549	194579	191901	190575	189259	186653	189259	184083	187951	191901
J9VMH6_CRYNH	HAL protein kinase OS=Cryptococcus neoformans var. grubii serotype A (strain H99 / ATCC 208821 / CBS 10515 / FGSC 9487) OX=235443 GN=CNAG_00745 PE=4 SV=1	103 kDa	126607	118129	118129	119778	121450	120611	114105	118129	142441	151609	146445
J9VQA6_CRYNH	THO complex subunit 4 OS=Cryptococcus neoformans var. grubii serotype A (strain H99 / ATCC 208821 / CBS 10515 / FGSC 9487) OX=235443 GN=CNAG_03186 PE=4 SV=1	28 kDa	170569	176585	184083	187951	193235	153726	153726	153726	191901	198668	187951
J9VQJ7_CRYNH	Cytoplasmic protein OS=Cryptococcus neoformans var. grubii serotype A (strain H99 / ATCC 208821 / CBS 10515 / FGSC 9487) OX=235443 GN=CNAG_03527 PE=4 SV=1	91 kDa	141457	134757	132902	135694	131984	146445	140479	151609	132902	140479	135694
J9VR95_CRYNH	Uncharacterized protein OS=Cryptococcus neoformans var. grubii serotype A (strain H99 / ATCC 208821 / CBS 10515 / FGSC 9487) OX=235443 GN=CNAG_04235 PE=4 SV=1	17 kDa	208545	208545	233005	237901	229797	194579	200050	214408	228210	226633	229797
J9VTD2_CRYNH	Uncharacterized protein OS=Cryptococcus neoformans var. grubii serotype A (strain H99 / ATCC 208821 / CBS 10515 / FGSC 9487) OX=235443 GN=CNAG_01183 PE=4 SV=1	68 kDa	142441	136638	138545	139509	139509	141457	137588	144429	143431	146445	140479
J9VUN2_CRYNH (+1)	Bacteriophytochrome histidine kinase OS=Cryptococcus neoformans var. grubii serotype A (strain H99 / ATCC 208821 / CBS 10515 / FGSC 9487) OX=235443 GN=CNAG_01988 PE=4 SV=2	203 kDa	135694	126607	126607	129267	129267	141457	136638	141457	130167	139509	135694
J9VVX0_CRYNH	Uncharacterized protein OS=Cryptococcus neoformans var. grubii serotype A (strain H99 / ATCC 208821 / CBS 10515 / FGSC 9487) OX=235443 GN=CNAG_03544 PE=4 SV=1	19 kDa	110218	109457	112534	114105	118129	121450	109457	118129	120611	124002	121450
J9VWF3_CRYNH	Elongator complex protein 1 OS=Cryptococcus neoformans var. grubii serotype A (strain H99 / ATCC 208821 / CBS 10515 / FGSC 9487) OX=235443 GN=CNAG_05713 PE=3 SV=2	132 kDa	214408	205674	220436	218913	223513	209996	211456	209996	220436	237901	228210
J9VWJ4_CRYNH	Uncharacterized protein OS=Cryptococcus neoformans var. grubii serotype A (strain H99 / ATCC 208821 / CBS 10515 / FGSC 9487) OX=235443 GN=CNAG_04227 PE=4 SV=1	204 kDa	267652	265803	269514	262144	258535	275177	258535	279018	249728	265803	263967
J9VXY5_CRYNH	Pre-mRNA-processing factor 17 OS=Cryptococcus neoformans var. grubii serotype A (strain H99 / ATCC 208821 / CBS 10515 / FGSC 9487) OX=235443 GN=CNAG_03349 PE=4 SV=1	69 kDa	187951	174154	167059	168221	164759	197296	205674	201441	161369	168221	169391
J9VY38_CRYNH	Protein transporter SEC23 OS=Cryptococcus neoformans var. grubii serotype A (strain H99 / ATCC 208821 / CBS 10515 / FGSC 9487) OX=235443 GN=CNAG_04684 PE=4 SV=1	85 kDa	140479	139509	141457	139509	141457	147464	140479	136638	144429	147464	148489
J9VY82_CRYNH	ATP-binding cassette transporter OS=Cryptococcus neoformans var. grubii serotype A (strain H99 / ATCC 208821 / CBS 10515 / FGSC 9487) OX=235443 GN=CNAG_03450 PE=4 SV=2	188 kDa	142441	145433	133826	136638	136638	149522	150562	151609	161369	163621	170569
J9VYE0_CRYNH	Nuclear DNA helicase II OS=Cryptococcus neoformans var. grubii serotype A (strain H99 / ATCC 208821 / CBS 10515 / FGSC 9487) OX=235443 GN=CNAG_06199 PE=4 SV=2	180 kDa	159147	151609	146445	151609	151609	169391	162491	164759	158048	162491	156956
J9VZJ2_CRYNH	Chromodomain-helicase-DNA-binding protein 1 OS=Cryptococcus neoformans var. grubii serotype A (strain H99 / ATCC 208821 / CBS 10515 / FGSC 9487) OX=235443 GN=CNAG_04450 PE=4 SV=2	171 kDa	195933	190575	184083	185364	185364	194579	191901	194579	194579	198668	201441
J9W1P4_CRYNH	Ribosomal protein OS=Cryptococcus neoformans var. grubii serotype A (strain H99 / ATCC 208821 / CBS 10515 / FGSC 9487) OX=235443 GN=CNAG_01819 PE=3 SV=1	29 kDa	191901	205674	207105	215899	221969	201441	193235	200050	212927	218913	198668
PYRE_CRYNH	Orotate phosphoribosyltransferase OS=Cryptococcus neoformans var. grubii serotype A (strain H99 / ATCC 208821 / CBS 10515 / FGSC 9487) OX=235443 GN=URA5 PE=3 SV=1	24 kDa	209996	204253	218913	225068	220436	175365	177813	185364	225068	221969	231395
J9VRI4_CRYNH	Uncharacterized protein OS=Cryptococcus neoformans var. grubii serotype A (strain H99 / ATCC 208821 / CBS 10515 / FGSC 9487) OX=235443 GN=CNAG_05683 PE=4 SV=1	13 kDa	205674	201441	277091	204253	209996	229797	242900	236257	187951	182812	184083
H6VMG1_CRYNH	Mbp1 and Swi4-like APSES protein 1 OS=Cryptococcus neoformans var. grubii serotype A (strain H99 / ATCC 208821 / CBS 10515 / FGSC 9487) OX=235443 GN=Mbs1 PE=2 SV=1	83 kDa	218913	214408	205674	209996	217401	241222	234625	231395	209996	217401	218913
J9VH50_CRYNH	cAMP-dependent protein kinase regulatory subunit OS=Cryptococcus neoformans var. grubii serotype A (strain H99 / ATCC 208821 / CBS 10515 / FGSC 9487) OX=235443 GN=CNAG_00570 PE=3 SV=1	53 kDa	179050	184083	179050	176585	177813	195933	193235	195933	177813	189259	180295
J9VJV8_CRYNH	Cell division cycle protein 37 OS=Cryptococcus neoformans var. grubii serotype A (strain H99 / ATCC 208821 / CBS 10515 / FGSC 9487) OX=235443 GN=CNAG_01391 PE=4 SV=1	57 kDa	200050	208545	201441	198668	204253	233005	229797	248003	205674	208545	200050
J9VR61_CRYNH	DNA topoisomerase I OS=Cryptococcus neoformans var. grubii serotype A (strain H99 / ATCC 208821 / CBS 10515 / FGSC 9487) OX=235443 GN=CNAG_04190 PE=4 SV=2	106 kDa	318294	322737	307452	318294	305328	322737	329519	331810	324982	305328	307452
J9VRH0_CRYNH	Glucosidase OS=Cryptococcus neoformans var. grubii serotype A (strain H99 / ATCC 208821 / CBS 10515 / FGSC 9487) OX=235443 GN=CNAG_00914 PE=4 SV=2	68 kDa	79023.8	79573.5	70239.7	76862.9	73731.8	79573.5	73222.5	79573.5	87076.8	94629.3	88292.3
J9VS11_CRYNH (+1)	Class E vacuolar protein-sorting machinery protein HSE1 OS=Cryptococcus neoformans var. grubii serotype A (strain H99 / ATCC 208821 / CBS 10515 / FGSC 9487) OX=235443 GN=CNAG_05882 PE=4 SV=2	69 kDa	89524.8	92681.9	86475.3	85284.7	90147.5	97289.7	96617.7	97289.7	96617.7	97966.4	95950.3
J9VS30_CRYNH	Phosphoacetylglucosamine mutase OS=Cryptococcus neoformans var. grubii serotype A (strain H99 / ATCC 208821 / CBS 10515 / FGSC 9487) OX=235443 GN=CNAG_02445 PE=3 SV=1	60 kDa	294927	290867	273276	263967	275177	290867	305328	303219	280959	288858	275177
J9VTC0_CRYNH	Serine/threonine-protein phosphatase OS=Cryptococcus neoformans var. grubii serotype A (strain H99 / ATCC 208821 / CBS 10515 / FGSC 9487) OX=235443 GN=CNAG_01496 PE=3 SV=2	64 kDa	217401	223513	200050	211456	195933	244589	248003	244589	189259	193235	184083
J9VTL6_CRYNH	C-22 sterol desaturase OS=Cryptococcus neoformans var. grubii serotype A (strain H99 / ATCC 208821 / CBS 10515 / FGSC 9487) OX=235443 GN=CNAG_06644 PE=3 SV=1	60 kDa	152664	148489	149522	156956	152664	153726	156956	161369	151609	156956	146445
J9VV17_CRYNH	Large subunit ribosomal protein L3 OS=Cryptococcus neoformans var. grubii serotype A (strain H99 / ATCC 208821 / CBS 10515 / FGSC 9487) OX=235443 GN=CNAG_07637 PE=3 SV=1	34 kDa	212927	204253	212927	211456	212927	197296	186653	195933	204253	205674	205674
J9VW52_CRYNH	rRNA adenine N(6)-methyltransferase OS=Cryptococcus neoformans var. grubii serotype A (strain H99 / ATCC 208821 / CBS 10515 / FGSC 9487) OX=235443 GN=CNAG_04571 PE=3 SV=1	36 kDa	182812	175365	169391	175365	172951	182812	180295	175365	164759	167059	167059
J9VYB5_CRYNH	Uncharacterized protein OS=Cryptococcus neoformans var. grubii serotype A (strain H99 / ATCC 208821 / CBS 10515 / FGSC 9487) OX=235443 GN=CNAG_06169 PE=3 SV=1	49 kDa	309590	309590	324982	275177	299044	324982	348307	343512	263967	277091	246290
J9VQH8_CRYNH	Cellular nucleic acid-binding protein OS=Cryptococcus neoformans var. grubii serotype A (strain H99 / ATCC 208821 / CBS 10515 / FGSC 9487) OX=235443 GN=CNAG_01273 PE=4 SV=1	19 kDa	383801	373306	414209	450136	475801	414209	394591	417090	400100	425854	405685
J9VST2_CRYNH	60S ribosomal protein L29 OS=Cryptococcus neoformans var. grubii serotype A (strain H99 / ATCC 208821 / CBS 10515 / FGSC 9487) OX=235443 GN=CNAG_03221 PE=3 SV=1	7 kDa	275177	228210	334118	313912	313912	204253	205674	212927	251465	225068	277091
J9VDV4_CRYNH	Pre-mRNA-processing factor 6 OS=Cryptococcus neoformans var. grubii serotype A (strain H99 / ATCC 208821 / CBS 10515 / FGSC 9487) OX=235443 GN=CNAG_00081 PE=4 SV=1	104 kDa	256749	249728	244589	246290	239555	275177	275177	265803	239555	233005	239555
J9VEU9_CRYNH	Protein kinase C substrate 80K-H OS=Cryptococcus neoformans var. grubii serotype A (strain H99 / ATCC 208821 / CBS 10515 / FGSC 9487) OX=235443 GN=CNAG_00461 PE=4 SV=1	63 kDa	135694	131072	124002	124864	118950	124002	125733	125733	140479	142441	146445
J9VGJ3_CRYNH	AdoMet-dependent rRNA methyltransferase SPB1 OS=Cryptococcus neoformans var. grubii serotype A (strain H99 / ATCC 208821 / CBS 10515 / FGSC 9487) OX=235443 GN=SPB1 PE=3 SV=1	102 kDa	273276	273276	269514	279018	277091	284881	277091	279018	265803	253214	263967
J9VIX9_CRYNH	Nucleoporin p58/p45 OS=Cryptococcus neoformans var. grubii serotype A (strain H99 / ATCC 208821 / CBS 10515 / FGSC 9487) OX=235443 GN=CNAG_00411 PE=4 SV=1	51 kDa	202842	209996	198668	200050	189259	220436	214408	225068	194579	211456	194579
J9VIY0_CRYNH	Thiol-specific antioxidant protein 3 OS=Cryptococcus neoformans var. grubii serotype A (strain H99 / ATCC 208821 / CBS 10515 / FGSC 9487) OX=235443 GN=CNAG_06917 PE=4 SV=1	26 kDa	215899	225068	214408	215899	211456	221969	218913	223513	246290	260333	241222
J9VLJ4_CRYNH	Translocation protein SEC72 OS=Cryptococcus neoformans var. grubii serotype A (strain H99 / ATCC 208821 / CBS 10515 / FGSC 9487) OX=235443 GN=CNAG_01024 PE=4 SV=1	27 kDa	112534	114898	107950	113317	108701	115698	112534	120611	118950	124864	118129
J9VM38_CRYNH	Parafibromin OS=Cryptococcus neoformans var. grubii serotype A (strain H99 / ATCC 208821 / CBS 10515 / FGSC 9487) OX=235443 GN=CNAG_02290 PE=4 SV=1	46 kDa	211456	214408	209996	208545	211456	209996	208545	208545	207105	220436	212927
J9VM84_CRYNH	Uncharacterized protein OS=Cryptococcus neoformans var. grubii serotype A (strain H99 / ATCC 208821 / CBS 10515 / FGSC 9487) OX=235443 GN=CNAG_02983 PE=4 SV=1	61 kDa	124864	122295	122295	126607	126607	126607	121450	124002	132902	145433	141457
J9VNG9_CRYNH	Pre-mRNA-splicing factor SPF27 OS=Cryptococcus neoformans var. grubii serotype A (strain H99 / ATCC 208821 / CBS 10515 / FGSC 9487) OX=235443 GN=CNAG_05689 PE=4 SV=1	24 kDa	133826	144429	152664	151609	146445	136638	131072	143431	145433	160254	146445
J9VNJ4_CRYNH	Pre-mRNA-splicing factor SLU7 OS=Cryptococcus neoformans var. grubii serotype A (strain H99 / ATCC 208821 / CBS 10515 / FGSC 9487) OX=235443 GN=CNAG_01159 PE=4 SV=2	65 kDa	109457	107204	104273	107204	107950	121450	118950	119778	107950	117313	112534
J9VNW4_CRYNH	ATP phosphoribosyltransferase OS=Cryptococcus neoformans var. grubii serotype A (strain H99 / ATCC 208821 / CBS 10515 / FGSC 9487) OX=235443 GN=CNAG_01021 PE=3 SV=1	37 kDa	144429	150562	155872	148489	148489	146445	138545	141457	139509	149522	138545
J9VNX6_CRYNH	RNA polymerase-associated protein RTF1 OS=Cryptococcus neoformans var. grubii serotype A (strain H99 / ATCC 208821 / CBS 10515 / FGSC 9487) OX=235443 GN=CNAG_06648 PE=4 SV=1	61 kDa	184083	184083	176585	181549	175365	204253	204253	198668	176585	184083	184083
J9VQX1_CRYNH	Antiviral helicase SKI2 OS=Cryptococcus neoformans var. grubii serotype A (strain H99 / ATCC 208821 / CBS 10515 / FGSC 9487) OX=235443 GN=CNAG_04131 PE=4 SV=2	143 kDa	187951	191901	186653	187951	187951	191901	193235	194579	193235	205674	195933
J9VRH3_CRYNH	ADP-ribosylation factor GTPase-activating protein 1 OS=Cryptococcus neoformans var. grubii serotype A (strain H99 / ATCC 208821 / CBS 10515 / FGSC 9487) OX=235443 GN=CNAG_05050 PE=4 SV=1	45 kDa	263967	251465	262144	262144	265803	265803	258535	260333	256749	253214	262144
J9VRZ2_CRYNH	Uncharacterized protein OS=Cryptococcus neoformans var. grubii serotype A (strain H99 / ATCC 208821 / CBS 10515 / FGSC 9487) OX=235443 GN=CNAG_04292 PE=4 SV=1	37 kDa	172951	163621	179050	180295	177813	182812	171756	182812	177813	187951	180295
J9VWP9_CRYNH	Nucleolar complex-associated protein 3 OS=Cryptococcus neoformans var. grubii serotype A (strain H99 / ATCC 208821 / CBS 10515 / FGSC 9487) OX=235443 GN=CNAG_04298 PE=3 SV=1	100 kDa	197296	194579	186653	190575	191901	225068	214408	208545	181549	189259	186653
J9VXU7_CRYNH	Signal recognition particle subunit SRP19 OS=Cryptococcus neoformans var. grubii serotype A (strain H99 / ATCC 208821 / CBS 10515 / FGSC 9487) OX=235443 GN=CNAG_04797 PE=4 SV=1	39 kDa	197296	193235	208545	208545	207105	212927	202842	207105	212927	211456	214408
J9VZC3_CRYNH	Uncharacterized protein OS=Cryptococcus neoformans var. grubii serotype A (strain H99 / ATCC 208821 / CBS 10515 / FGSC 9487) OX=235443 GN=CNAG_01797 PE=4 SV=1	30 kDa	299044	296979	320508	329519	313912	284881	279018	288858	305328	296979	305328
J9W0C9_CRYNH	RNA helicase OS=Cryptococcus neoformans var. grubii serotype A (strain H99 / ATCC 208821 / CBS 10515 / FGSC 9487) OX=235443 GN=CNAG_04729 PE=3 SV=1	103 kDa	187951	182812	175365	189259	186653	208545	201441	209996	184083	190575	180295
J9W0G9_CRYNH	Non-specific serine/threonine protein kinase OS=Cryptococcus neoformans var. grubii serotype A (strain H99 / ATCC 208821 / CBS 10515 / FGSC 9487) OX=235443 GN=CNAG_04678 PE=4 SV=1	64 kDa	279018	275177	253214	251465	256749	324982	320508	329519	273276	262144	277091
J9W2F1_CRYNH	Cytoplasmic protein OS=Cryptococcus neoformans var. grubii serotype A (strain H99 / ATCC 208821 / CBS 10515 / FGSC 9487) OX=235443 GN=CNAG_06076 PE=4 SV=1	51 kDa	205674	214408	197296	194579	191901	239555	225068	246290	181549	193235	179050
J9W3A6_CRYNH	Probable acetate kinase OS=Cryptococcus neoformans var. grubii serotype A (strain H99 / ATCC 208821 / CBS 10515 / FGSC 9487) OX=235443 GN=CNAG_06432 PE=1 SV=1	47 kDa	168221	163621	198668	170569	182812	179050	175365	180295	142441	147464	149522
J9VPD7_CRYNH	Chitin deacetylase OS=Cryptococcus neoformans var. grubii serotype A (strain H99 / ATCC 208821 / CBS 10515 / FGSC 9487) OX=235443 GN=CNAG_05799 PE=4 SV=1	49 kDa	167059	161369	163621	162491	165905	168221	172951	182812	159147	160254	158048
J9VF33_CRYNH	ATP-binding cassette, subfamily B (MDR/TAP), member 1 OS=Cryptococcus neoformans var. grubii serotype A (strain H99 / ATCC 208821 / CBS 10515 / FGSC 9487) OX=235443 GN=CNAG_00796 PE=4 SV=1	152 kDa	162491	156956	147464	160254	152664	161369	160254	162491	165905	177813	174154
J9VGE0_CRYNH	THO complex subunit 2 OS=Cryptococcus neoformans var. grubii serotype A (strain H99 / ATCC 208821 / CBS 10515 / FGSC 9487) OX=235443 GN=CNAG_03942 PE=4 SV=1	230 kDa	124864	119778	119778	122295	118950	123145	122295	128375	126607	136638	130167
J9VH56_CRYNH	RP/EB family microtubule-associated protein OS=Cryptococcus neoformans var. grubii serotype A (strain H99 / ATCC 208821 / CBS 10515 / FGSC 9487) OX=235443 GN=CNAG_03993 PE=4 SV=1	29 kDa	49667	48644.9	49323.9	50360.3	48983.2	54350.3	50710.6	56266.9	50012.5	52864.1	53231.8
J9VH85_CRYNH (+1)	RNA binding protein OS=Cryptococcus neoformans var. grubii serotype A (strain H99 / ATCC 208821 / CBS 10515 / FGSC 9487) OX=235443 GN=CNAG_04028 PE=4 SV=1	39 kDa	136638	130167	144429	135694	139509	148489	134757	142441	133826	140479	131984
J9VHZ0_CRYNH	Uroporphyrinogen decarboxylase OS=Cryptococcus neoformans var. grubii serotype A (strain H99 / ATCC 208821 / CBS 10515 / FGSC 9487) OX=235443 GN=CNAG_06799 PE=3 SV=1	42 kDa	124864	131984	127488	128375	130167	131984	128375	126607	124864	131072	134757
J9VK27_CRYNH	Large subunit ribosomal protein L17 OS=Cryptococcus neoformans var. grubii serotype A (strain H99 / ATCC 208821 / CBS 10515 / FGSC 9487) OX=235443 GN=CNAG_01320 PE=3 SV=1	35 kDa	147464	143431	161369	161369	162491	146445	135694	140479	151609	153726	155872
J9VK87_CRYNH	Uncharacterized protein OS=Cryptococcus neoformans var. grubii serotype A (strain H99 / ATCC 208821 / CBS 10515 / FGSC 9487) OX=235443 GN=CNAG_06824 PE=4 SV=1	62 kDa	131072	123145	118950	119778	121450	133826	134757	130167	126607	125733	129267
J9VMV2_CRYNH	Cytoplasmic protein OS=Cryptococcus neoformans var. grubii serotype A (strain H99 / ATCC 208821 / CBS 10515 / FGSC 9487) OX=235443 GN=CNAG_02240 PE=4 SV=2	84 kDa	200050	189259	181549	182812	180295	195933	207105	204253	191901	195933	205674
J9VPA9_CRYNH	Uncharacterized protein OS=Cryptococcus neoformans var. grubii serotype A (strain H99 / ATCC 208821 / CBS 10515 / FGSC 9487) OX=235443 GN=CNAG_05768 PE=4 SV=1	54 kDa	85284.7	84110.6	96617.7	86475.3	90774.5	77935.9	77935.9	82379.6	93975.7	93326.6	87682.4
J9VT66_CRYNH	Alpha-ketoglutarate catabolism dioxygenase OS=Cryptococcus neoformans var. grubii serotype A (strain H99 / ATCC 208821 / CBS 10515 / FGSC 9487) OX=235443 GN=CNAG_03389 PE=4 SV=2	48 kDa	191901	201441	211456	215899	215899	211456	202842	211456	179050	187951	193235
J9VT86_CRYNH	rRNA-processing protein EBP2 OS=Cryptococcus neoformans var. grubii serotype A (strain H99 / ATCC 208821 / CBS 10515 / FGSC 9487) OX=235443 GN=CNAG_01236 PE=4 SV=1	44 kDa	262144	267652	280959	277091	284881	273276	263967	279018	269514	267652	244589
J9VTV8_CRYNH	Prefoldin subunit 3 OS=Cryptococcus neoformans var. grubii serotype A (strain H99 / ATCC 208821 / CBS 10515 / FGSC 9487) OX=235443 GN=CNAG_00987 PE=3 SV=1	27 kDa	128375	130167	123145	127488	127488	124002	125733	127488	127488	134757	124002
J9VVM5_CRYNH	Ribosome biogenesis regulatory protein OS=Cryptococcus neoformans var. grubii serotype A (strain H99 / ATCC 208821 / CBS 10515 / FGSC 9487) OX=235443 GN=CNAG_06273 PE=3 SV=1	34 kDa	205674	190575	176585	180295	185364	233005	217401	212927	172951	179050	181549
J9VWS9_CRYNH	Pentatricopeptide repeat protein OS=Cryptococcus neoformans var. grubii serotype A (strain H99 / ATCC 208821 / CBS 10515 / FGSC 9487) OX=235443 GN=CNAG_05457 PE=4 SV=1	161 kDa	239555	221969	212927	225068	223513	228210	223513	221969	221969	231395	236257
J9VWW5_CRYNH	Acetyltransferase OS=Cryptococcus neoformans var. grubii serotype A (strain H99 / ATCC 208821 / CBS 10515 / FGSC 9487) OX=235443 GN=CNAG_04383 PE=4 SV=1	26 kDa	223513	214408	228210	218913	218913	218913	211456	221969	220436	223513	233005
J9VX30_CRYNH	Pre-mRNA-splicing factor ATP-dependent RNA helicase DHX16 OS=Cryptococcus neoformans var. grubii serotype A (strain H99 / ATCC 208821 / CBS 10515 / FGSC 9487) OX=235443 GN=CNAG_01734 PE=4 SV=1	123 kDa	150562	147464	142441	148489	147464	167059	158048	159147	146445	155872	149522
J9VYZ8_CRYNH	Uncharacterized protein OS=Cryptococcus neoformans var. grubii serotype A (strain H99 / ATCC 208821 / CBS 10515 / FGSC 9487) OX=235443 GN=CNAG_04203 PE=4 SV=1	30 kDa	158048	162491	146445	150562	146445	168221	165905	184083	149522	167059	150562
J9VZ55_CRYNH	Uncharacterized protein OS=Cryptococcus neoformans var. grubii serotype A (strain H99 / ATCC 208821 / CBS 10515 / FGSC 9487) OX=235443 GN=CNAG_04284 PE=4 SV=1	48 kDa	286863	301124	320508	311744	334118	269514	262144	292890	336442	327242	299044
J9W0F9_CRYNH	Synaptosomal-associated protein, 23kDa OS=Cryptococcus neoformans var. grubii serotype A (strain H99 / ATCC 208821 / CBS 10515 / FGSC 9487) OX=235443 GN=CNAG_06196 PE=4 SV=2	49 kDa	124864	127488	122295	118950	121450	128375	124002	129267	133826	136638	128375
J9VQ27_CRYNH	Proteasome subunit beta type OS=Cryptococcus neoformans var. grubii serotype A (strain H99 / ATCC 208821 / CBS 10515 / FGSC 9487) OX=235443 GN=CNAG_02886 PE=3 SV=1	25 kDa	118129	114105	110985	112534	107204	155872	139509	124002	105728	117313	111757
J9VES9_CRYNH	Large subunit ribosomal protein L27 OS=Cryptococcus neoformans var. grubii serotype A (strain H99 / ATCC 208821 / CBS 10515 / FGSC 9487) OX=235443 GN=CNAG_00722 PE=4 SV=1	20 kDa	136638	138545	144429	148489	147464	122295	121450	134757	144429	147464	141457
J9VG93_CRYNH	UDP-glucose:glycoprotein glucosyltransferase OS=Cryptococcus neoformans var. grubii serotype A (strain H99 / ATCC 208821 / CBS 10515 / FGSC 9487) OX=235443 GN=CNAG_03648 PE=4 SV=2	176 kDa	179050	167059	151609	154795	159147	186653	185364	182812	171756	177813	175365
J9VGY2_CRYNH	V-type H-transporting ATPase subunit D OS=Cryptococcus neoformans var. grubii serotype A (strain H99 / ATCC 208821 / CBS 10515 / FGSC 9487) OX=235443 GN=CNAG_03025 PE=3 SV=2	29 kDa	146445	145433	144429	137588	147464	149522	152664	150562	160254	153726	156956
J9VHL7_CRYNH	Riboflavin synthase, alpha subunit OS=Cryptococcus neoformans var. grubii serotype A (strain H99 / ATCC 208821 / CBS 10515 / FGSC 9487) OX=235443 GN=CNAG_03004 PE=4 SV=1	24 kDa	273276	275177	290867	277091	280959	246290	251465	241222	305328	296979	280959
J9VHR4_CRYNH	U3 small nucleolar RNA-associated protein 15 OS=Cryptococcus neoformans var. grubii serotype A (strain H99 / ATCC 208821 / CBS 10515 / FGSC 9487) OX=235443 GN=CNAG_00775 PE=4 SV=1	58 kDa	214408	214408	182812	194579	193235	236257	239555	220436	191901	211456	191901
J9VJ49_CRYNH	NADH-ubiquinone oxidoreductase OS=Cryptococcus neoformans var. grubii serotype A (strain H99 / ATCC 208821 / CBS 10515 / FGSC 9487) OX=235443 GN=CNAG_05197 PE=3 SV=1	18 kDa	329519	368167	431799	394591	383801	368167	329519	368167	386471	373306	386471
J9VL20_CRYNH	Phosphatidate cytidylyltransferase OS=Cryptococcus neoformans var. grubii serotype A (strain H99 / ATCC 208821 / CBS 10515 / FGSC 9487) OX=235443 GN=CNAG_00970 PE=3 SV=1	71 kDa	104998	107204	104998	110985	110218	120611	114898	118950	121450	125733	130167
J9VLH8_CRYNH	Superkiller protein 3 OS=Cryptococcus neoformans var. grubii serotype A (strain H99 / ATCC 208821 / CBS 10515 / FGSC 9487) OX=235443 GN=CNAG_01039 PE=4 SV=1	172 kDa	126607	130167	119778	122295	122295	131984	131072	128375	121450	131984	121450
J9VMJ0_CRYNH	NAD-binding Rossmann fold oxidoreductase OS=Cryptococcus neoformans var. grubii serotype A (strain H99 / ATCC 208821 / CBS 10515 / FGSC 9487) OX=235443 GN=CNAG_02117 PE=4 SV=1	44 kDa	205674	202842	208545	205674	205674	164759	169391	174154	256749	237901	248003
J9VN10_CRYNH	20S proteasome subunit beta 2 OS=Cryptococcus neoformans var. grubii serotype A (strain H99 / ATCC 208821 / CBS 10515 / FGSC 9487) OX=235443 GN=CNAG_02725 PE=4 SV=2	32 kDa	391866	365624	307452	316095	311744	394591	411348	363098	316095	322737	307452
J9VN96_CRYNH	Myosin I binding protein OS=Cryptococcus neoformans var. grubii serotype A (strain H99 / ATCC 208821 / CBS 10515 / FGSC 9487) OX=235443 GN=CNAG_01261 PE=4 SV=2	150 kDa	151609	151609	176585	163621	169391	161369	155872	171756	172951	187951	169391
J9VP03_CRYNH	NADH dehydrogenase (Ubiquinone) Fe-S protein 3 OS=Cryptococcus neoformans var. grubii serotype A (strain H99 / ATCC 208821 / CBS 10515 / FGSC 9487) OX=235443 GN=CNAG_07177 PE=3 SV=2	32 kDa	184083	194579	198668	197296	204253	190575	179050	207105	205674	214408	189259
J9VPE2_CRYNH	Nuclear pore complex protein Nup188 OS=Cryptococcus neoformans var. grubii serotype A (strain H99 / ATCC 208821 / CBS 10515 / FGSC 9487) OX=235443 GN=CNAG_05804 PE=4 SV=2	203 kDa	164759	161369	167059	163621	165905	180295	174154	180295	171756	176585	175365
J9VSM1_CRYNH	Uncharacterized protein OS=Cryptococcus neoformans var. grubii serotype A (strain H99 / ATCC 208821 / CBS 10515 / FGSC 9487) OX=235443 GN=CNAG_02201 PE=4 SV=2	55 kDa	105728	95950.3	104273	101421	105728	104998	95287.5	101421	102127	114105	109457
J9VSW5_CRYNH	Uncharacterized protein OS=Cryptococcus neoformans var. grubii serotype A (strain H99 / ATCC 208821 / CBS 10515 / FGSC 9487) OX=235443 GN=CNAG_01330 PE=4 SV=1	93 kDa	228210	221969	204253	214408	208545	248003	241222	241222	217401	223513	221969
J9VT48_CRYNH	XPG N-terminal domain-containing protein OS=Cryptococcus neoformans var. grubii serotype A (strain H99 / ATCC 208821 / CBS 10515 / FGSC 9487) OX=235443 GN=CNAG_04808 PE=4 SV=1	87 kDa	107950	104998	106464	108701	108701	104998	102837	109457	124002	131984	124002
J9VU48_CRYNH	Tryptophan aminotransferase OS=Cryptococcus neoformans var. grubii serotype A (strain H99 / ATCC 208821 / CBS 10515 / FGSC 9487) OX=235443 GN=CNAG_05820 PE=4 SV=2	50 kDa	146445	147464	145433	150562	147464	148489	153726	154795	150562	152664	149522
J9VV93_CRYNH	Methionine aminopeptidase 2 OS=Cryptococcus neoformans var. grubii serotype A (strain H99 / ATCC 208821 / CBS 10515 / FGSC 9487) OX=235443 GN=CNAG_03289 PE=3 SV=2	49 kDa	256749	256749	246290	241222	248003	280959	273276	269514	248003	258535	234625
J9VVJ0_CRYNH	Cytoplasmic protein OS=Cryptococcus neoformans var. grubii serotype A (strain H99 / ATCC 208821 / CBS 10515 / FGSC 9487) OX=235443 GN=CNAG_03410 PE=4 SV=1	27 kDa	260333	262144	258535	263967	267652	249728	262144	253214	303219	290867	292890
J9VWA7_CRYNH	Mitofusin OS=Cryptococcus neoformans var. grubii serotype A (strain H99 / ATCC 208821 / CBS 10515 / FGSC 9487) OX=235443 GN=CNAG_06688 PE=3 SV=1	98 kDa	168221	162491	169391	163621	170569	179050	181549	170569	150562	149522	150562
J9VYA4_CRYNH	Polyamine transporter 1 OS=Cryptococcus neoformans var. grubii serotype A (strain H99 / ATCC 208821 / CBS 10515 / FGSC 9487) OX=235443 GN=CNAG_03485 PE=4 SV=2	80 kDa	150562	137588	114105	124002	124864	146445	143431	144429	164759	174154	182812
J9VYG3_CRYNH	Solute carrier family 25 (Mitochondrial phosphate transporter), member 23/24/25/41 OS=Cryptococcus neoformans var. grubii serotype A (strain H99 / ATCC 208821 / CBS 10515 / FGSC 9487) OX=235443 GN=CNAG_01482 PE=3 SV=2	73 kDa	202842	207105	195933	195933	198668	223513	225068	218913	202842	202842	208545
J9VZ34_CRYNH	Translation initiation factor eIF-2B subunit gamma OS=Cryptococcus neoformans var. grubii serotype A (strain H99 / ATCC 208821 / CBS 10515 / FGSC 9487) OX=235443 GN=CNAG_04260 PE=4 SV=2	60 kDa	234625	221969	205674	220436	223513	233005	234625	226633	218913	226633	221969
J9VZE3_CRYNH (+1)	Inositol-1-monophosphatase OS=Cryptococcus neoformans var. grubii serotype A (strain H99 / ATCC 208821 / CBS 10515 / FGSC 9487) OX=235443 GN=CNAG_01823 PE=3 SV=2	34 kDa	159147	151609	168221	160254	162491	140479	143431	145433	168221	160254	175365
J9VL03_CRYNH	F-type H-transporting ATPase subunit H, variant OS=Cryptococcus neoformans var. grubii serotype A (strain H99 / ATCC 208821 / CBS 10515 / FGSC 9487) OX=235443 GN=CNAG_00990 PE=4 SV=1	13 kDa	239555	228210	237901	253214	253214	212927	209996	205674	271388	260333	263967
J9VPY5_CRYNH	Mitochondrial import inner membrane translocase subunit TIM13 OS=Cryptococcus neoformans var. grubii serotype A (strain H99 / ATCC 208821 / CBS 10515 / FGSC 9487) OX=235443 GN=CNAG_03301 PE=3 SV=1	11 kDa	55878.3	61147.3	62000.8	65536	65083.3	61572.6	57848.8	61147.3	59475.2	67378.5	60305.4
J9VI76_CRYNH	Glycerol-3-phosphate dehydrogenase OS=Cryptococcus neoformans var. grubii serotype A (strain H99 / ATCC 208821 / CBS 10515 / FGSC 9487) OX=235443 GN=CNAG_02815 PE=3 SV=1	75 kDa	136638	129267	133826	123145	120611	146445	156956	152664	103552	112534	107204
J9VIE9_CRYNH	Peptidylprolyl isomerase domain and WD-repeat protein 1 OS=Cryptococcus neoformans var. grubii serotype A (strain H99 / ATCC 208821 / CBS 10515 / FGSC 9487) OX=235443 GN=CNAG_03681 PE=4 SV=1	73 kDa	172951	162491	160254	161369	162491	181549	185364	176585	163621	165905	175365
J9VIF2_CRYNH	Orotidine 5'-phosphate decarboxylase OS=Cryptococcus neoformans var. grubii serotype A (strain H99 / ATCC 208821 / CBS 10515 / FGSC 9487) OX=235443 GN=CNAG_04961 PE=3 SV=1	30 kDa	176585	169391	176585	169391	167059	180295	176585	180295	176585	182812	182812
J9VJA4_CRYNH	Nam9 protein OS=Cryptococcus neoformans var. grubii serotype A (strain H99 / ATCC 208821 / CBS 10515 / FGSC 9487) OX=235443 GN=CNAG_03986 PE=4 SV=1	36 kDa	241222	239555	253214	253214	244589	225068	220436	228210	241222	233005	249728
J9VJJ3_CRYNH	Aldehyde dehydrogenase (NAD ) OS=Cryptococcus neoformans var. grubii serotype A (strain H99 / ATCC 208821 / CBS 10515 / FGSC 9487) OX=235443 GN=CNAG_05113 PE=3 SV=2	57 kDa	182812	174154	182812	181549	181549	180295	181549	189259	185364	190575	190575
J9VKA1_CRYNH	Nucleoporin SEH1 OS=Cryptococcus neoformans var. grubii serotype A (strain H99 / ATCC 208821 / CBS 10515 / FGSC 9487) OX=235443 GN=CNAG_06772 PE=3 SV=1	44 kDa	140479	134757	134757	132902	136638	145433	135694	144429	145433	150562	144429
J9VKC0_CRYNH	Uncharacterized protein OS=Cryptococcus neoformans var. grubii serotype A (strain H99 / ATCC 208821 / CBS 10515 / FGSC 9487) OX=235443 GN=CNAG_00012 PE=4 SV=1	43 kDa	197296	180295	176585	161369	177813	187951	201441	194579	185364	182812	176585
J9VKW7_CRYNH	Prenylated SNARE protein Ykt6p OS=Cryptococcus neoformans var. grubii serotype A (strain H99 / ATCC 208821 / CBS 10515 / FGSC 9487) OX=235443 GN=CNAG_07570 PE=3 SV=1	25 kDa	348307	348307	334118	322737	334118	360590	363098	375903	360590	373306	365624
J9VM65_CRYNH	Chromatin structure-remodeling complex subunit SFH1 OS=Cryptococcus neoformans var. grubii serotype A (strain H99 / ATCC 208821 / CBS 10515 / FGSC 9487) OX=235443 GN=CNAG_03003 PE=4 SV=1	68 kDa	149522	139509	138545	140479	141457	153726	147464	155872	138545	143431	140479
J9VM80_CRYNH	Translation machinery-associated protein 22 OS=Cryptococcus neoformans var. grubii serotype A (strain H99 / ATCC 208821 / CBS 10515 / FGSC 9487) OX=235443 GN=CNAG_02482 PE=3 SV=1	22 kDa	322737	322737	336442	324982	327242	329519	327242	336442	338783	320508	327242
J9VMG4_CRYNH	Uncharacterized protein OS=Cryptococcus neoformans var. grubii serotype A (strain H99 / ATCC 208821 / CBS 10515 / FGSC 9487) OX=235443 GN=CNAG_02421 PE=4 SV=1	32 kDa	185364	184083	184083	182812	177813	189259	186653	187951	177813	172951	185364
J9VN13_CRYNH	Allergen OS=Cryptococcus neoformans var. grubii serotype A (strain H99 / ATCC 208821 / CBS 10515 / FGSC 9487) OX=235443 GN=CNAG_06576 PE=4 SV=1	26 kDa	353169	350730	375903	327242	336442	402883	414209	402883	267652	273276	275177
J9VPD5_CRYNH	Fructosamine kinase OS=Cryptococcus neoformans var. grubii serotype A (strain H99 / ATCC 208821 / CBS 10515 / FGSC 9487) OX=235443 GN=CNAG_02542 PE=3 SV=1	34 kDa	164759	156956	209996	167059	198668	161369	160254	165905	139509	152664	142441
J9VPM5_CRYNH	DNA damage-inducible protein 1 OS=Cryptococcus neoformans var. grubii serotype A (strain H99 / ATCC 208821 / CBS 10515 / FGSC 9487) OX=235443 GN=CNAG_03039 PE=4 SV=1	46 kDa	229797	212927	223513	221969	217401	262144	237901	246290	223513	231395	244589
J9VPU6_CRYNH	Zinc finger protein OS=Cryptococcus neoformans var. grubii serotype A (strain H99 / ATCC 208821 / CBS 10515 / FGSC 9487) OX=235443 GN=CNAG_03261 PE=4 SV=1	32 kDa	131984	134757	134757	135694	133826	147464	138545	143431	130167	129267	124864
J9VPV6_CRYNH	Pre-mRNA-splicing factor PRP46 OS=Cryptococcus neoformans var. grubii serotype A (strain H99 / ATCC 208821 / CBS 10515 / FGSC 9487) OX=235443 GN=CNAG_03271 PE=4 SV=1	51 kDa	336442	322737	327242	324982	331810	324982	327242	318294	329519	327242	345901
J9VQY1_CRYNH	Translation initiation factor eIF-2B subunit delta OS=Cryptococcus neoformans var. grubii serotype A (strain H99 / ATCC 208821 / CBS 10515 / FGSC 9487) OX=235443 GN=CNAG_03448 PE=3 SV=1	50 kDa	194579	191901	180295	181549	174154	209996	208545	204253	176585	174154	168221
J9VRR4_CRYNH	Actin binding protein OS=Cryptococcus neoformans var. grubii serotype A (strain H99 / ATCC 208821 / CBS 10515 / FGSC 9487) OX=235443 GN=CNAG_04196 PE=3 SV=1	44 kDa	138545	129267	124864	129267	129267	124002	130167	131072	140479	144429	138545
J9VRS6_CRYNH	5'-3' exoribonuclease OS=Cryptococcus neoformans var. grubii serotype A (strain H99 / ATCC 208821 / CBS 10515 / FGSC 9487) OX=235443 GN=CNAG_05797 PE=3 SV=1	126 kDa	161369	151609	149522	148489	148489	168221	165905	169391	148489	152664	151609
J9VUC5_CRYNH	Dynein heavy chain 1, cytosolic OS=Cryptococcus neoformans var. grubii serotype A (strain H99 / ATCC 208821 / CBS 10515 / FGSC 9487) OX=235443 GN=CNAG_05894 PE=4 SV=1	524 kDa	134757	130167	123145	126607	125733	129267	133826	133826	136638	147464	144429
J9VW12_CRYNH	Phosphomethylpyrimidine kinase OS=Cryptococcus neoformans var. grubii serotype A (strain H99 / ATCC 208821 / CBS 10515 / FGSC 9487) OX=235443 GN=CNAG_03592 PE=4 SV=2	62 kDa	145433	140479	151609	152664	156956	132902	130167	130167	162491	168221	169391
J9VW23_CRYNH	ATP-dependent RNA helicase DBP9 OS=Cryptococcus neoformans var. grubii serotype A (strain H99 / ATCC 208821 / CBS 10515 / FGSC 9487) OX=235443 GN=CNAG_06206 PE=4 SV=1	68 kDa	212927	205674	208545	205674	209996	237901	228210	231395	198668	193235	197296
J9VWU3_CRYNH	Iron-sulfur clusters transporter ATM1, mitochondrial, variant OS=Cryptococcus neoformans var. grubii serotype A (strain H99 / ATCC 208821 / CBS 10515 / FGSC 9487) OX=235443 GN=CNAG_04358 PE=4 SV=1	81 kDa	267652	249728	190575	200050	170569	341139	370728	324982	198668	211456	171756
J9VZF4_CRYNH	Peptidyl-prolyl cis-trans isomerase OS=Cryptococcus neoformans var. grubii serotype A (strain H99 / ATCC 208821 / CBS 10515 / FGSC 9487) OX=235443 GN=CNAG_01839 PE=4 SV=1	20 kDa	146445	151609	156956	155872	161369	140479	133826	138545	163621	169391	159147
J9W250_CRYNH	Short-chain dehydrogenase OS=Cryptococcus neoformans var. grubii serotype A (strain H99 / ATCC 208821 / CBS 10515 / FGSC 9487) OX=235443 GN=CNAG_02000 PE=4 SV=2	42 kDa	187951	187951	177813	164759	162491	195933	201441	220436	149522	161369	137588
J9VWW0_CRYNH	NADH dehydrogenase (Ubiquinone) 1 alpha subcomplex 13 OS=Cryptococcus neoformans var. grubii serotype A (strain H99 / ATCC 208821 / CBS 10515 / FGSC 9487) OX=235443 GN=CNAG_04378 PE=4 SV=1	14 kDa	100721	95287.5	93975.7	98647.9	106464	95287.5	92681.9	93326.6	95950.3	104273	94629.3
J9VFK6_CRYNH	DNA-directed RNA polymerase I subunit RPA49 OS=Cryptococcus neoformans var. grubii serotype A (strain H99 / ATCC 208821 / CBS 10515 / FGSC 9487) OX=235443 GN=CNAG_03634 PE=4 SV=1	48 kDa	100025	97966.4	88292.3	93326.6	91405.9	117313	114105	102837	86475.3	95950.3	87076.8
J9VFT5_CRYNH	Uncharacterized protein OS=Cryptococcus neoformans var. grubii serotype A (strain H99 / ATCC 208821 / CBS 10515 / FGSC 9487) OX=235443 GN=CNAG_03726 PE=4 SV=2	100 kDa	208545	220436	198668	189259	200050	215899	218913	223513	214408	211456	208545
J9VLC4_CRYNH	Prefoldin subunit 1 OS=Cryptococcus neoformans var. grubii serotype A (strain H99 / ATCC 208821 / CBS 10515 / FGSC 9487) OX=235443 GN=CNAG_04986 PE=4 SV=2	14 kDa	205674	218913	200050	205674	201441	207105	201441	208545	211456	231395	205674
J9VNH4_CRYNH	CMGC/CK2 protein kinase OS=Cryptococcus neoformans var. grubii serotype A (strain H99 / ATCC 208821 / CBS 10515 / FGSC 9487) OX=235443 GN=CNAG_05694 PE=3 SV=1	40 kDa	179050	181549	181549	182812	187951	180295	179050	181549	200050	201441	194579
J9VNL0_CRYNH	Uncharacterized protein OS=Cryptococcus neoformans var. grubii serotype A (strain H99 / ATCC 208821 / CBS 10515 / FGSC 9487) OX=235443 GN=CNAG_05734 PE=4 SV=1	133 kDa	181549	184083	175365	172951	174154	190575	184083	195933	187951	202842	189259
J9VPQ3_CRYNH	ATP-dependent RNA helicase ROK1 OS=Cryptococcus neoformans var. grubii serotype A (strain H99 / ATCC 208821 / CBS 10515 / FGSC 9487) OX=235443 GN=CNAG_03205 PE=4 SV=1	67 kDa	129267	123145	118950	118129	112534	142441	138545	147464	108701	112534	106464
J9VPY7_CRYNH	Non-specific serine/threonine protein kinase OS=Cryptococcus neoformans var. grubii serotype A (strain H99 / ATCC 208821 / CBS 10515 / FGSC 9487) OX=235443 GN=CNAG_07408 PE=4 SV=2	72 kDa	119778	115698	113317	116502	118950	123145	127488	122295	118129	123145	124864
J9VQE1_CRYNH	Lactamase OS=Cryptococcus neoformans var. grubii serotype A (strain H99 / ATCC 208821 / CBS 10515 / FGSC 9487) OX=235443 GN=CNAG_03232 PE=4 SV=2	37 kDa	116502	111757	117313	106464	109457	119778	119778	125733	99334	107204	102127
J9VQJ5_CRYNH	Protein LTV1 OS=Cryptococcus neoformans var. grubii serotype A (strain H99 / ATCC 208821 / CBS 10515 / FGSC 9487) OX=235443 GN=CNAG_03302 PE=4 SV=1	68 kDa	154795	150562	146445	160254	148489	189259	170569	182812	139509	149522	148489
J9VSD0_CRYNH (+1)	Uncharacterized protein OS=Cryptococcus neoformans var. grubii serotype A (strain H99 / ATCC 208821 / CBS 10515 / FGSC 9487) OX=235443 GN=CNAG_06864 PE=4 SV=1	93 kDa	214408	205674	195933	197296	200050	214408	212927	218913	201441	204253	205674
J9VSP6_CRYNH	Cytoplasmic protein OS=Cryptococcus neoformans var. grubii serotype A (strain H99 / ATCC 208821 / CBS 10515 / FGSC 9487) OX=235443 GN=CNAG_04760 PE=4 SV=2	32 kDa	215899	231395	236257	220436	220436	239555	221969	229797	231395	237901	242900
J9VTL8_CRYNH	Ribosome biogenesis protein SSF1/2 OS=Cryptococcus neoformans var. grubii serotype A (strain H99 / ATCC 208821 / CBS 10515 / FGSC 9487) OX=235443 GN=CNAG_01593 PE=4 SV=1	54 kDa	195933	184083	185364	191901	193235	209996	191901	202842	184083	189259	184083
J9VVH9_CRYNH	Uncharacterized protein OS=Cryptococcus neoformans var. grubii serotype A (strain H99 / ATCC 208821 / CBS 10515 / FGSC 9487) OX=235443 GN=CNAG_06229 PE=4 SV=1	25 kDa	106464	104998	111757	112534	114898	98647.9	99334	108701	104998	107950	105728
J9VZ19_CRYNH	Phospholipid-transporting ATPase OS=Cryptococcus neoformans var. grubii serotype A (strain H99 / ATCC 208821 / CBS 10515 / FGSC 9487) OX=235443 GN=CNAG_06469 PE=3 SV=1	175 kDa	152664	148489	144429	146445	143431	152664	151609	158048	161369	158048	165905
J9W095_CRYNH (+1)	Uncharacterized protein OS=Cryptococcus neoformans var. grubii serotype A (strain H99 / ATCC 208821 / CBS 10515 / FGSC 9487) OX=235443 GN=CNAG_04786 PE=4 SV=2	127 kDa	117313	120611	118129	117313	115698	127488	129267	129267	116502	121450	116502
J9W1K2_CRYNH (+1)	Uncharacterized protein OS=Cryptococcus neoformans var. grubii serotype A (strain H99 / ATCC 208821 / CBS 10515 / FGSC 9487) OX=235443 GN=CNAG_01753 PE=4 SV=1	27 kDa	373306	363098	447026	381150	411348	408507	440872	459594	307452	331810	307452
J9VUN7_CRYNH	Small subunit ribosomal protein S10 OS=Cryptococcus neoformans var. grubii serotype A (strain H99 / ATCC 208821 / CBS 10515 / FGSC 9487) OX=235443 GN=CNAG_04400 PE=3 SV=1	28 kDa	154795	146445	163621	163621	167059	140479	134757	141457	161369	165905	163621
J9VEQ6_CRYNH	Secondary thiamine-phosphate synthase enzyme OS=Cryptococcus neoformans var. grubii serotype A (strain H99 / ATCC 208821 / CBS 10515 / FGSC 9487) OX=235443 GN=CNAG_00400 PE=4 SV=2	16 kDa	122295	117313	129267	125733	124864	115698	118129	118950	112534	115698	114105
J9VVE3_CRYNH	Cytochrome c oxidase subunit 7A OS=Cryptococcus neoformans var. grubii serotype A (strain H99 / ATCC 208821 / CBS 10515 / FGSC 9487) OX=235443 GN=CNAG_03359 PE=4 SV=1	6 kDa	201441	197296	236257	218913	228210	184083	181549	190575	214408	217401	221969
J9VWL8_CRYNH	H/ACA ribonucleoprotein complex subunit OS=Cryptococcus neoformans var. grubii serotype A (strain H99 / ATCC 208821 / CBS 10515 / FGSC 9487) OX=235443 GN=CNAG_04259 PE=3 SV=1	21 kDa	151609	162491	149522	159147	160254	148489	148489	148489	167059	156956	144429
J9VDB3_CRYNH	U1 small nuclear ribonucleoprotein 70kDa OS=Cryptococcus neoformans var. grubii serotype A (strain H99 / ATCC 208821 / CBS 10515 / FGSC 9487) OX=235443 GN=CNAG_00140 PE=4 SV=1	46 kDa	152664	147464	144429	151609	151609	142441	145433	141457	133826	160254	149522
J9VFD0_CRYNH	U3 small nucleolar RNA-associated protein 7 OS=Cryptococcus neoformans var. grubii serotype A (strain H99 / ATCC 208821 / CBS 10515 / FGSC 9487) OX=235443 GN=CNAG_06748 PE=4 SV=1	69 kDa	131984	129267	118129	120611	121450	147464	142441	141457	119778	126607	125733
J9VGA2_CRYNH	L-lactate dehydrogenase OS=Cryptococcus neoformans var. grubii serotype A (strain H99 / ATCC 208821 / CBS 10515 / FGSC 9487) OX=235443 GN=CNAG_03663 PE=3 SV=1	66 kDa	114898	104273	109457	112534	111757	106464	105728	108701	119778	127488	130167
J9VIP3_CRYNH	Large subunit ribosomal protein L4, variant OS=Cryptococcus neoformans var. grubii serotype A (strain H99 / ATCC 208821 / CBS 10515 / FGSC 9487) OX=235443 GN=CNAG_03779 PE=4 SV=2	44 kDa	155872	153726	156956	165905	165905	148489	148489	140479	156956	159147	155872
J9VJ19_CRYNH	Uncharacterized protein OS=Cryptococcus neoformans var. grubii serotype A (strain H99 / ATCC 208821 / CBS 10515 / FGSC 9487) OX=235443 GN=CNAG_04957 PE=4 SV=1	34 kDa	90774.5	93326.6	88292.3	87682.4	85877.9	100721	93326.6	103552	88292.3	95287.5	84695.6
J9VJT4_CRYNH	Multiple RNA-binding domain-containing protein 1 OS=Cryptococcus neoformans var. grubii serotype A (strain H99 / ATCC 208821 / CBS 10515 / FGSC 9487) OX=235443 GN=CNAG_03001 PE=4 SV=2	82 kDa	204253	205674	189259	190575	185364	237901	233005	231395	180295	172951	158048
J9VKM5_CRYNH	Co-chaperone OS=Cryptococcus neoformans var. grubii serotype A (strain H99 / ATCC 208821 / CBS 10515 / FGSC 9487) OX=235443 GN=CNAG_01347 PE=4 SV=1	58 kDa	154795	152664	154795	151609	153726	159147	159147	154795	162491	169391	179050
J9VLX5_CRYNH	GTP cyclohydrolase II OS=Cryptococcus neoformans var. grubii serotype A (strain H99 / ATCC 208821 / CBS 10515 / FGSC 9487) OX=235443 GN=CNAG_00569 PE=4 SV=1	60 kDa	239555	236257	215899	218913	207105	279018	267652	262144	207105	208545	194579
J9VPC4_CRYNH	Trehalose synthase OS=Cryptococcus neoformans var. grubii serotype A (strain H99 / ATCC 208821 / CBS 10515 / FGSC 9487) OX=235443 GN=CNAG_03113 PE=4 SV=1	82 kDa	187951	177813	175365	161369	176585	193235	202842	204253	149522	153726	141457
J9VQM5_CRYNH	Uncharacterized protein OS=Cryptococcus neoformans var. grubii serotype A (strain H99 / ATCC 208821 / CBS 10515 / FGSC 9487) OX=235443 GN=CNAG_02097 PE=4 SV=2	33 kDa	189259	187951	180295	179050	179050	214408	207105	218913	176585	184083	180295
J9VQQ8_CRYNH	Translation machinery-associated protein 20 OS=Cryptococcus neoformans var. grubii serotype A (strain H99 / ATCC 208821 / CBS 10515 / FGSC 9487) OX=235443 GN=CNAG_02656 PE=4 SV=1	27 kDa	260333	248003	249728	241222	241222	253214	267652	258535	251465	234625	254976
J9VQT3_CRYNH	Proline dehydrogenase OS=Cryptococcus neoformans var. grubii serotype A (strain H99 / ATCC 208821 / CBS 10515 / FGSC 9487) OX=235443 GN=CNAG_02048 PE=3 SV=2	71 kDa	253214	256749	249728	241222	246290	275177	271388	273276	241222	241222	253214
J9VQX4_CRYNH	U3 small nucleolar RNA-associated protein 22 OS=Cryptococcus neoformans var. grubii serotype A (strain H99 / ATCC 208821 / CBS 10515 / FGSC 9487) OX=235443 GN=CNAG_01146 PE=3 SV=2	138 kDa	187951	184083	174154	185364	184083	205674	202842	198668	175365	185364	180295
J9VRB3_CRYNH	Myosin heavy chain OS=Cryptococcus neoformans var. grubii serotype A (strain H99 / ATCC 208821 / CBS 10515 / FGSC 9487) OX=235443 GN=CNAG_06631 PE=4 SV=1	88 kDa	85284.7	87682.4	78478	82379.6	82952.6	96617.7	90147.5	93326.6	82952.6	94629.3	85284.7
J9VRH2_CRYNH	Uncharacterized protein OS=Cryptococcus neoformans var. grubii serotype A (strain H99 / ATCC 208821 / CBS 10515 / FGSC 9487) OX=235443 GN=CNAG_04321 PE=4 SV=1	81 kDa	279018	260333	275177	260333	267652	267652	258535	279018	277091	271388	282913
J9VRV8_CRYNH	Methionine-tRNA ligase, beta subunit OS=Cryptococcus neoformans var. grubii serotype A (strain H99 / ATCC 208821 / CBS 10515 / FGSC 9487) OX=235443 GN=CNAG_05827 PE=4 SV=2	45 kDa	214408	215899	244589	249728	242900	201441	197296	207105	237901	231395	225068
J9VSN7_CRYNH	Nucleolar essential protein 1 OS=Cryptococcus neoformans var. grubii serotype A (strain H99 / ATCC 208821 / CBS 10515 / FGSC 9487) OX=235443 GN=CNAG_04770 PE=4 SV=1	36 kDa	182812	181549	148489	150562	160254	189259	193235	182812	171756	164759	167059
J9VT67_CRYNH	3-hydroxy-3-methylglutaryl coenzyme A reductase OS=Cryptococcus neoformans var. grubii serotype A (strain H99 / ATCC 208821 / CBS 10515 / FGSC 9487) OX=235443 GN=CNAG_06534 PE=3 SV=1	138 kDa	110218	108701	104998	112534	112534	112534	111757	115698	119778	131072	125733
J9VTY7_CRYNH	Protein MAK16 OS=Cryptococcus neoformans var. grubii serotype A (strain H99 / ATCC 208821 / CBS 10515 / FGSC 9487) OX=235443 GN=CNAG_05755 PE=3 SV=1	40 kDa	211456	207105	209996	214408	215899	204253	197296	207105	201441	197296	195933
J9VU20_CRYNH	Oxysterol-binding protein OS=Cryptococcus neoformans var. grubii serotype A (strain H99 / ATCC 208821 / CBS 10515 / FGSC 9487) OX=235443 GN=CNAG_04151 PE=3 SV=2	136 kDa	237901	228210	229797	228210	228210	249728	242900	248003	223513	225068	231395
J9VU34_CRYNH	Septin OS=Cryptococcus neoformans var. grubii serotype A (strain H99 / ATCC 208821 / CBS 10515 / FGSC 9487) OX=235443 GN=CNAG_01740 PE=3 SV=1	44 kDa	145433	138545	132902	133826	135694	150562	149522	150562	142441	150562	152664
J9VUK7_CRYNH	Ribosome biogenesis protein BMS1 OS=Cryptococcus neoformans var. grubii serotype A (strain H99 / ATCC 208821 / CBS 10515 / FGSC 9487) OX=235443 GN=CNAG_01715 PE=4 SV=1	131 kDa	136638	134757	133826	132902	132902	149522	144429	153726	131072	137588	125733
J9VUT9_CRYNH	Signal recognition particle receptor subunit alpha OS=Cryptococcus neoformans var. grubii serotype A (strain H99 / ATCC 208821 / CBS 10515 / FGSC 9487) OX=235443 GN=CNAG_01817 PE=4 SV=1	73 kDa	254976	241222	248003	244589	239555	258535	265803	267652	249728	253214	260333
J9VZH8_CRYNH	Transcription initiation factor TFIID subunit 5, variant OS=Cryptococcus neoformans var. grubii serotype A (strain H99 / ATCC 208821 / CBS 10515 / FGSC 9487) OX=235443 GN=CNAG_05428 PE=4 SV=2	91 kDa	161369	151609	147464	147464	149522	167059	162491	169391	147464	152664	144429
J9W1N8_CRYNH	Uncharacterized protein OS=Cryptococcus neoformans var. grubii serotype A (strain H99 / ATCC 208821 / CBS 10515 / FGSC 9487) OX=235443 GN=CNAG_05464 PE=4 SV=1	16 kDa	92681.9	95287.5	107204	108701	115698	90147.5	79573.5	91405.9	102837	105728	104998
T2BQ71_CRYNH	Uncharacterized protein OS=Cryptococcus neoformans var. grubii serotype A (strain H99 / ATCC 208821 / CBS 10515 / FGSC 9487) OX=235443 GN=CNAG_03793 PE=4 SV=1	11 kDa	209996	198668	221969	228210	223513	180295	180295	187951	207105	209996	215899
J9VZK4_CRYNH (+1)	Small nuclear ribonucleoprotein OS=Cryptococcus neoformans var. grubii serotype A (strain H99 / ATCC 208821 / CBS 10515 / FGSC 9487) OX=235443 GN=CNAG_04465 PE=4 SV=2	46 kDa	193235	207105	186653	186653	190575	212927	208545	217401	193235	189259	186653
J9VM62_CRYNH	NADH-quinone oxidoreductase subunit B 2 OS=Cryptococcus neoformans var. grubii serotype A (strain H99 / ATCC 208821 / CBS 10515 / FGSC 9487) OX=235443 GN=CNAG_02266 PE=3 SV=1	25 kDa	201441	191901	198668	197296	208545	160254	163621	172951	214408	209996	215899
J9VJH1_CRYNH	Endoribonuclease L-PSP OS=Cryptococcus neoformans var. grubii serotype A (strain H99 / ATCC 208821 / CBS 10515 / FGSC 9487) OX=235443 GN=CNAG_04066 PE=4 SV=2	16 kDa	260333	254976	231395	234625	220436	241222	246290	218913	233005	229797	267652
J9VE28_CRYNH	Transcription elongation regulator 1 OS=Cryptococcus neoformans var. grubii serotype A (strain H99 / ATCC 208821 / CBS 10515 / FGSC 9487) OX=235443 GN=CNAG_00151 PE=4 SV=2	94 kDa	258535	263967	251465	242900	244589	292890	280959	303219	246290	253214	231395
J9VEZ2_CRYNH (+1)	C2 domain-containing protein OS=Cryptococcus neoformans var. grubii serotype A (strain H99 / ATCC 208821 / CBS 10515 / FGSC 9487) OX=235443 GN=CNAG_00522 PE=4 SV=2	120 kDa	114898	110218	123145	107950	114898	116502	124002	120611	97966.4	101421	104273
J9VFC5_CRYNH	Nuclear cap-binding protein subunit 1 OS=Cryptococcus neoformans var. grubii serotype A (strain H99 / ATCC 208821 / CBS 10515 / FGSC 9487) OX=235443 GN=CNAG_06753 PE=4 SV=2	104 kDa	174154	165905	160254	165905	170569	175365	162491	165905	174154	181549	175365
J9VKE1_CRYNH	Uncharacterized protein OS=Cryptococcus neoformans var. grubii serotype A (strain H99 / ATCC 208821 / CBS 10515 / FGSC 9487) OX=235443 GN=CNAG_01222 PE=4 SV=1	37 kDa	249728	242900	239555	242900	248003	248003	236257	249728	251465	269514	246290
J9VLK2_CRYNH	4-nitrophenylphosphatase OS=Cryptococcus neoformans var. grubii serotype A (strain H99 / ATCC 208821 / CBS 10515 / FGSC 9487) OX=235443 GN=CNAG_03949 PE=4 SV=2	35 kDa	177813	169391	185364	179050	179050	182812	180295	180295	171756	162491	174154
J9VND3_CRYNH	Uncharacterized protein OS=Cryptococcus neoformans var. grubii serotype A (strain H99 / ATCC 208821 / CBS 10515 / FGSC 9487) OX=235443 GN=CNAG_07665 PE=4 SV=2	157 kDa	139509	140479	144429	146445	143431	143431	137588	147464	147464	155872	147464
J9VQ41_CRYNH	Coatomer subunit delta OS=Cryptococcus neoformans var. grubii serotype A (strain H99 / ATCC 208821 / CBS 10515 / FGSC 9487) OX=235443 GN=CNAG_01414 PE=3 SV=1	28 kDa	129267	125733	127488	130167	135694	136638	137588	138545	152664	150562	147464
J9VQI8_CRYNH	NADH dehydrogenase OS=Cryptococcus neoformans var. grubii serotype A (strain H99 / ATCC 208821 / CBS 10515 / FGSC 9487) OX=235443 GN=CNAG_03517 PE=4 SV=1	77 kDa	143431	137588	143431	138545	139509	146445	150562	152664	142441	145433	143431
J9VQY3_CRYNH	Uncharacterized protein OS=Cryptococcus neoformans var. grubii serotype A (strain H99 / ATCC 208821 / CBS 10515 / FGSC 9487) OX=235443 GN=CNAG_01136 PE=4 SV=1	38 kDa	397336	370728	397336	383801	408507	368167	363098	360590	370728	394591	391866
J9VR92_CRYNH	Hydroxyethylthiazole kinase OS=Cryptococcus neoformans var. grubii serotype A (strain H99 / ATCC 208821 / CBS 10515 / FGSC 9487) OX=235443 GN=CNAG_04230 PE=3 SV=1	57 kDa	258535	263967	273276	290867	284881	241222	241222	248003	282913	288858	284881
J9VSM5_CRYNH	Septin OS=Cryptococcus neoformans var. grubii serotype A (strain H99 / ATCC 208821 / CBS 10515 / FGSC 9487) OX=235443 GN=CNAG_02196 PE=3 SV=1	44 kDa	184083	180295	164759	162491	169391	190575	185364	195933	186653	182812	190575
J9VSU9_CRYNH	Small subunit ribosomal protein S2 OS=Cryptococcus neoformans var. grubii serotype A (strain H99 / ATCC 208821 / CBS 10515 / FGSC 9487) OX=235443 GN=CNAG_01345 PE=3 SV=1	34 kDa	82379.6	82379.6	79023.8	81245.5	80684.3	79573.5	77935.9	80127	82952.6	90147.5	82952.6
J9VSZ9_CRYNH	Uncharacterized protein OS=Cryptococcus neoformans var. grubii serotype A (strain H99 / ATCC 208821 / CBS 10515 / FGSC 9487) OX=235443 GN=CNAG_02075 PE=4 SV=1	34 kDa	123145	115698	117313	119778	119778	136638	124864	124002	115698	123145	124002
J9VTB5_CRYNH	Dual specificity phosphatase 12 OS=Cryptococcus neoformans var. grubii serotype A (strain H99 / ATCC 208821 / CBS 10515 / FGSC 9487) OX=235443 GN=CNAG_01203 PE=4 SV=2	77 kDa	121450	111757	106464	110218	109457	140479	124864	129267	109457	115698	110985
J9VWW6_CRYNH	Protein CFT1 OS=Cryptococcus neoformans var. grubii serotype A (strain H99 / ATCC 208821 / CBS 10515 / FGSC 9487) OX=235443 GN=CNAG_05895 PE=4 SV=1	157 kDa	126607	118950	121450	119778	123145	133826	123145	134757	117313	131072	124864
J9VX73_CRYNH	Uncharacterized protein OS=Cryptococcus neoformans var. grubii serotype A (strain H99 / ATCC 208821 / CBS 10515 / FGSC 9487) OX=235443 GN=CNAG_05626 PE=4 SV=1	32 kDa	152664	152664	169391	159147	159147	170569	159147	165905	168221	171756	202842
J9VY76_CRYNH	Long-chain fatty acid transporter OS=Cryptococcus neoformans var. grubii serotype A (strain H99 / ATCC 208821 / CBS 10515 / FGSC 9487) OX=235443 GN=CNAG_06140 PE=4 SV=1	12 kDa	130167	127488	152664	143431	146445	118950	107204	116502	134757	149522	132902
J9VYC7_CRYNH	Uncharacterized protein OS=Cryptococcus neoformans var. grubii serotype A (strain H99 / ATCC 208821 / CBS 10515 / FGSC 9487) OX=235443 GN=CNAG_03512 PE=4 SV=1	39 kDa	237901	217401	204253	207105	214408	251465	254976	241222	214408	215899	220436
J9W286_CRYNH	Uncharacterized protein OS=Cryptococcus neoformans var. grubii serotype A (strain H99 / ATCC 208821 / CBS 10515 / FGSC 9487) OX=235443 GN=CNAG_05997 PE=4 SV=1	20 kDa	431799	437827	462791	437827	450136	389159	378517	381150	485799	466010	456419
J9VIJ3_CRYNH	DNA-directed RNA polymerase II subunit RPB11 OS=Cryptococcus neoformans var. grubii serotype A (strain H99 / ATCC 208821 / CBS 10515 / FGSC 9487) OX=235443 GN=CNAG_03730 PE=4 SV=1	18 kDa	223513	231395	241222	228210	231395	228210	220436	231395	248003	253214	248003
J9VJH2_CRYNH	Transformation/transcription domain-associated protein OS=Cryptococcus neoformans var. grubii serotype A (strain H99 / ATCC 208821 / CBS 10515 / FGSC 9487) OX=235443 GN=CNAG_07377 PE=3 SV=2	419 kDa	128375	124002	122295	125733	126607	119778	122295	128375	137588	146445	137588
J9VJY5_CRYNH	Importin subunit alpha OS=Cryptococcus neoformans var. grubii serotype A (strain H99 / ATCC 208821 / CBS 10515 / FGSC 9487) OX=235443 GN=CNAG_01361 PE=3 SV=1	59 kDa	212927	225068	217401	218913	205674	242900	228210	229797	209996	218913	212927
J9VKI6_CRYNH	Nuclear mRNA splicing protein OS=Cryptococcus neoformans var. grubii serotype A (strain H99 / ATCC 208821 / CBS 10515 / FGSC 9487) OX=235443 GN=CNAG_00073 PE=4 SV=1	93 kDa	128375	128375	128375	127488	126607	131984	132902	138545	124864	125733	118950
J9VL78_CRYNH	Uncharacterized protein OS=Cryptococcus neoformans var. grubii serotype A (strain H99 / ATCC 208821 / CBS 10515 / FGSC 9487) OX=235443 GN=CNAG_00286 PE=4 SV=2	57 kDa	299044	303219	269514	277091	275177	329519	316095	355626	280959	299044	260333
J9VL99_CRYNH	Hydroxyacylglutathione hydrolase OS=Cryptococcus neoformans var. grubii serotype A (strain H99 / ATCC 208821 / CBS 10515 / FGSC 9487) OX=235443 GN=CNAG_01128 PE=3 SV=2	30 kDa	218913	223513	251465	239555	246290	209996	205674	220436	254976	256749	249728
J9VMG8_CRYNH	Uncharacterized protein OS=Cryptococcus neoformans var. grubii serotype A (strain H99 / ATCC 208821 / CBS 10515 / FGSC 9487) OX=235443 GN=CNAG_02416 PE=4 SV=1	7 kDa	391866	373306	343512	350730	353169	386471	397336	375903	375903	370728	381150
J9VMX0_CRYNH	Phosphopantothenate-cysteine ligase OS=Cryptococcus neoformans var. grubii serotype A (strain H99 / ATCC 208821 / CBS 10515 / FGSC 9487) OX=235443 GN=CNAG_02222 PE=4 SV=1	41 kDa	111757	111757	109457	110985	114105	114898	110985	112534	115698	118950	115698
J9VNP2_CRYNH	Ubiquitin fusion degradation protein 1 OS=Cryptococcus neoformans var. grubii serotype A (strain H99 / ATCC 208821 / CBS 10515 / FGSC 9487) OX=235443 GN=CNAG_04958 PE=4 SV=1	52 kDa	244589	228210	207105	205674	198668	324982	318294	271388	193235	200050	182812
J9VNR3_CRYNH	Pleiotropic drug resistance protein OS=Cryptococcus neoformans var. grubii serotype A (strain H99 / ATCC 208821 / CBS 10515 / FGSC 9487) OX=235443 GN=CNAG_04984 PE=4 SV=1	46 kDa	123145	118950	104273	117313	114898	122295	126607	124864	116502	120611	116502
J9VP61_CRYNH	Ribosome recycling factor OS=Cryptococcus neoformans var. grubii serotype A (strain H99 / ATCC 208821 / CBS 10515 / FGSC 9487) OX=235443 GN=CNAG_03965 PE=4 SV=1	27 kDa	211456	212927	200050	207105	201441	225068	223513	228210	194579	209996	197296
J9VQ78_CRYNH	ATP-binding cassette transporter OS=Cryptococcus neoformans var. grubii serotype A (strain H99 / ATCC 208821 / CBS 10515 / FGSC 9487) OX=235443 GN=CNAG_02262 PE=4 SV=2	182 kDa	161369	158048	158048	164759	153726	158048	165905	164759	164759	172951	177813
J9VQP8_CRYNH	Microtubule Associated protein, variant OS=Cryptococcus neoformans var. grubii serotype A (strain H99 / ATCC 208821 / CBS 10515 / FGSC 9487) OX=235443 GN=CNAG_03368 PE=4 SV=2	236 kDa	217401	221969	218913	220436	221969	220436	226633	223513	242900	242900	237901
J9VSW0_CRYNH	Nonhistone protein 6 OS=Cryptococcus neoformans var. grubii serotype A (strain H99 / ATCC 208821 / CBS 10515 / FGSC 9487) OX=235443 GN=CNAG_02115 PE=4 SV=1	26 kDa	237901	241222	253214	246290	249728	262144	253214	265803	241222	249728	236257
J9VTH7_CRYNH	Guanine nucleotide exchange protein for ADP-robosylation factor OS=Cryptococcus neoformans var. grubii serotype A (strain H99 / ATCC 208821 / CBS 10515 / FGSC 9487) OX=235443 GN=CNAG_01126 PE=4 SV=2	217 kDa	189259	189259	172951	176585	175365	180295	180295	177813	207105	218913	209996
J9VUK5_CRYNH	Ribosome biogenesis protein MAK21 OS=Cryptococcus neoformans var. grubii serotype A (strain H99 / ATCC 208821 / CBS 10515 / FGSC 9487) OX=235443 GN=CNAG_04365 PE=4 SV=1	125 kDa	153726	145433	136638	139509	139509	184083	176585	164759	132902	131072	130167
J9VWK9_CRYNH	Proteasome component PRE2 OS=Cryptococcus neoformans var. grubii serotype A (strain H99 / ATCC 208821 / CBS 10515 / FGSC 9487) OX=235443 GN=CNAG_05770 PE=4 SV=1	36 kDa	273276	253214	214408	211456	214408	271388	267652	246290	220436	211456	236257
J9VZJ8_CRYNH	Glutathione S-transferase Gst3 OS=Cryptococcus neoformans var. grubii serotype A (strain H99 / ATCC 208821 / CBS 10515 / FGSC 9487) OX=235443 GN=CNAG_01893 PE=4 SV=2	41 kDa	212927	208545	217401	202842	208545	218913	244589	233005	200050	212927	212927
T2BP90_CRYNH	Peptidyl-prolyl cis-trans isomerase OS=Cryptococcus neoformans var. grubii serotype A (strain H99 / ATCC 208821 / CBS 10515 / FGSC 9487) OX=235443 GN=CNAG_03621 PE=3 SV=1	18 kDa	138545	130167	141457	133826	126607	151609	129267	146445	126607	118129	123145
J9VH15_CRYNH	Uncharacterized protein OS=Cryptococcus neoformans var. grubii serotype A (strain H99 / ATCC 208821 / CBS 10515 / FGSC 9487) OX=235443 GN=CNAG_00534 PE=4 SV=1	8 kDa	645474	691802	741455	757035	731247	565826	565826	645474	741455	805765	817013
J9VQ34_CRYNH	Uncharacterized protein OS=Cryptococcus neoformans var. grubii serotype A (strain H99 / ATCC 208821 / CBS 10515 / FGSC 9487) OX=235443 GN=CNAG_03142 PE=4 SV=1	15 kDa	131072	129267	165905	151609	155872	149522	149522	163621	121450	130167	100025
J9VHA2_CRYNH	53 kDa brg1-associated factor b OS=Cryptococcus neoformans var. grubii serotype A (strain H99 / ATCC 208821 / CBS 10515 / FGSC 9487) OX=235443 GN=CNAG_04048 PE=3 SV=1	53 kDa	138545	128375	124002	125733	125733	151609	148489	140479	122295	131984	131072
J9VHM4_CRYNH	Phosphoribosylglycinamide formyltransferase OS=Cryptococcus neoformans var. grubii serotype A (strain H99 / ATCC 208821 / CBS 10515 / FGSC 9487) OX=235443 GN=CNAG_02795 PE=3 SV=2	28 kDa	353169	343512	365624	358099	358099	358099	345901	365624	343512	338783	345901
J9VHQ8_CRYNH	Transcription factor IWS1 OS=Cryptococcus neoformans var. grubii serotype A (strain H99 / ATCC 208821 / CBS 10515 / FGSC 9487) OX=235443 GN=CNAG_02956 PE=4 SV=1	54 kDa	205674	212927	189259	195933	197296	211456	217401	220436	207105	205674	190575
J9VKD1_CRYNH	Cytochrome c heme lyase OS=Cryptococcus neoformans var. grubii serotype A (strain H99 / ATCC 208821 / CBS 10515 / FGSC 9487) OX=235443 GN=CNAG_00022 PE=3 SV=1	29 kDa	187951	193235	176585	177813	171756	198668	200050	195933	170569	175365	163621
J9VLB6_CRYNH	Allantoicase OS=Cryptococcus neoformans var. grubii serotype A (strain H99 / ATCC 208821 / CBS 10515 / FGSC 9487) OX=235443 GN=CNAG_01108 PE=4 SV=1	88 kDa	194579	191901	163621	167059	164759	194579	197296	193235	191901	208545	208545
J9VLP6_CRYNH	U3 small nucleolar RNA-associated protein 12 OS=Cryptococcus neoformans var. grubii serotype A (strain H99 / ATCC 208821 / CBS 10515 / FGSC 9487) OX=235443 GN=CNAG_05101 PE=4 SV=2	110 kDa	305328	294927	292890	301124	292890	307452	303219	303219	286863	284881	305328
J9VPC8_CRYNH	Uncharacterized protein OS=Cryptococcus neoformans var. grubii serotype A (strain H99 / ATCC 208821 / CBS 10515 / FGSC 9487) OX=235443 GN=CNAG_04045 PE=4 SV=1	25 kDa	171756	175365	185364	186653	190575	170569	154795	171756	185364	195933	181549
J9VT64_CRYNH	Essential nuclear protein 1 OS=Cryptococcus neoformans var. grubii serotype A (strain H99 / ATCC 208821 / CBS 10515 / FGSC 9487) OX=235443 GN=CNAG_06948 PE=4 SV=1	52 kDa	225068	229797	212927	212927	205674	249728	248003	256749	205674	208545	195933
J9VUT0_CRYNH	ATP-dependent helicase OS=Cryptococcus neoformans var. grubii serotype A (strain H99 / ATCC 208821 / CBS 10515 / FGSC 9487) OX=235443 GN=CNAG_01807 PE=4 SV=1	119 kDa	131984	126607	122295	125733	124864	154795	142441	137588	121450	121450	124002
J9VV46_CRYNH	Glycerol-1-phosphatase OS=Cryptococcus neoformans var. grubii serotype A (strain H99 / ATCC 208821 / CBS 10515 / FGSC 9487) OX=235443 GN=CNAG_06122 PE=4 SV=1	26 kDa	443938	422913	397336	425854	417090	434802	417090	400100	425854	450136	440872
J9VVE8_CRYNH	U3 small nucleolar RNA-associated protein 4 OS=Cryptococcus neoformans var. grubii serotype A (strain H99 / ATCC 208821 / CBS 10515 / FGSC 9487) OX=235443 GN=CNAG_06005 PE=4 SV=1	105 kDa	263967	246290	236257	244589	237901	269514	269514	277091	228210	228210	231395
J9VVM4_CRYNH	Uncharacterized protein OS=Cryptococcus neoformans var. grubii serotype A (strain H99 / ATCC 208821 / CBS 10515 / FGSC 9487) OX=235443 GN=CNAG_02054 PE=4 SV=1	45 kDa	170569	164759	169391	167059	168221	171756	177813	174154	151609	160254	159147
J9VVY9_CRYNH	Uncharacterized protein OS=Cryptococcus neoformans var. grubii serotype A (strain H99 / ATCC 208821 / CBS 10515 / FGSC 9487) OX=235443 GN=CNAG_04639 PE=4 SV=1	108 kDa	233005	233005	215899	231395	223513	251465	233005	241222	236257	253214	251465
J9VW95_CRYNH	D-lactate dehydrogenase (Cytochrome) OS=Cryptococcus neoformans var. grubii serotype A (strain H99 / ATCC 208821 / CBS 10515 / FGSC 9487) OX=235443 GN=CNAG_01485 PE=4 SV=1	61 kDa	120611	120611	126607	124002	131072	114898	114105	114898	117313	123145	114105
J9VWY9_CRYNH	Atypical/RIO/RIO2 protein kinase OS=Cryptococcus neoformans var. grubii serotype A (strain H99 / ATCC 208821 / CBS 10515 / FGSC 9487) OX=235443 GN=CNAG_01687 PE=4 SV=2	62 kDa	128375	128375	116502	116502	114105	128375	125733	135694	109457	125733	110218
J9VXD7_CRYNH	Uncharacterized protein OS=Cryptococcus neoformans var. grubii serotype A (strain H99 / ATCC 208821 / CBS 10515 / FGSC 9487) OX=235443 GN=CNAG_05463 PE=4 SV=1	58 kDa	127488	121450	121450	116502	119778	120611	120611	133826	119778	115698	114898
J9VZK2_CRYNH	Protein MAK11 OS=Cryptococcus neoformans var. grubii serotype A (strain H99 / ATCC 208821 / CBS 10515 / FGSC 9487) OX=235443 GN=CNAG_01898 PE=4 SV=1	56 kDa	309590	290867	273276	265803	271388	360590	348307	322737	253214	249728	248003
J9W045_CRYNH	Small nuclear ribonucleoprotein B and B OS=Cryptococcus neoformans var. grubii serotype A (strain H99 / ATCC 208821 / CBS 10515 / FGSC 9487) OX=235443 GN=CNAG_04840 PE=4 SV=2	21 kDa	253214	231395	209996	212927	202842	208545	204253	207105	211456	208545	221969
J9W0C1_CRYNH	Mannose-6-phosphate isomerase, class I OS=Cryptococcus neoformans var. grubii serotype A (strain H99 / ATCC 208821 / CBS 10515 / FGSC 9487) OX=235443 GN=CNAG_04744 PE=3 SV=1	50 kDa	179050	177813	187951	159147	175365	201441	214408	220436	130167	141457	138545
J9W1D7_CRYNH	Galactose transporter OS=Cryptococcus neoformans var. grubii serotype A (strain H99 / ATCC 208821 / CBS 10515 / FGSC 9487) OX=235443 GN=CNAG_05387 PE=3 SV=1	60 kDa	152664	143431	135694	133826	135694	123145	114105	109457	233005	236257	218913
J9VQA8_CRYNH (+1)	Mannose-6-phosphate isomerase OS=Cryptococcus neoformans var. grubii serotype A (strain H99 / ATCC 208821 / CBS 10515 / FGSC 9487) OX=235443 GN=CNAG_01341 PE=4 SV=2	19 kDa	132902	127488	160254	132902	140479	131072	130167	130167	113317	117313	115698
J9VD06_CRYNH	Mitochondrial import inner membrane translocase subunit TIM9 OS=Cryptococcus neoformans var. grubii serotype A (strain H99 / ATCC 208821 / CBS 10515 / FGSC 9487) OX=235443 GN=CNAG_00019 PE=4 SV=1	10 kDa	241222	251465	273276	267652	267652	271388	256749	260333	253214	277091	273276
J9VLW1_CRYNH	H/ACA ribonucleoprotein complex subunit 2 OS=Cryptococcus neoformans var. grubii serotype A (strain H99 / ATCC 208821 / CBS 10515 / FGSC 9487) OX=235443 GN=CNAG_02378 PE=4 SV=1	24 kDa	139509	135694	134757	142441	141457	152664	150562	148489	137588	128375	140479
J9VQA5_CRYNH	Hexose transporter OS=Cryptococcus neoformans var. grubii serotype A (strain H99 / ATCC 208821 / CBS 10515 / FGSC 9487) OX=235443 GN=CNAG_03438 PE=3 SV=1	57 kDa	305328	294927	343512	322737	343512	280959	249728	267652	303219	299044	313912
J9VEN4_CRYNH	Two-component system sensor protein OS=Cryptococcus neoformans var. grubii serotype A (strain H99 / ATCC 208821 / CBS 10515 / FGSC 9487) OX=235443 GN=CNAG_00363 PE=4 SV=2	176 kDa	108701	103552	102127	105728	101421	116502	114105	114105	102837	113317	111757
J9VG16_CRYNH	Proteasome subunit beta type OS=Cryptococcus neoformans var. grubii serotype A (strain H99 / ATCC 208821 / CBS 10515 / FGSC 9487) OX=235443 GN=CNAG_03816 PE=3 SV=2	25 kDa	201441	193235	195933	197296	186653	190575	190575	197296	193235	202842	201441
J9VGP4_CRYNH	Cell growth-regulating nucleolar protein OS=Cryptococcus neoformans var. grubii serotype A (strain H99 / ATCC 208821 / CBS 10515 / FGSC 9487) OX=235443 GN=CNAG_03817 PE=4 SV=1	34 kDa	370728	370728	370728	365624	363098	414209	405685	422913	327242	305328	316095
J9VHH7_CRYNH	RNA-binding protein rnp24 OS=Cryptococcus neoformans var. grubii serotype A (strain H99 / ATCC 208821 / CBS 10515 / FGSC 9487) OX=235443 GN=CNAG_00706 PE=4 SV=1	49 kDa	220436	221969	220436	212927	212927	263967	236257	239555	215899	205674	209996
J9VIS3_CRYNH	3'(2'),5'-bisphosphate nucleotidase OS=Cryptococcus neoformans var. grubii serotype A (strain H99 / ATCC 208821 / CBS 10515 / FGSC 9487) OX=235443 GN=CNAG_07354 PE=4 SV=1	39 kDa	303219	284881	280959	277091	286863	284881	282913	265803	284881	288858	301124
J9VJ34_CRYNH	Uncharacterized protein OS=Cryptococcus neoformans var. grubii serotype A (strain H99 / ATCC 208821 / CBS 10515 / FGSC 9487) OX=235443 GN=CNAG_04973 PE=4 SV=2	116 kDa	147464	154795	142441	144429	146445	160254	160254	159147	147464	165905	142441
J9VKL4_CRYNH	Thioredoxin OS=Cryptococcus neoformans var. grubii serotype A (strain H99 / ATCC 208821 / CBS 10515 / FGSC 9487) OX=235443 GN=CNAG_01355 PE=4 SV=2	34 kDa	125733	123145	114105	113317	114898	127488	131984	131984	118950	120611	121450
J9VL63_CRYNH	Structural maintenance of chromosomes protein OS=Cryptococcus neoformans var. grubii serotype A (strain H99 / ATCC 208821 / CBS 10515 / FGSC 9487) OX=235443 GN=CNAG_01167 PE=3 SV=2	139 kDa	185364	172951	182812	175365	179050	187951	186653	187951	176585	185364	185364
J9VM36_CRYNH	DNA-directed RNA polymerase III subunit RPC4 OS=Cryptococcus neoformans var. grubii serotype A (strain H99 / ATCC 208821 / CBS 10515 / FGSC 9487) OX=235443 GN=CNAG_02520 PE=4 SV=1	49 kDa	100721	95950.3	98647.9	98647.9	95950.3	106464	104273	110218	91405.9	95287.5	92041.7
J9VNZ4_CRYNH	Uncharacterized protein OS=Cryptococcus neoformans var. grubii serotype A (strain H99 / ATCC 208821 / CBS 10515 / FGSC 9487) OX=235443 GN=CNAG_06673 PE=4 SV=1	51 kDa	135694	132902	121450	123145	120611	138545	134757	133826	131072	139509	146445
J9VPF6_CRYNH	U3 small nucleolar ribonucleoprotein protein MPP10 OS=Cryptococcus neoformans var. grubii serotype A (strain H99 / ATCC 208821 / CBS 10515 / FGSC 9487) OX=235443 GN=CNAG_07494 PE=3 SV=1	85 kDa	182812	177813	163621	175365	168221	223513	214408	207105	159147	161369	159147
J9VQ47_CRYNH	Vacuolar protein-sorting protein BRO1 OS=Cryptococcus neoformans var. grubii serotype A (strain H99 / ATCC 208821 / CBS 10515 / FGSC 9487) OX=235443 GN=CNAG_03372 PE=4 SV=1	106 kDa	193235	185364	189259	182812	190575	187951	189259	195933	190575	195933	189259
J9VQE7_CRYNH	Lysophospholipase NTE1 OS=Cryptococcus neoformans var. grubii serotype A (strain H99 / ATCC 208821 / CBS 10515 / FGSC 9487) OX=235443 GN=CNAG_01298 PE=3 SV=2	178 kDa	136638	133826	124002	130167	130167	142441	135694	138545	147464	161369	155872
J9VRT3_CRYNH	Succinate-semialdehyde dehydrogenase (NADP ) OS=Cryptococcus neoformans var. grubii serotype A (strain H99 / ATCC 208821 / CBS 10515 / FGSC 9487) OX=235443 GN=CNAG_04467 PE=3 SV=1	54 kDa	134757	126607	140479	137588	145433	118950	122295	122295	141457	141457	145433
J9VSA2_CRYNH	Non-specific serine/threonine protein kinase OS=Cryptococcus neoformans var. grubii serotype A (strain H99 / ATCC 208821 / CBS 10515 / FGSC 9487) OX=235443 GN=CNAG_05970 PE=4 SV=1	97 kDa	149522	145433	138545	139509	143431	148489	141457	142441	148489	153726	158048
J9VSI6_CRYNH	Mitogen-activated protein kinase OS=Cryptococcus neoformans var. grubii serotype A (strain H99 / ATCC 208821 / CBS 10515 / FGSC 9487) OX=235443 GN=CNAG_04514 PE=3 SV=1	48 kDa	128375	125733	110218	109457	118950	128375	128375	130167	167059	160254	161369
J9VSK5_CRYNH	Transcription factor OS=Cryptococcus neoformans var. grubii serotype A (strain H99 / ATCC 208821 / CBS 10515 / FGSC 9487) OX=235443 GN=CNAG_01438 PE=4 SV=1	101 kDa	174154	164759	162491	165905	163621	185364	177813	182812	163621	168221	170569
J9VTC5_CRYNH	GTPase activating protein OS=Cryptococcus neoformans var. grubii serotype A (strain H99 / ATCC 208821 / CBS 10515 / FGSC 9487) OX=235443 GN=CNAG_04720 PE=4 SV=2	118 kDa	77935.9	75281.1	75281.1	76862.9	75281.1	78478	76332	79573.5	82379.6	87682.4	87076.8
J9VUA5_CRYNH	Cytochrome c heme lyase OS=Cryptococcus neoformans var. grubii serotype A (strain H99 / ATCC 208821 / CBS 10515 / FGSC 9487) OX=235443 GN=CNAG_05875 PE=3 SV=1	31 kDa	249728	239555	217401	221969	202842	292890	271388	271388	223513	233005	220436
J9VUH5_CRYNH	DNA mismatch repair protein MSH6 OS=Cryptococcus neoformans var. grubii serotype A (strain H99 / ATCC 208821 / CBS 10515 / FGSC 9487) OX=235443 GN=CNAG_01916 PE=3 SV=2	134 kDa	229797	223513	209996	208545	217401	241222	233005	236257	205674	215899	211456
J9VUT8_CRYNH	Structural maintenance of chromosomes protein OS=Cryptococcus neoformans var. grubii serotype A (strain H99 / ATCC 208821 / CBS 10515 / FGSC 9487) OX=235443 GN=CNAG_03148 PE=3 SV=2	135 kDa	168221	155872	158048	158048	163621	177813	169391	164759	155872	159147	162491
J9VV11_CRYNH	General transcriptional repressor OS=Cryptococcus neoformans var. grubii serotype A (strain H99 / ATCC 208821 / CBS 10515 / FGSC 9487) OX=235443 GN=CNAG_01902 PE=4 SV=2	121 kDa	148489	153726	145433	149522	150562	154795	152664	152664	138545	158048	142441
J9VXS5_CRYNH	Uncharacterized protein OS=Cryptococcus neoformans var. grubii serotype A (strain H99 / ATCC 208821 / CBS 10515 / FGSC 9487) OX=235443 GN=CNAG_03285 PE=4 SV=2	55 kDa	249728	244589	237901	260333	254976	277091	256749	260333	244589	251465	249728
J9VYJ9_CRYNH	Prp8 binding protein OS=Cryptococcus neoformans var. grubii serotype A (strain H99 / ATCC 208821 / CBS 10515 / FGSC 9487) OX=235443 GN=CNAG_03584 PE=4 SV=1	40 kDa	161369	158048	149522	153726	156956	158048	159147	152664	153726	152664	147464
T2BPZ1_CRYNH	Uncharacterized protein OS=Cryptococcus neoformans var. grubii serotype A (strain H99 / ATCC 208821 / CBS 10515 / FGSC 9487) OX=235443 GN=CNAG_08016 PE=3 SV=1	20 kDa	184083	180295	167059	167059	174154	176585	175365	170569	190575	195933	202842
J9VRU6_CRYNH	Pyridoxal phosphate phosphatase phospho2 OS=Cryptococcus neoformans var. grubii serotype A (strain H99 / ATCC 208821 / CBS 10515 / FGSC 9487) OX=235443 GN=CNAG_04236 PE=4 SV=1	28 kDa	237901	241222	226633	242900	229797	269514	258535	267652	226633	233005	208545
J9VS82_CRYNH	Ribosome biogenesis protein BRX1 OS=Cryptococcus neoformans var. grubii serotype A (strain H99 / ATCC 208821 / CBS 10515 / FGSC 9487) OX=235443 GN=CNAG_02382 PE=4 SV=1	33 kDa	355626	338783	353169	358099	365624	353169	360590	358099	336442	338783	320508
J9VD96_CRYNH	2-deoxy-D-gluconate 3-dehydrogenase OS=Cryptococcus neoformans var. grubii serotype A (strain H99 / ATCC 208821 / CBS 10515 / FGSC 9487) OX=235443 GN=CNAG_00126 PE=3 SV=1	29 kDa	195933	190575	187951	182812	189259	197296	201441	191901	184083	187951	189259
J9VGG0_CRYNH	F-actin capping protein OS=Cryptococcus neoformans var. grubii serotype A (strain H99 / ATCC 208821 / CBS 10515 / FGSC 9487) OX=235443 GN=CNAG_03967 PE=3 SV=1	50 kDa	148489	145433	137588	137588	135694	149522	148489	152664	137588	145433	131984
J9VGH7_CRYNH	Elongation factor 1 alpha-like protein OS=Cryptococcus neoformans var. grubii serotype A (strain H99 / ATCC 208821 / CBS 10515 / FGSC 9487) OX=235443 GN=CNAG_03987 PE=4 SV=2	69 kDa	155872	151609	150562	145433	144429	179050	180295	180295	149522	145433	148489
J9VIA8_CRYNH	Heterokaryon incompatibility protein HET-C OS=Cryptococcus neoformans var. grubii serotype A (strain H99 / ATCC 208821 / CBS 10515 / FGSC 9487) OX=235443 GN=CNAG_03638 PE=4 SV=1	85 kDa	198668	202842	191901	189259	185364	205674	215899	204253	194579	208545	202842
J9VIR9_CRYNH	Large subunit ribosomal protein L13 OS=Cryptococcus neoformans var. grubii serotype A (strain H99 / ATCC 208821 / CBS 10515 / FGSC 9487) OX=235443 GN=CNAG_03810 PE=3 SV=1	18 kDa	338783	322737	341139	353169	353169	290867	305328	299044	343512	358099	348307
J9VJ83_CRYNH	Uncharacterized protein OS=Cryptococcus neoformans var. grubii serotype A (strain H99 / ATCC 208821 / CBS 10515 / FGSC 9487) OX=235443 GN=CNAG_03961 PE=4 SV=1	27 kDa	198668	201441	208545	205674	207105	190575	186653	186653	214408	212927	218913
J9VJV3_CRYNH	AP complex subunit beta OS=Cryptococcus neoformans var. grubii serotype A (strain H99 / ATCC 208821 / CBS 10515 / FGSC 9487) OX=235443 GN=CNAG_05248 PE=3 SV=2	82 kDa	284881	286863	292890	279018	280959	258535	258535	277091	316095	307452	316095
J9VL79_CRYNH	Small COPII coat GTPase OS=Cryptococcus neoformans var. grubii serotype A (strain H99 / ATCC 208821 / CBS 10515 / FGSC 9487) OX=235443 GN=CNAG_03853 PE=3 SV=1	21 kDa	151609	153726	155872	150562	151609	180295	170569	184083	167059	160254	172951
J9VMQ4_CRYNH	Phosphatidate phosphatase LPIN OS=Cryptococcus neoformans var. grubii serotype A (strain H99 / ATCC 208821 / CBS 10515 / FGSC 9487) OX=235443 GN=CNAG_01412 PE=4 SV=1	125 kDa	239555	234625	237901	234625	228210	236257	241222	246290	234625	242900	239555
J9VMT7_CRYNH	Exportin-T OS=Cryptococcus neoformans var. grubii serotype A (strain H99 / ATCC 208821 / CBS 10515 / FGSC 9487) OX=235443 GN=CNAG_02265 PE=4 SV=1	126 kDa	127488	126607	114898	126607	119778	136638	131984	133826	125733	138545	132902
J9VNG8_CRYNH	Ribosome production factor 2 OS=Cryptococcus neoformans var. grubii serotype A (strain H99 / ATCC 208821 / CBS 10515 / FGSC 9487) OX=235443 GN=CNAG_01187 PE=4 SV=1	36 kDa	152664	152664	149522	153726	142441	177813	169391	205674	145433	137588	137588
J9VPI0_CRYNH	Uncharacterized protein OS=Cryptococcus neoformans var. grubii serotype A (strain H99 / ATCC 208821 / CBS 10515 / FGSC 9487) OX=235443 GN=CNAG_02501 PE=4 SV=2	32 kDa	182812	177813	212927	204253	202842	200050	187951	201441	205674	226633	209996
J9VRR9_CRYNH	Small subunit ribosomal protein S18 OS=Cryptococcus neoformans var. grubii serotype A (strain H99 / ATCC 208821 / CBS 10515 / FGSC 9487) OX=235443 GN=CNAG_04452 PE=4 SV=2	20 kDa	296979	303219	320508	322737	324982	279018	275177	279018	327242	296979	311744
J9VTW8_CRYNH	Uncharacterized protein OS=Cryptococcus neoformans var. grubii serotype A (strain H99 / ATCC 208821 / CBS 10515 / FGSC 9487) OX=235443 GN=CNAG_04130 PE=4 SV=1	63 kDa	138545	145433	124864	131984	129267	170569	164759	170569	122295	138545	124864
J9VVD3_CRYNH	Uncharacterized protein OS=Cryptococcus neoformans var. grubii serotype A (strain H99 / ATCC 208821 / CBS 10515 / FGSC 9487) OX=235443 GN=CNAG_02145 PE=4 SV=1	18 kDa	242900	231395	236257	241222	251465	223513	214408	218913	237901	242900	223513
J9VYI4_CRYNH	Uncharacterized protein OS=Cryptococcus neoformans var. grubii serotype A (strain H99 / ATCC 208821 / CBS 10515 / FGSC 9487) OX=235443 GN=CNAG_03566 PE=4 SV=1	15 kDa	127488	122295	159147	131984	151609	134757	135694	137588	104273	118950	106464
J9VYS9_CRYNH	Nucleolar protein OS=Cryptococcus neoformans var. grubii serotype A (strain H99 / ATCC 208821 / CBS 10515 / FGSC 9487) OX=235443 GN=CNAG_06363 PE=4 SV=1	54 kDa	135694	135694	129267	130167	126607	172951	151609	159147	126607	129267	118950
J9VZK0_CRYNH	RNA polymerase II transcription factor OS=Cryptococcus neoformans var. grubii serotype A (strain H99 / ATCC 208821 / CBS 10515 / FGSC 9487) OX=235443 GN=CNAG_04460 PE=3 SV=1	55 kDa	185364	187951	181549	176585	176585	200050	205674	204253	170569	186653	174154
J9W123_CRYNH	Biotin-[acetyl-CoA-carboxylase] ligase OS=Cryptococcus neoformans var. grubii serotype A (strain H99 / ATCC 208821 / CBS 10515 / FGSC 9487) OX=235443 GN=CNAG_01565 PE=4 SV=1	85 kDa	131984	131072	134757	136638	139509	133826	131984	130167	142441	155872	148489
J9W204_CRYNH	TPR repeat-containing protein OS=Cryptococcus neoformans var. grubii serotype A (strain H99 / ATCC 208821 / CBS 10515 / FGSC 9487) OX=235443 GN=CNAG_05619 PE=4 SV=1	47 kDa	129267	129267	122295	129267	124864	135694	131072	137588	122295	126607	122295
J9VJ74_CRYNH	Uncharacterized protein OS=Cryptococcus neoformans var. grubii serotype A (strain H99 / ATCC 208821 / CBS 10515 / FGSC 9487) OX=235443 GN=CNAG_03951 PE=4 SV=2	8 kDa	182812	184083	207105	197296	194579	223513	225068	218913	179050	185364	189259
J9VVY0_CRYNH	Uncharacterized protein OS=Cryptococcus neoformans var. grubii serotype A (strain H99 / ATCC 208821 / CBS 10515 / FGSC 9487) OX=235443 GN=CNAG_04651 PE=4 SV=2	35 kDa	149522	147464	143431	143431	147464	143431	139509	137588	172951	171756	156956
J9VEP5_CRYNH	Proteasome subunit beta type OS=Cryptococcus neoformans var. grubii serotype A (strain H99 / ATCC 208821 / CBS 10515 / FGSC 9487) OX=235443 GN=CNAG_00385 PE=3 SV=1	23 kDa	111757	104998	93326.6	94629.3	86475.3	127488	131072	114898	97966.4	97966.4	100025
J9VI58_CRYNH	Succinate dehydrogenase [ubiquinone] cytochrome b small subunit OS=Cryptococcus neoformans var. grubii serotype A (strain H99 / ATCC 208821 / CBS 10515 / FGSC 9487) OX=235443 GN=CNAG_06723 PE=3 SV=1	20 kDa	91405.9	97289.7	90147.5	93975.7	95950.3	85284.7	89524.8	88906.4	110218	104273	99334
J9VX83_CRYNH	Ubiquinol-cytochrome c reductase subunit 8 OS=Cryptococcus neoformans var. grubii serotype A (strain H99 / ATCC 208821 / CBS 10515 / FGSC 9487) OX=235443 GN=CNAG_01799 PE=4 SV=2	14 kDa	292890	294927	318294	303219	311744	279018	236257	246290	301124	320508	336442
J9VDS7_CRYNH	Ras-like protein OS=Cryptococcus neoformans var. grubii serotype A (strain H99 / ATCC 208821 / CBS 10515 / FGSC 9487) OX=235443 GN=CNAG_00293 PE=4 SV=1	24 kDa	119778	124002	113317	122295	118129	118129	124002	124002	131072	133826	129267
J9VE65_CRYNH	Charged multivesicular body protein 1 OS=Cryptococcus neoformans var. grubii serotype A (strain H99 / ATCC 208821 / CBS 10515 / FGSC 9487) OX=235443 GN=CNAG_00470 PE=3 SV=1	22 kDa	322737	324982	336442	322737	324982	313912	299044	311744	358099	360590	378517
J9VEI4_CRYNH	Complement component 1 Q subcomponent-binding protein, mitochondrial OS=Cryptococcus neoformans var. grubii serotype A (strain H99 / ATCC 208821 / CBS 10515 / FGSC 9487) OX=235443 GN=CNAG_00280 PE=4 SV=1	29 kDa	184083	193235	201441	204253	205674	189259	184083	191901	207105	209996	205674
J9VF89_CRYNH	U3 small nucleolar RNA-associated protein 18 OS=Cryptococcus neoformans var. grubii serotype A (strain H99 / ATCC 208821 / CBS 10515 / FGSC 9487) OX=235443 GN=CNAG_06798 PE=4 SV=2	67 kDa	182812	176585	159147	164759	171756	220436	207105	223513	150562	176585	155872
J9VGV1_CRYNH	RNA-binding protein NOB1, variant OS=Cryptococcus neoformans var. grubii serotype A (strain H99 / ATCC 208821 / CBS 10515 / FGSC 9487) OX=235443 GN=CNAG_00449 PE=4 SV=1	54 kDa	132902	127488	115698	117313	107950	152664	145433	142441	108701	108701	99334
J9VJS8_CRYNH	Dihydroorotase, homodimeric type, variant OS=Cryptococcus neoformans var. grubii serotype A (strain H99 / ATCC 208821 / CBS 10515 / FGSC 9487) OX=235443 GN=CNAG_00734 PE=3 SV=1	39 kDa	223513	220436	205674	209996	214408	237901	241222	236257	223513	215899	221969
J9VKA3_CRYNH	U3 small nucleolar RNA-associated protein 14 OS=Cryptococcus neoformans var. grubii serotype A (strain H99 / ATCC 208821 / CBS 10515 / FGSC 9487) OX=235443 GN=CNAG_06766 PE=4 SV=2	107 kDa	150562	156956	146445	155872	151609	185364	171756	195933	142441	160254	140479
J9VKK5_CRYNH	Uncharacterized protein OS=Cryptococcus neoformans var. grubii serotype A (strain H99 / ATCC 208821 / CBS 10515 / FGSC 9487) OX=235443 GN=CNAG_02739 PE=4 SV=1	34 kDa	153726	159147	163621	163621	163621	177813	170569	190575	155872	177813	155872
J9VNW1_CRYNH	Splicing factor U2AF 65 kDa subunit OS=Cryptococcus neoformans var. grubii serotype A (strain H99 / ATCC 208821 / CBS 10515 / FGSC 9487) OX=235443 GN=CNAG_05848 PE=4 SV=1	73 kDa	169391	176585	181549	186653	186653	201441	186653	195933	182812	194579	175365
J9VQ74_CRYNH	Preprotein translocase subunit YidC OS=Cryptococcus neoformans var. grubii serotype A (strain H99 / ATCC 208821 / CBS 10515 / FGSC 9487) OX=235443 GN=CNAG_07163 PE=3 SV=2	40 kDa	147464	140479	154795	155872	163621	131984	130167	133826	167059	161369	171756
J9VRS2_CRYNH	Proteasome subunit alpha type OS=Cryptococcus neoformans var. grubii serotype A (strain H99 / ATCC 208821 / CBS 10515 / FGSC 9487) OX=235443 GN=CNAG_05792 PE=3 SV=2	31 kDa	229797	236257	209996	207105	204253	263967	267652	277091	223513	217401	204253
J9VSB5_CRYNH	Iron regulator 1, variant OS=Cryptococcus neoformans var. grubii serotype A (strain H99 / ATCC 208821 / CBS 10515 / FGSC 9487) OX=235443 GN=CNAG_04864 PE=4 SV=2	103 kDa	144429	141457	146445	151609	153726	148489	139509	152664	146445	164759	150562
J9VTP5_CRYNH	AGC/NDR/NDR protein kinase OS=Cryptococcus neoformans var. grubii serotype A (strain H99 / ATCC 208821 / CBS 10515 / FGSC 9487) OX=235443 GN=CNAG_03567 PE=4 SV=2	63 kDa	190575	185364	172951	176585	177813	201441	205674	201441	185364	190575	189259
J9VTX2_CRYNH	Methylthioribose-1-phosphate isomerase OS=Cryptococcus neoformans var. grubii serotype A (strain H99 / ATCC 208821 / CBS 10515 / FGSC 9487) OX=235443 GN=MRI1 PE=3 SV=1	42 kDa	244589	239555	223513	231395	225068	263967	253214	246290	220436	220436	209996
J9VU63_CRYNH	Protein transporter SEC13 OS=Cryptococcus neoformans var. grubii serotype A (strain H99 / ATCC 208821 / CBS 10515 / FGSC 9487) OX=235443 GN=CNAG_04194 PE=3 SV=1	36 kDa	244589	229797	225068	209996	220436	234625	236257	237901	231395	221969	233005
J9VVD7_CRYNH	Oxysterol-binding protein OS=Cryptococcus neoformans var. grubii serotype A (strain H99 / ATCC 208821 / CBS 10515 / FGSC 9487) OX=235443 GN=CNAG_02139 PE=3 SV=2	56 kDa	165905	165905	160254	160254	158048	180295	175365	176585	163621	169391	163621
J9VVE6_CRYNH	NADH dehydrogenase [ubiquinone] 1 alpha subcomplex subunit OS=Cryptococcus neoformans var. grubii serotype A (strain H99 / ATCC 208821 / CBS 10515 / FGSC 9487) OX=235443 GN=CNAG_03364 PE=3 SV=1	27 kDa	148489	141457	144429	142441	145433	146445	148489	154795	153726	160254	151609
J9VVT6_CRYNH	DNA polymerase alpha subunit B OS=Cryptococcus neoformans var. grubii serotype A (strain H99 / ATCC 208821 / CBS 10515 / FGSC 9487) OX=235443 GN=CNAG_06142 PE=3 SV=2	78 kDa	139509	131072	135694	131984	133826	131072	124002	133826	136638	137588	136638
J9VVW7_CRYNH	Uncharacterized protein OS=Cryptococcus neoformans var. grubii serotype A (strain H99 / ATCC 208821 / CBS 10515 / FGSC 9487) OX=235443 GN=CNAG_06565 PE=4 SV=1	15 kDa	67378.5	70239.7	62866.3	70239.7	65536	76332	67847.1	75804.7	65083.3	76862.9	70728.3
J9VXE3_CRYNH	Small nuclear ribonucleoprotein G OS=Cryptococcus neoformans var. grubii serotype A (strain H99 / ATCC 208821 / CBS 10515 / FGSC 9487) OX=235443 GN=CNAG_04914 PE=4 SV=1	9 kDa	125733	128375	127488	130167	127488	143431	129267	128375	121450	130167	132902
J9VZR8_CRYNH	Cleavage stimulation factor subunit 2 OS=Cryptococcus neoformans var. grubii serotype A (strain H99 / ATCC 208821 / CBS 10515 / FGSC 9487) OX=235443 GN=CNAG_04541 PE=4 SV=2	46 kDa	225068	225068	220436	220436	215899	242900	231395	248003	212927	233005	214408
J9VKE8_CRYNH	Uncharacterized protein OS=Cryptococcus neoformans var. grubii serotype A (strain H99 / ATCC 208821 / CBS 10515 / FGSC 9487) OX=235443 GN=CNAG_06710 PE=4 SV=2	17 kDa	343512	350730	365624	341139	348307	307452	324982	327242	360590	341139	331810
J9VPT7_CRYNH	Small subunit ribosomal protein S28 OS=Cryptococcus neoformans var. grubii serotype A (strain H99 / ATCC 208821 / CBS 10515 / FGSC 9487) OX=235443 GN=CNAG_06847 PE=3 SV=1	8 kDa	358099	368167	363098	391866	378517	307452	292890	313912	358099	431799	343512
J9VN16_CRYNH	Serine/threonine-protein phosphatase OS=Cryptococcus neoformans var. grubii serotype A (strain H99 / ATCC 208821 / CBS 10515 / FGSC 9487) OX=235443 GN=CNAG_02177 PE=3 SV=1	35 kDa	158048	154795	149522	144429	150562	172951	168221	172951	154795	158048	159147
J9VEC1_CRYNH	Large subunit ribosomal protein L16 OS=Cryptococcus neoformans var. grubii serotype A (strain H99 / ATCC 208821 / CBS 10515 / FGSC 9487) OX=235443 GN=CNAG_00535 PE=3 SV=1	28 kDa	164759	180295	182812	187951	180295	159147	158048	152664	174154	193235	176585
J9VFH7_CRYNH	Chromatin assembly factor 1 subunit B OS=Cryptococcus neoformans var. grubii serotype A (strain H99 / ATCC 208821 / CBS 10515 / FGSC 9487) OX=235443 GN=CNAG_00718 PE=4 SV=2	86 kDa	202842	205674	184083	189259	182812	228210	214408	220436	191901	193235	190575
J9VGS3_CRYNH	Nuclear protein OS=Cryptococcus neoformans var. grubii serotype A (strain H99 / ATCC 208821 / CBS 10515 / FGSC 9487) OX=235443 GN=CNAG_00413 PE=4 SV=1	74 kDa	190575	184083	200050	191901	197296	186653	189259	193235	170569	180295	177813
J9VGX5_CRYNH	Uncharacterized protein OS=Cryptococcus neoformans var. grubii serotype A (strain H99 / ATCC 208821 / CBS 10515 / FGSC 9487) OX=235443 GN=CNAG_03888 PE=4 SV=2	127 kDa	121450	121450	113317	120611	116502	130167	122295	131984	124864	130167	121450
J9VHZ8_CRYNH	Uncharacterized protein OS=Cryptococcus neoformans var. grubii serotype A (strain H99 / ATCC 208821 / CBS 10515 / FGSC 9487) OX=235443 GN=CNAG_07547 PE=4 SV=2	33 kDa	329519	324982	331810	334118	331810	350730	353169	368167	294927	282913	301124
J9VIT0_CRYNH	Nucleolar protein 14 OS=Cryptococcus neoformans var. grubii serotype A (strain H99 / ATCC 208821 / CBS 10515 / FGSC 9487) OX=235443 GN=CNAG_03820 PE=4 SV=2	104 kDa	231395	218913	207105	208545	211456	288858	267652	254976	205674	209996	202842
J9VKF7_CRYNH	Phospho-2-dehydro-3-deoxyheptonate aldolase OS=Cryptococcus neoformans var. grubii serotype A (strain H99 / ATCC 208821 / CBS 10515 / FGSC 9487) OX=235443 GN=CNAG_02796 PE=3 SV=2	62 kDa	194579	185364	202842	202842	205674	176585	169391	182812	218913	217401	234625
J9VLL9_CRYNH	Glycosyl hydrolase OS=Cryptococcus neoformans var. grubii serotype A (strain H99 / ATCC 208821 / CBS 10515 / FGSC 9487) OX=235443 GN=CNAG_05077 PE=4 SV=2	80 kDa	149522	143431	150562	144429	152664	144429	146445	148489	143431	146445	143431
J9VLS1_CRYNH	Iron-sulfur cluster assembly protein OS=Cryptococcus neoformans var. grubii serotype A (strain H99 / ATCC 208821 / CBS 10515 / FGSC 9487) OX=235443 GN=CNAG_04039 PE=3 SV=1	20 kDa	218913	211456	214408	225068	215899	218913	211456	211456	201441	202842	205674
J9VMA0_CRYNH	Structural maintenance of chromosomes protein OS=Cryptococcus neoformans var. grubii serotype A (strain H99 / ATCC 208821 / CBS 10515 / FGSC 9487) OX=235443 GN=CNAG_07627 PE=3 SV=2	171 kDa	167059	160254	155872	158048	152664	172951	169391	167059	154795	162491	165905
J9VMV1_CRYNH	Cell cycle control protein cwf19 OS=Cryptococcus neoformans var. grubii serotype A (strain H99 / ATCC 208821 / CBS 10515 / FGSC 9487) OX=235443 GN=CNAG_01362 PE=4 SV=1	99 kDa	104998	96617.7	97966.4	97966.4	97966.4	114105	108701	107204	94629.3	98647.9	103552
J9VP90_CRYNH	Protein SEY1 OS=Cryptococcus neoformans var. grubii serotype A (strain H99 / ATCC 208821 / CBS 10515 / FGSC 9487) OX=235443 GN=SEY1 PE=3 SV=2	92 kDa	176585	168221	167059	170569	167059	171756	170569	176585	176585	207105	195933
J9VQ01_CRYNH	Vacuolar protein sorting-associated protein 9 OS=Cryptococcus neoformans var. grubii serotype A (strain H99 / ATCC 208821 / CBS 10515 / FGSC 9487) OX=235443 GN=CNAG_03321 PE=4 SV=2	80 kDa	129267	131984	118129	122295	118129	152664	152664	148489	118950	137588	127488
J9VSJ1_CRYNH	Peptidyl-prolyl cis-trans isomerase OS=Cryptococcus neoformans var. grubii serotype A (strain H99 / ATCC 208821 / CBS 10515 / FGSC 9487) OX=235443 GN=CNAG_04823 PE=3 SV=2	20 kDa	124002	130167	130167	131072	130167	134757	131984	138545	128375	128375	124002
J9VST0_CRYNH	XPA-binding protein 1 OS=Cryptococcus neoformans var. grubii serotype A (strain H99 / ATCC 208821 / CBS 10515 / FGSC 9487) OX=235443 GN=CNAG_01363 PE=4 SV=1	44 kDa	193235	185364	189259	190575	186653	201441	191901	202842	186653	198668	193235
J9VSZ5_CRYNH (+1)	Uncharacterized protein OS=Cryptococcus neoformans var. grubii serotype A (strain H99 / ATCC 208821 / CBS 10515 / FGSC 9487) OX=235443 GN=CNAG_02080 PE=4 SV=2	39 kDa	101421	103552	90147.5	97289.7	97289.7	112534	105728	113317	103552	107950	100025
J9VVQ0_CRYNH	U3 small nucleolar RNA-associated protein 25 OS=Cryptococcus neoformans var. grubii serotype A (strain H99 / ATCC 208821 / CBS 10515 / FGSC 9487) OX=235443 GN=CNAG_07735 PE=4 SV=1	80 kDa	159147	148489	143431	142441	141457	177813	176585	158048	133826	135694	140479
J9VW28_CRYNH	Uncharacterized protein OS=Cryptococcus neoformans var. grubii serotype A (strain H99 / ATCC 208821 / CBS 10515 / FGSC 9487) OX=235443 GN=CNAG_06215 PE=4 SV=2	45 kDa	209996	204253	200050	201441	195933	217401	211456	217401	221969	228210	234625
J9VW45_CRYNH	Uncharacterized protein OS=Cryptococcus neoformans var. grubii serotype A (strain H99 / ATCC 208821 / CBS 10515 / FGSC 9487) OX=235443 GN=CNAG_06235 PE=4 SV=2	37 kDa	184083	181549	177813	176585	180295	207105	204253	209996	170569	181549	163621
J9VXP6_CRYNH	Prephenate dehydrogenase (NADP ) OS=Cryptococcus neoformans var. grubii serotype A (strain H99 / ATCC 208821 / CBS 10515 / FGSC 9487) OX=235443 GN=CNAG_01997 PE=4 SV=1	50 kDa	182812	182812	181549	193235	182812	195933	187951	193235	187951	187951	186653
J9VYM4_CRYNH	Splicing factor 3A subunit 3 OS=Cryptococcus neoformans var. grubii serotype A (strain H99 / ATCC 208821 / CBS 10515 / FGSC 9487) OX=235443 GN=CNAG_01549 PE=4 SV=1	58 kDa	242900	223513	218913	218913	228210	244589	236257	229797	215899	221969	228210
J9VZ56_CRYNH	Uncharacterized protein OS=Cryptococcus neoformans var. grubii serotype A (strain H99 / ATCC 208821 / CBS 10515 / FGSC 9487) OX=235443 GN=CNAG_06511 PE=4 SV=2	31 kDa	187951	185364	191901	177813	182812	172951	176585	186653	185364	197296	181549
J9VZG6_CRYNH	Heparinase II/III family protein OS=Cryptococcus neoformans var. grubii serotype A (strain H99 / ATCC 208821 / CBS 10515 / FGSC 9487) OX=235443 GN=CNAG_01854 PE=4 SV=2	91 kDa	94629.3	88906.4	73222.5	74761.1	73222.5	84110.6	87682.4	88292.3	124002	119778	105728
J9W0E5_CRYNH	DNA helicase OS=Cryptococcus neoformans var. grubii serotype A (strain H99 / ATCC 208821 / CBS 10515 / FGSC 9487) OX=235443 GN=CNAG_06182 PE=3 SV=1	108 kDa	204253	207105	194579	202842	195933	229797	209996	215899	201441	221969	204253
J9W420_CRYNH	Pyridoxal reductase OS=Cryptococcus neoformans var. grubii serotype A (strain H99 / ATCC 208821 / CBS 10515 / FGSC 9487) OX=235443 GN=CNAG_05534 PE=4 SV=1	37 kDa	182812	175365	177813	174154	176585	182812	184083	186653	184083	187951	186653
J9VS94_CRYNH	Splicing factor U2AF 35 kDa subunit OS=Cryptococcus neoformans var. grubii serotype A (strain H99 / ATCC 208821 / CBS 10515 / FGSC 9487) OX=235443 GN=CNAG_04402 PE=4 SV=1	25 kDa	175365	185364	177813	182812	175365	170569	174154	175365	184083	193235	171756
J9VS63_CRYNH	DNA-directed RNA polymerase I, II, and III subunit RPABC2 OS=Cryptococcus neoformans var. grubii serotype A (strain H99 / ATCC 208821 / CBS 10515 / FGSC 9487) OX=235443 GN=CNAG_04372 PE=4 SV=1	17 kDa	253214	284881	279018	277091	269514	288858	279018	290867	269514	273276	237901
J9VH55_CRYNH	Catalase OS=Cryptococcus neoformans var. grubii serotype A (strain H99 / ATCC 208821 / CBS 10515 / FGSC 9487) OX=235443 GN=CNAG_00575 PE=3 SV=1	77 kDa	124002	118950	127488	108701	122295	137588	154795	156956	95287.5	102127	102837
J9VJ48_CRYNH	Uncharacterized protein OS=Cryptococcus neoformans var. grubii serotype A (strain H99 / ATCC 208821 / CBS 10515 / FGSC 9487) OX=235443 GN=CNAG_03921 PE=4 SV=1	79 kDa	163621	155872	145433	155872	147464	159147	161369	164759	147464	152664	145433
J9VM07_CRYNH	Capsular associated protein OS=Cryptococcus neoformans var. grubii serotype A (strain H99 / ATCC 208821 / CBS 10515 / FGSC 9487) OX=235443 GN=CNAG_00600 PE=4 SV=1	67 kDa	191901	175365	180295	174154	172951	186653	185364	189259	198668	193235	204253
J9VNI8_CRYNH	Sorting nexin-3 OS=Cryptococcus neoformans var. grubii serotype A (strain H99 / ATCC 208821 / CBS 10515 / FGSC 9487) OX=235443 GN=CNAG_07669 PE=4 SV=1	28 kDa	195933	201441	205674	205674	202842	214408	201441	211456	225068	246290	233005
J9VNV6_CRYNH	Protein YOP1 OS=Cryptococcus neoformans var. grubii serotype A (strain H99 / ATCC 208821 / CBS 10515 / FGSC 9487) OX=235443 GN=CNAG_01031 PE=3 SV=1	41 kDa	134757	132902	159147	135694	145433	141457	142441	149522	120611	140479	119778
J9VPZ3_CRYNH	Uncharacterized protein OS=Cryptococcus neoformans var. grubii serotype A (strain H99 / ATCC 208821 / CBS 10515 / FGSC 9487) OX=235443 GN=CNAG_07410 PE=4 SV=1	78 kDa	214408	217401	198668	204253	200050	242900	229797	237901	207105	218913	205674
J9VQ13_CRYNH	U4/U6 small nuclear ribonucleoprotein PRP4 OS=Cryptococcus neoformans var. grubii serotype A (strain H99 / ATCC 208821 / CBS 10515 / FGSC 9487) OX=235443 GN=CNAG_01439 PE=4 SV=1	56 kDa	175365	175365	172951	170569	171756	182812	181549	182812	180295	172951	176585
J9VQC0_CRYNH	Endonuclease G, mitochondrial OS=Cryptococcus neoformans var. grubii serotype A (strain H99 / ATCC 208821 / CBS 10515 / FGSC 9487) OX=235443 GN=CNAG_02204 PE=4 SV=1	40 kDa	338783	320508	331810	341139	343512	341139	327242	327242	322737	316095	331810
J9VRL6_CRYNH	Protein KRI1 OS=Cryptococcus neoformans var. grubii serotype A (strain H99 / ATCC 208821 / CBS 10515 / FGSC 9487) OX=235443 GN=CNAG_04376 PE=4 SV=1	89 kDa	237901	234625	228210	231395	229797	280959	263967	262144	218913	220436	229797
J9VTA5_CRYNH	Uncharacterized protein OS=Cryptococcus neoformans var. grubii serotype A (strain H99 / ATCC 208821 / CBS 10515 / FGSC 9487) OX=235443 GN=CNAG_01213 PE=4 SV=1	100 kDa	177813	174154	172951	171756	168221	182812	184083	187951	179050	184083	190575
J9VTC9_CRYNH	Dolichyl-diphosphooligosaccharide--protein glycosyltransferase subunit 1 OS=Cryptococcus neoformans var. grubii serotype A (strain H99 / ATCC 208821 / CBS 10515 / FGSC 9487) OX=235443 GN=CNAG_04715 PE=3 SV=1	53 kDa	355626	329519	341139	338783	336442	320508	322737	341139	440872	434802	405685
J9VTF0_CRYNH	U3 small nucleolar RNA-associated protein 21 OS=Cryptococcus neoformans var. grubii serotype A (strain H99 / ATCC 208821 / CBS 10515 / FGSC 9487) OX=235443 GN=CNAG_07439 PE=4 SV=2	104 kDa	158048	158048	140479	143431	139509	179050	176585	179050	145433	156956	146445
J9VUJ8_CRYNH	Atypical/ABC1/ABC1-A protein kinase OS=Cryptococcus neoformans var. grubii serotype A (strain H99 / ATCC 208821 / CBS 10515 / FGSC 9487) OX=235443 GN=CNAG_02459 PE=4 SV=2	68 kDa	144429	142441	140479	144429	145433	141457	138545	140479	151609	168221	154795
J9VVY7_CRYNH	SH3 domain-containing protein OS=Cryptococcus neoformans var. grubii serotype A (strain H99 / ATCC 208821 / CBS 10515 / FGSC 9487) OX=235443 GN=CNAG_06399 PE=4 SV=2	30 kDa	148489	150562	176585	158048	165905	159147	156956	163621	156956	161369	156956
J9VWP3_CRYNH	D-arabinono-1,4-lactone oxidase OS=Cryptococcus neoformans var. grubii serotype A (strain H99 / ATCC 208821 / CBS 10515 / FGSC 9487) OX=235443 GN=CNAG_06439 PE=4 SV=1	53 kDa	120611	107950	109457	109457	109457	118129	123145	128375	118129	124002	124864
J9VZF5_CRYNH	Pyridoxal phosphate homeostasis protein OS=Cryptococcus neoformans var. grubii serotype A (strain H99 / ATCC 208821 / CBS 10515 / FGSC 9487) OX=235443 GN=CNAG_04399 PE=3 SV=1	28 kDa	249728	249728	258535	249728	265803	221969	218913	223513	282913	271388	269514
J9VS14_CRYNH	Uncharacterized protein OS=Cryptococcus neoformans var. grubii serotype A (strain H99 / ATCC 208821 / CBS 10515 / FGSC 9487) OX=235443 GN=CNAG_04322 PE=4 SV=1	12 kDa	95287.5	97289.7	132902	106464	112534	111757	107950	107204	87682.4	100721	90147.5
J9VG09_CRYNH	F-type H-transporting ATPase subunit delta OS=Cryptococcus neoformans var. grubii serotype A (strain H99 / ATCC 208821 / CBS 10515 / FGSC 9487) OX=235443 GN=CNAG_06767 PE=3 SV=2	18 kDa	585780	558037	627824	623487	645474	517070	531607	593957	716199	677565	851708
J9VF41_CRYNH	Uncharacterized protein OS=Cryptococcus neoformans var. grubii serotype A (strain H99 / ATCC 208821 / CBS 10515 / FGSC 9487) OX=235443 GN=CNAG_00806 PE=4 SV=1	10 kDa	142441	131072	139509	145433	145433	132902	115698	113317	134757	141457	152664
J9VE30_CRYNH	Choline-phosphate cytidylyltransferase OS=Cryptococcus neoformans var. grubii serotype A (strain H99 / ATCC 208821 / CBS 10515 / FGSC 9487) OX=235443 GN=CNAG_00424 PE=4 SV=1	50 kDa	128375	124864	135694	136638	137588	129267	126607	133826	129267	131984	127488
J9VF46_CRYNH	Anthranilate phosphoribosyltransferase OS=Cryptococcus neoformans var. grubii serotype A (strain H99 / ATCC 208821 / CBS 10515 / FGSC 9487) OX=235443 GN=CNAG_00811 PE=3 SV=1	46 kDa	509951	496007	502931	517070	506429	513498	513498	535304	499457	509951	489178
J9VF71_CRYNH	Uncharacterized protein OS=Cryptococcus neoformans var. grubii serotype A (strain H99 / ATCC 208821 / CBS 10515 / FGSC 9487) OX=235443 GN=CNAG_00846 PE=4 SV=1	52 kDa	184083	189259	182812	189259	189259	214408	200050	191901	172951	181549	180295
J9VHS8_CRYNH	Bud32 protein kinase OS=Cryptococcus neoformans var. grubii serotype A (strain H99 / ATCC 208821 / CBS 10515 / FGSC 9487) OX=235443 GN=CNAG_02712 PE=4 SV=2	32 kDa	209996	195933	190575	193235	194579	214408	211456	205674	197296	200050	201441
J9VJ63_CRYNH	Vacuolar protein sorting-associated protein vps17 OS=Cryptococcus neoformans var. grubii serotype A (strain H99 / ATCC 208821 / CBS 10515 / FGSC 9487) OX=235443 GN=CNAG_00508 PE=4 SV=1	87 kDa	135694	133826	125733	129267	128375	137588	131072	134757	139509	142441	135694
J9VJR6_CRYNH	Endoplasmic reticulum-Golgi intermediate compartment protein 2 OS=Cryptococcus neoformans var. grubii serotype A (strain H99 / ATCC 208821 / CBS 10515 / FGSC 9487) OX=235443 GN=CNAG_05193 PE=4 SV=1	48 kDa	190575	190575	182812	181549	182812	187951	190575	191901	239555	239555	249728
J9VKN6_CRYNH	Uncharacterized protein OS=Cryptococcus neoformans var. grubii serotype A (strain H99 / ATCC 208821 / CBS 10515 / FGSC 9487) OX=235443 GN=CNAG_02704 PE=4 SV=2	24 kDa	129267	130167	136638	135694	135694	125733	123145	131072	156956	159147	161369
J9VL17_CRYNH	Uncharacterized protein OS=Cryptococcus neoformans var. grubii serotype A (strain H99 / ATCC 208821 / CBS 10515 / FGSC 9487) OX=235443 GN=CNAG_06882 PE=4 SV=2	15 kDa	140479	144429	143431	145433	147464	159147	151609	159147	150562	153726	154795
J9VL41_CRYNH	Vesicle transporter SEC22 OS=Cryptococcus neoformans var. grubii serotype A (strain H99 / ATCC 208821 / CBS 10515 / FGSC 9487) OX=235443 GN=CNAG_01190 PE=3 SV=1	26 kDa	133826	127488	131072	136638	131984	119778	122295	131072	155872	168221	167059
J9VM47_CRYNH	U6 snRNA-associated Sm-like protein LSm7 OS=Cryptococcus neoformans var. grubii serotype A (strain H99 / ATCC 208821 / CBS 10515 / FGSC 9487) OX=235443 GN=CNAG_05241 PE=4 SV=2	11 kDa	87076.8	98647.9	96617.7	97289.7	93975.7	104998	100721	104273	93326.6	96617.7	85284.7
J9VMJ3_CRYNH	Aldehyde dehydrogenase OS=Cryptococcus neoformans var. grubii serotype A (strain H99 / ATCC 208821 / CBS 10515 / FGSC 9487) OX=235443 GN=CNAG_02377 PE=3 SV=2	52 kDa	131984	132902	118950	121450	118950	129267	131072	131984	127488	125733	124002
J9VMT9_CRYNH	Septin ring protein OS=Cryptococcus neoformans var. grubii serotype A (strain H99 / ATCC 208821 / CBS 10515 / FGSC 9487) OX=235443 GN=CNAG_01373 PE=3 SV=1	37 kDa	256749	244589	237901	234625	237901	221969	229797	223513	267652	254976	253214
J9VNC9_CRYNH	Kinesin family member 20/23 OS=Cryptococcus neoformans var. grubii serotype A (strain H99 / ATCC 208821 / CBS 10515 / FGSC 9487) OX=235443 GN=CNAG_02051 PE=3 SV=1	112 kDa	214408	195933	208545	208545	207105	211456	201441	207105	200050	198668	209996
J9VP39_CRYNH	Histone deacetylase OS=Cryptococcus neoformans var. grubii serotype A (strain H99 / ATCC 208821 / CBS 10515 / FGSC 9487) OX=235443 GN=CNAG_05690 PE=3 SV=1	53 kDa	147464	149522	150562	152664	151609	155872	159147	162491	162491	164759	169391
J9VRA2_CRYNH	pH-response regulator protein palA/RIM20 OS=Cryptococcus neoformans var. grubii serotype A (strain H99 / ATCC 208821 / CBS 10515 / FGSC 9487) OX=235443 GN=CNAG_03582 PE=4 SV=1	100 kDa	193235	191901	180295	179050	185364	205674	201441	209996	193235	200050	194579
J9VRS1_CRYNH	Uncharacterized protein OS=Cryptococcus neoformans var. grubii serotype A (strain H99 / ATCC 208821 / CBS 10515 / FGSC 9487) OX=235443 GN=CNAG_02508 PE=4 SV=1	25 kDa	164759	164759	170569	165905	164759	175365	168221	185364	165905	153726	158048
J9VS01_CRYNH	Uncharacterized protein OS=Cryptococcus neoformans var. grubii serotype A (strain H99 / ATCC 208821 / CBS 10515 / FGSC 9487) OX=235443 GN=CNAG_05215 PE=4 SV=1	57 kDa	170569	177813	170569	169391	161369	194579	182812	193235	181549	189259	181549
J9VSB6_CRYNH	Uncharacterized protein OS=Cryptococcus neoformans var. grubii serotype A (strain H99 / ATCC 208821 / CBS 10515 / FGSC 9487) OX=235443 GN=CNAG_02340 PE=4 SV=1	17 kDa	269514	246290	265803	258535	258535	241222	256749	253214	248003	267652	260333
J9VTI9_CRYNH	Endoplasmic reticulum protein OS=Cryptococcus neoformans var. grubii serotype A (strain H99 / ATCC 208821 / CBS 10515 / FGSC 9487) OX=235443 GN=CNAG_06613 PE=4 SV=1	48 kDa	185364	175365	186653	190575	194579	191901	189259	187951	200050	201441	207105
J9VU57_CRYNH	Uncharacterized protein OS=Cryptococcus neoformans var. grubii serotype A (strain H99 / ATCC 208821 / CBS 10515 / FGSC 9487) OX=235443 GN=CNAG_01599 PE=4 SV=1	23 kDa	102127	97966.4	98647.9	96617.7	97289.7	94629.3	95287.5	97966.4	96617.7	93326.6	91405.9
J9VUG2_CRYNH	Uncharacterized protein OS=Cryptococcus neoformans var. grubii serotype A (strain H99 / ATCC 208821 / CBS 10515 / FGSC 9487) OX=235443 GN=CNAG_04310 PE=4 SV=1	60 kDa	174154	171756	161369	174154	167059	177813	171756	172951	171756	184083	184083
J9VVK3_CRYNH	Mitochondrial processing peptidase OS=Cryptococcus neoformans var. grubii serotype A (strain H99 / ATCC 208821 / CBS 10515 / FGSC 9487) OX=235443 GN=CNAG_02074 PE=3 SV=1	57 kDa	273276	271388	269514	253214	254976	284881	279018	288858	254976	263967	262144
J9VW60_CRYNH	Uncharacterized protein OS=Cryptococcus neoformans var. grubii serotype A (strain H99 / ATCC 208821 / CBS 10515 / FGSC 9487) OX=235443 GN=CNAG_06486 PE=1 SV=2	65 kDa	175365	171756	158048	155872	158048	191901	182812	186653	162491	172951	171756
J9VXC8_CRYNH	26S proteasome non-ATPase regulatory subunit 10 OS=Cryptococcus neoformans var. grubii serotype A (strain H99 / ATCC 208821 / CBS 10515 / FGSC 9487) OX=235443 GN=CNAG_01861 PE=4 SV=2	25 kDa	208545	200050	172951	177813	176585	241222	253214	218913	175365	187951	179050
J9W0A4_CRYNH	Uncharacterized protein OS=Cryptococcus neoformans var. grubii serotype A (strain H99 / ATCC 208821 / CBS 10515 / FGSC 9487) OX=235443 GN=CNAG_04772 PE=4 SV=1	56 kDa	121450	124864	122295	124002	123145	137588	128375	140479	125733	128375	123145
J9VK01_CRYNH	Cyanate hydratase OS=Cryptococcus neoformans var. grubii serotype A (strain H99 / ATCC 208821 / CBS 10515 / FGSC 9487) OX=235443 GN=cyn1 PE=3 SV=1	21 kDa	147464	143431	151609	136638	153726	167059	159147	172951	129267	135694	123145
J9VPH9_CRYNH	Mitochondrial import inner membrane translocase subunit TIM8 OS=Cryptococcus neoformans var. grubii serotype A (strain H99 / ATCC 208821 / CBS 10515 / FGSC 9487) OX=235443 GN=CNAG_05844 PE=3 SV=2	10 kDa	152664	168221	162491	162491	152664	168221	162491	168221	144429	153726	129267
J9VHR0_CRYNH	DNA mismatch repair protein MSH2 OS=Cryptococcus neoformans var. grubii serotype A (strain H99 / ATCC 208821 / CBS 10515 / FGSC 9487) OX=235443 GN=CNAG_00770 PE=3 SV=2	108 kDa	186653	180295	168221	163621	165905	181549	184083	185364	180295	186653	189259
J9VI41_CRYNH	Protein arginine N-methyltransferase OS=Cryptococcus neoformans var. grubii serotype A (strain H99 / ATCC 208821 / CBS 10515 / FGSC 9487) OX=235443 GN=CNAG_02829 PE=3 SV=1	93 kDa	169391	159147	161369	167059	159147	171756	168221	177813	170569	170569	176585
J9VIF3_CRYNH	AMP deaminase OS=Cryptococcus neoformans var. grubii serotype A (strain H99 / ATCC 208821 / CBS 10515 / FGSC 9487) OX=235443 GN=CNAG_07524 PE=4 SV=2	113 kDa	97966.4	97966.4	95287.5	94629.3	95950.3	108701	110985	110985	93975.7	106464	99334
J9VJB3_CRYNH	Guanosine-diphosphatase OS=Cryptococcus neoformans var. grubii serotype A (strain H99 / ATCC 208821 / CBS 10515 / FGSC 9487) OX=235443 GN=CNAG_03996 PE=3 SV=1	73 kDa	231395	225068	223513	218913	226633	241222	242900	236257	234625	239555	241222
J9VK75_CRYNH	Threonine aldolase OS=Cryptococcus neoformans var. grubii serotype A (strain H99 / ATCC 208821 / CBS 10515 / FGSC 9487) OX=235443 GN=CNAG_02851 PE=4 SV=2	50 kDa	168221	165905	162491	152664	149522	152664	151609	159147	179050	172951	170569
J9VLV7_CRYNH	HAT1-interacting factor 1 OS=Cryptococcus neoformans var. grubii serotype A (strain H99 / ATCC 208821 / CBS 10515 / FGSC 9487) OX=235443 GN=CNAG_04079 PE=4 SV=2	43 kDa	158048	147464	141457	155872	153726	156956	148489	150562	156956	176585	179050
J9VMX2_CRYNH	Exosome complex exonuclease RRP6 OS=Cryptococcus neoformans var. grubii serotype A (strain H99 / ATCC 208821 / CBS 10515 / FGSC 9487) OX=235443 GN=CNAG_02773 PE=4 SV=2	109 kDa	145433	140479	129267	132902	131072	170569	152664	172951	132902	139509	132902
J9VNU7_CRYNH	DNA polymerase OS=Cryptococcus neoformans var. grubii serotype A (strain H99 / ATCC 208821 / CBS 10515 / FGSC 9487) OX=235443 GN=CNAG_06607 PE=3 SV=2	168 kDa	177813	177813	170569	177813	182812	185364	185364	179050	180295	186653	179050
J9VNY7_CRYNH	Actin-related protein 2/3 complex subunit OS=Cryptococcus neoformans var. grubii serotype A (strain H99 / ATCC 208821 / CBS 10515 / FGSC 9487) OX=235443 GN=CNAG_05878 PE=3 SV=1	44 kDa	169391	168221	167059	169391	170569	170569	167059	175365	187951	194579	175365
J9VP12_CRYNH	Tuftelin-interacting protein 11 OS=Cryptococcus neoformans var. grubii serotype A (strain H99 / ATCC 208821 / CBS 10515 / FGSC 9487) OX=235443 GN=CNAG_06691 PE=4 SV=2	114 kDa	177813	170569	161369	160254	160254	191901	193235	187951	162491	174154	168221
J9VQL2_CRYNH	Vacuolar transporter chaperone 4 OS=Cryptococcus neoformans var. grubii serotype A (strain H99 / ATCC 208821 / CBS 10515 / FGSC 9487) OX=235443 GN=CNAG_01263 PE=4 SV=1	98 kDa	132902	132902	126607	129267	128375	144429	145433	141457	131984	139509	136638
J9VRQ3_CRYNH	Uncharacterized protein OS=Cryptococcus neoformans var. grubii serotype A (strain H99 / ATCC 208821 / CBS 10515 / FGSC 9487) OX=235443 GN=CNAG_02529 PE=4 SV=1	12 kDa	234625	211456	228210	214408	221969	187951	197296	204253	234625	215899	236257
J9VSH0_CRYNH	Uncharacterized protein OS=Cryptococcus neoformans var. grubii serotype A (strain H99 / ATCC 208821 / CBS 10515 / FGSC 9487) OX=235443 GN=CNAG_04838 PE=4 SV=2	87 kDa	208545	208545	212927	209996	208545	236257	217401	236257	209996	229797	218913
J9VSP1_CRYNH	Actin-related protein 2/3 complex subunit 3 OS=Cryptococcus neoformans var. grubii serotype A (strain H99 / ATCC 208821 / CBS 10515 / FGSC 9487) OX=235443 GN=CNAG_04765 PE=3 SV=1	22 kDa	160254	150562	143431	146445	144429	151609	147464	158048	164759	160254	159147
J9VUN1_CRYNH	Protein BFR2 OS=Cryptococcus neoformans var. grubii serotype A (strain H99 / ATCC 208821 / CBS 10515 / FGSC 9487) OX=235443 GN=CNAG_04395 PE=4 SV=1	50 kDa	155872	148489	139509	150562	141457	179050	172951	187951	140479	138545	143431
J9VV53_CRYNH	Uncharacterized protein OS=Cryptococcus neoformans var. grubii serotype A (strain H99 / ATCC 208821 / CBS 10515 / FGSC 9487) OX=235443 GN=CNAG_01943 PE=3 SV=1	42 kDa	237901	209996	225068	242900	231395	244589	228210	244589	226633	241222	253214
J9VWM3_CRYNH	Ubiquinone biosynthesis monooxygenase COQ6, mitochondrial OS=Cryptococcus neoformans var. grubii serotype A (strain H99 / ATCC 208821 / CBS 10515 / FGSC 9487) OX=235443 GN=COQ6 PE=3 SV=1	65 kDa	104998	106464	102127	109457	105728	114105	112534	111757	110218	114898	111757
J9VX98_CRYNH	DNA-binding protein OS=Cryptococcus neoformans var. grubii serotype A (strain H99 / ATCC 208821 / CBS 10515 / FGSC 9487) OX=235443 GN=CNAG_04530 PE=4 SV=1	36 kDa	142441	137588	136638	133826	136638	154795	151609	156956	138545	138545	135694
J9VXG9_CRYNH	Uncharacterized protein OS=Cryptococcus neoformans var. grubii serotype A (strain H99 / ATCC 208821 / CBS 10515 / FGSC 9487) OX=235443 GN=CNAG_05512 PE=4 SV=2	73 kDa	155872	143431	148489	154795	152664	160254	148489	160254	154795	160254	165905
J9VXU8_CRYNH	Pre-mRNA-splicing factor CWC21 OS=Cryptococcus neoformans var. grubii serotype A (strain H99 / ATCC 208821 / CBS 10515 / FGSC 9487) OX=235443 GN=CNAG_03309 PE=4 SV=1	24 kDa	360590	355626	355626	358099	368167	370728	350730	368167	368167	375903	355626
J9VZC6_CRYNH	Fe-S cluster assembly protein DRE2 OS=Cryptococcus neoformans var. grubii serotype A (strain H99 / ATCC 208821 / CBS 10515 / FGSC 9487) OX=235443 GN=DRE2 PE=3 SV=1	34 kDa	208545	209996	191901	195933	185364	246290	234625	258535	191901	187951	146445
J9W0G5_CRYNH	Uncharacterized protein OS=Cryptococcus neoformans var. grubii serotype A (strain H99 / ATCC 208821 / CBS 10515 / FGSC 9487) OX=235443 GN=CNAG_04683 PE=4 SV=1	21 kDa	225068	214408	218913	226633	233005	197296	201441	212927	220436	242900	218913
J9W130_CRYNH (+1)	Uncharacterized protein OS=Cryptococcus neoformans var. grubii serotype A (strain H99 / ATCC 208821 / CBS 10515 / FGSC 9487) OX=235443 GN=CNAG_06450 PE=4 SV=2	77 kDa	163621	155872	163621	160254	162491	159147	153726	154795	162491	176585	168221
J9VQL4_CRYNH	Small subunit ribosomal protein S19 OS=Cryptococcus neoformans var. grubii serotype A (strain H99 / ATCC 208821 / CBS 10515 / FGSC 9487) OX=235443 GN=CNAG_02709 PE=3 SV=1	10 kDa	212927	234625	244589	256749	241222	207105	209996	223513	246290	248003	241222
J9VFS8_CRYNH	ATP-binding cassette transporter OS=Cryptococcus neoformans var. grubii serotype A (strain H99 / ATCC 208821 / CBS 10515 / FGSC 9487) OX=235443 GN=CNAG_00792 PE=4 SV=2	182 kDa	120611	118129	114105	116502	114898	120611	123145	124002	120611	135694	129267
J9VHY3_CRYNH	Uncharacterized protein OS=Cryptococcus neoformans var. grubii serotype A (strain H99 / ATCC 208821 / CBS 10515 / FGSC 9487) OX=235443 GN=CNAG_00087 PE=4 SV=1	75 kDa	104273	100025	99334	98647.9	92681.9	102837	105728	108701	99334	105728	105728
J9VK30_CRYNH	Dynamin GTPase OS=Cryptococcus neoformans var. grubii serotype A (strain H99 / ATCC 208821 / CBS 10515 / FGSC 9487) OX=235443 GN=CNAG_02895 PE=3 SV=1	103 kDa	244589	226633	220436	217401	226633	254976	248003	256749	221969	233005	229797
J9VK40_CRYNH	Capsular associated protein OS=Cryptococcus neoformans var. grubii serotype A (strain H99 / ATCC 208821 / CBS 10515 / FGSC 9487) OX=235443 GN=CNAG_02885 PE=4 SV=2	57 kDa	125733	125733	115698	115698	119778	125733	130167	131984	130167	128375	131072
J9VKE9_CRYNH	Coatomer subunit epsilon OS=Cryptococcus neoformans var. grubii serotype A (strain H99 / ATCC 208821 / CBS 10515 / FGSC 9487) OX=235443 GN=CNAG_01211 PE=3 SV=1	33 kDa	87682.4	85284.7	79573.5	82952.6	81810.6	88906.4	92041.7	88292.3	87076.8	90147.5	88906.4
J9VKY7_CRYNH	Uncharacterized protein OS=Cryptococcus neoformans var. grubii serotype A (strain H99 / ATCC 208821 / CBS 10515 / FGSC 9487) OX=235443 GN=CNAG_07329 PE=4 SV=1	72 kDa	205674	198668	190575	190575	191901	208545	205674	205674	202842	221969	217401
J9VLM1_CRYNH	Mitochondrial protein OS=Cryptococcus neoformans var. grubii serotype A (strain H99 / ATCC 208821 / CBS 10515 / FGSC 9487) OX=235443 GN=CNAG_00453 PE=4 SV=1	25 kDa	189259	182812	217401	197296	218913	153726	160254	156956	187951	201441	189259
J9VN71_CRYNH	Rho family protein OS=Cryptococcus neoformans var. grubii serotype A (strain H99 / ATCC 208821 / CBS 10515 / FGSC 9487) OX=235443 GN=CNAG_06606 PE=4 SV=1	24 kDa	165905	163621	161369	152664	161369	170569	171756	175365	190575	182812	191901
J9VNA0_CRYNH	Serine/threonine-protein kinase TOR OS=Cryptococcus neoformans var. grubii serotype A (strain H99 / ATCC 208821 / CBS 10515 / FGSC 9487) OX=235443 GN=CNAG_06642 PE=3 SV=1	267 kDa	120611	118129	121450	123145	119778	111757	115698	119778	131984	141457	135694
J9VS87_CRYNH	Uncharacterized protein OS=Cryptococcus neoformans var. grubii serotype A (strain H99 / ATCC 208821 / CBS 10515 / FGSC 9487) OX=235443 GN=CNAG_02376 PE=4 SV=1	42 kDa	207105	197296	205674	201441	209996	197296	195933	195933	194579	198668	197296
J9VSQ2_CRYNH	BUB protein kinase OS=Cryptococcus neoformans var. grubii serotype A (strain H99 / ATCC 208821 / CBS 10515 / FGSC 9487) OX=235443 GN=CNAG_03184 PE=4 SV=2	144 kDa	112534	109457	104998	106464	105728	124002	118129	126607	107204	114898	108701
J9VTF6_CRYNH	Uncharacterized protein OS=Cryptococcus neoformans var. grubii serotype A (strain H99 / ATCC 208821 / CBS 10515 / FGSC 9487) OX=235443 GN=CNAG_04680 PE=4 SV=1	23 kDa	151609	155872	167059	152664	163621	160254	160254	165905	163621	167059	158048
J9VTW7_CRYNH	VHS domain-containing protein OS=Cryptococcus neoformans var. grubii serotype A (strain H99 / ATCC 208821 / CBS 10515 / FGSC 9487) OX=235443 GN=CNAG_00977 PE=4 SV=1	55 kDa	214408	207105	208545	209996	215899	207105	212927	215899	242900	267652	223513
J9VU46_CRYNH	Uncharacterized protein OS=Cryptococcus neoformans var. grubii serotype A (strain H99 / ATCC 208821 / CBS 10515 / FGSC 9487) OX=235443 GN=CNAG_01755 PE=4 SV=2	87 kDa	231395	225068	214408	217401	214408	258535	256749	258535	209996	218913	209996
J9VUC4_CRYNH	CCR4-NOT transcription complex subunit 2 OS=Cryptococcus neoformans var. grubii serotype A (strain H99 / ATCC 208821 / CBS 10515 / FGSC 9487) OX=235443 GN=CNAG_01852 PE=4 SV=1	49 kDa	155872	155872	152664	153726	153726	167059	159147	179050	145433	162491	147464
J9VUQ9_CRYNH	Periodic tryptophan protein 2 OS=Cryptococcus neoformans var. grubii serotype A (strain H99 / ATCC 208821 / CBS 10515 / FGSC 9487) OX=235443 GN=CNAG_03124 PE=4 SV=1	98 kDa	189259	186653	161369	167059	159147	186653	191901	193235	160254	161369	154795
J9VVM8_CRYNH	Protein transporter SEC24 OS=Cryptococcus neoformans var. grubii serotype A (strain H99 / ATCC 208821 / CBS 10515 / FGSC 9487) OX=235443 GN=CNAG_06093 PE=4 SV=1	111 kDa	236257	225068	200050	202842	205674	244589	236257	221969	215899	218913	218913
J9VWG6_CRYNH	Cytoplasmic protein OS=Cryptococcus neoformans var. grubii serotype A (strain H99 / ATCC 208821 / CBS 10515 / FGSC 9487) OX=235443 GN=CNAG_01556 PE=4 SV=1	74 kDa	180295	177813	164759	168221	164759	194579	200050	204253	158048	169391	158048
J9VWT6_CRYNH	Chaperone OS=Cryptococcus neoformans var. grubii serotype A (strain H99 / ATCC 208821 / CBS 10515 / FGSC 9487) OX=235443 GN=CNAG_04348 PE=4 SV=1	40 kDa	122295	120611	110218	113317	113317	147464	137588	153726	104998	113317	105728
J9VYU2_CRYNH	Uncharacterized protein OS=Cryptococcus neoformans var. grubii serotype A (strain H99 / ATCC 208821 / CBS 10515 / FGSC 9487) OX=235443 GN=CNAG_06378 PE=4 SV=2	15 kDa	110985	104998	104998	104273	107950	124864	120611	120611	104273	105728	103552
J9VZY2_CRYNH	Methylthioribulose-1-phosphate dehydratase OS=Cryptococcus neoformans var. grubii serotype A (strain H99 / ATCC 208821 / CBS 10515 / FGSC 9487) OX=235443 GN=MDE1 PE=3 SV=1	27 kDa	148489	142441	131072	147464	134757	129267	137588	135694	143431	167059	144429
J9W0I8_CRYNH	Short-chain dehydrogenase OS=Cryptococcus neoformans var. grubii serotype A (strain H99 / ATCC 208821 / CBS 10515 / FGSC 9487) OX=235443 GN=CNAG_04657 PE=4 SV=2	28 kDa	93975.7	95950.3	97966.4	95950.3	97289.7	100721	97289.7	102837	92681.9	101421	94629.3
J9W303_CRYNH	Glutamate-cysteine ligase catalytic subunit, variant OS=Cryptococcus neoformans var. grubii serotype A (strain H99 / ATCC 208821 / CBS 10515 / FGSC 9487) OX=235443 GN=CNAG_06300 PE=4 SV=1	79 kDa	191901	198668	184083	181549	176585	194579	195933	191901	171756	186653	171756
J9W3B6_CRYNH	Isoleucine-tRNA ligase OS=Cryptococcus neoformans var. grubii serotype A (strain H99 / ATCC 208821 / CBS 10515 / FGSC 9487) OX=235443 GN=CNAG_06441 PE=3 SV=2	113 kDa	231395	231395	231395	236257	233005	225068	225068	234625	217401	223513	215899
J9VQD2_CRYNH	Large subunit ribosomal protein L30 OS=Cryptococcus neoformans var. grubii serotype A (strain H99 / ATCC 208821 / CBS 10515 / FGSC 9487) OX=235443 GN=CNAG_02813 PE=4 SV=2	13 kDa	142441	155872	165905	172951	168221	149522	133826	139509	171756	179050	187951
J9VLB3_CRYNH	Uncharacterized protein OS=Cryptococcus neoformans var. grubii serotype A (strain H99 / ATCC 208821 / CBS 10515 / FGSC 9487) OX=235443 GN=CNAG_00326 PE=4 SV=2	54 kDa	284881	284881	256749	262144	260333	294927	296979	286863	263967	260333	256749
J9VWW9_CRYNH	Superoxide dismutase OS=Cryptococcus neoformans var. grubii serotype A (strain H99 / ATCC 208821 / CBS 10515 / FGSC 9487) OX=235443 GN=CNAG_04388 PE=3 SV=1	25 kDa	762300	726196	731247	645474	668237	822696	828418	783732	701459	641016	706338
J9VHD5_CRYNH	Carboxymethylenebutenolidase OS=Cryptococcus neoformans var. grubii serotype A (strain H99 / ATCC 208821 / CBS 10515 / FGSC 9487) OX=235443 GN=CNAG_00662 PE=4 SV=1	30 kDa	189259	190575	205674	201441	200050	180295	181549	185364	220436	200050	225068
J9VMQ0_CRYNH	Uncharacterized protein OS=Cryptococcus neoformans var. grubii serotype A (strain H99 / ATCC 208821 / CBS 10515 / FGSC 9487) OX=235443 GN=CNAG_00814 PE=4 SV=2	131 kDa	327242	271388	358099	334118	345901	221969	231395	280959	327242	288858	353169
J9VG29_CRYNH	Pre-60S factor REI1 OS=Cryptococcus neoformans var. grubii serotype A (strain H99 / ATCC 208821 / CBS 10515 / FGSC 9487) OX=235443 GN=CNAG_06742 PE=4 SV=1	46 kDa	191901	181549	174154	177813	176585	234625	212927	233005	174154	185364	180295
J9VGP6_CRYNH	Ribosome biogenesis protein ENP2 OS=Cryptococcus neoformans var. grubii serotype A (strain H99 / ATCC 208821 / CBS 10515 / FGSC 9487) OX=235443 GN=CNAG_04062 PE=4 SV=1	85 kDa	217401	220436	187951	201441	190575	267652	251465	244589	191901	201441	163621
J9VHS3_CRYNH	Aryl-alcohol dehydrogenase OS=Cryptococcus neoformans var. grubii serotype A (strain H99 / ATCC 208821 / CBS 10515 / FGSC 9487) OX=235443 GN=CNAG_02717 PE=4 SV=2	40 kDa	176585	179050	174154	167059	168221	165905	171756	164759	179050	167059	180295
J9VI98_CRYNH	Uncharacterized protein OS=Cryptococcus neoformans var. grubii serotype A (strain H99 / ATCC 208821 / CBS 10515 / FGSC 9487) OX=235443 GN=CNAG_03628 PE=3 SV=1	75 kDa	170569	172951	159147	161369	162491	170569	169391	177813	174154	182812	176585
J9VJ33_CRYNH	Uncharacterized protein OS=Cryptococcus neoformans var. grubii serotype A (strain H99 / ATCC 208821 / CBS 10515 / FGSC 9487) OX=235443 GN=CNAG_07361 PE=4 SV=1	33 kDa	186653	179050	171756	174154	179050	180295	184083	180295	179050	189259	190575
J9VKP9_CRYNH	Ribosomal RNA-processing protein 8 OS=Cryptococcus neoformans var. grubii serotype A (strain H99 / ATCC 208821 / CBS 10515 / FGSC 9487) OX=235443 GN=CNAG_01104 PE=4 SV=1	50 kDa	179050	172951	170569	172951	168221	211456	207105	204253	165905	156956	169391
J9VLB2_CRYNH	Uncharacterized protein OS=Cryptococcus neoformans var. grubii serotype A (strain H99 / ATCC 208821 / CBS 10515 / FGSC 9487) OX=235443 GN=CNAG_01113 PE=4 SV=1	11 kDa	253214	254976	253214	267652	277091	239555	214408	231395	251465	262144	249728
J9VLM7_CRYNH	Ubiquitin carboxyl-terminal hydrolase OS=Cryptococcus neoformans var. grubii serotype A (strain H99 / ATCC 208821 / CBS 10515 / FGSC 9487) OX=235443 GN=CNAG_00989 PE=3 SV=1	36 kDa	127488	119778	124002	136638	130167	130167	126607	131984	127488	141457	139509
J9VMK8_CRYNH	RNA helicase OS=Cryptococcus neoformans var. grubii serotype A (strain H99 / ATCC 208821 / CBS 10515 / FGSC 9487) OX=235443 GN=CNAG_00764 PE=3 SV=2	95 kDa	155872	159147	155872	162491	158048	180295	174154	176585	145433	152664	151609
J9VMT3_CRYNH	CMGC/SRPK protein kinase OS=Cryptococcus neoformans var. grubii serotype A (strain H99 / ATCC 208821 / CBS 10515 / FGSC 9487) OX=235443 GN=CNAG_02028 PE=4 SV=2	70 kDa	249728	239555	254976	242900	246290	265803	253214	260333	244589	256749	253214
J9VN55_CRYNH	Iron-sulfur cluster assembly protein (Fragment) OS=Cryptococcus neoformans var. grubii serotype A (strain H99 / ATCC 208821 / CBS 10515 / FGSC 9487) OX=235443 GN=CNAG_02131 PE=4 SV=2	27 kDa	165905	162491	174154	175365	175365	162491	153726	162491	168221	181549	170569
J9VQ63_CRYNH	AAA family ATPase OS=Cryptococcus neoformans var. grubii serotype A (strain H99 / ATCC 208821 / CBS 10515 / FGSC 9487) OX=235443 GN=CNAG_03390 PE=4 SV=1	88 kDa	209996	209996	204253	208545	204253	221969	223513	215899	205674	221969	231395
J9VQV2_CRYNH	ATP-dependent RNA helicase DDX41 OS=Cryptococcus neoformans var. grubii serotype A (strain H99 / ATCC 208821 / CBS 10515 / FGSC 9487) OX=235443 GN=CNAG_03419 PE=4 SV=1	69 kDa	132902	133826	121450	131072	124864	137588	135694	138545	124002	145433	135694
J9VSE6_CRYNH	Pre-mRNA-splicing factor ATP-dependent RNA helicase PRP16 OS=Cryptococcus neoformans var. grubii serotype A (strain H99 / ATCC 208821 / CBS 10515 / FGSC 9487) OX=235443 GN=CNAG_02303 PE=4 SV=2	145 kDa	182812	168221	176585	171756	171756	190575	180295	180295	168221	170569	185364
J9VU19_CRYNH	Histone deacetylase OS=Cryptococcus neoformans var. grubii serotype A (strain H99 / ATCC 208821 / CBS 10515 / FGSC 9487) OX=235443 GN=CNAG_01563 PE=4 SV=1	80 kDa	104273	100721	100025	97966.4	100025	100721	102127	104273	95950.3	99334	97966.4
J9VWV1_CRYNH	CD2 antigen cytoplasmic tail-binding protein 2 OS=Cryptococcus neoformans var. grubii serotype A (strain H99 / ATCC 208821 / CBS 10515 / FGSC 9487) OX=235443 GN=CNAG_04368 PE=4 SV=1	48 kDa	194579	191901	186653	181549	191901	211456	207105	215899	185364	204253	190575
J9VZX6_CRYNH	Tyrosine--tRNA ligase OS=Cryptococcus neoformans var. grubii serotype A (strain H99 / ATCC 208821 / CBS 10515 / FGSC 9487) OX=235443 GN=CNAG_04896 PE=3 SV=2	53 kDa	211456	190575	193235	194579	185364	236257	228210	212927	185364	184083	191901
J9W0F5_CRYNH	Uncharacterized protein OS=Cryptococcus neoformans var. grubii serotype A (strain H99 / ATCC 208821 / CBS 10515 / FGSC 9487) OX=235443 GN=CNAG_06191 PE=4 SV=1	58 kDa	98647.9	96617.7	92041.7	87682.4	92681.9	102837	100721	97289.7	93975.7	99334	99334
J9W296_CRYNH	U3 small nucleolar RNA-associated protein 23 OS=Cryptococcus neoformans var. grubii serotype A (strain H99 / ATCC 208821 / CBS 10515 / FGSC 9487) OX=235443 GN=CNAG_06007 PE=4 SV=2	32 kDa	170569	159147	150562	151609	151609	200050	187951	189259	146445	151609	138545
J9W3C1_CRYNH	Mitochondrial splicing suppressor OS=Cryptococcus neoformans var. grubii serotype A (strain H99 / ATCC 208821 / CBS 10515 / FGSC 9487) OX=235443 GN=CNAG_06446 PE=4 SV=2	62 kDa	120611	119778	116502	122295	122295	122295	126607	125733	124002	128375	120611
J9W451_CRYNH	Uncharacterized protein OS=Cryptococcus neoformans var. grubii serotype A (strain H99 / ATCC 208821 / CBS 10515 / FGSC 9487) OX=235443 GN=CNAG_05578 PE=4 SV=2	10 kDa	273276	279018	296979	290867	294927	223513	236257	248003	316095	290867	331810
J9VLL6_CRYNH	V-type proton ATPase subunit OS=Cryptococcus neoformans var. grubii serotype A (strain H99 / ATCC 208821 / CBS 10515 / FGSC 9487) OX=235443 GN=CNAG_00448 PE=3 SV=1	40 kDa	180295	198668	198668	193235	191901	179050	176585	172951	201441	201441	209996
J9VVL7_CRYNH	Proliferating cell nuclear antigen OS=Cryptococcus neoformans var. grubii serotype A (strain H99 / ATCC 208821 / CBS 10515 / FGSC 9487) OX=235443 GN=CNAG_06079 PE=3 SV=1	38 kDa	422913	419991	378517	381150	381150	428816	447026	434802	386471	350730	375903
J9VM78_CRYNH (+1)	1,2-dihydroxy-3-keto-5-methylthiopentene dioxygenase OS=Cryptococcus neoformans var. grubii serotype A (strain H99 / ATCC 208821 / CBS 10515 / FGSC 9487) OX=235443 GN=ADI1 PE=3 SV=2	21 kDa	191901	195933	200050	201441	201441	189259	185364	189259	180295	187951	164759
J9VHW8_CRYNH	Uncharacterized protein OS=Cryptococcus neoformans var. grubii serotype A (strain H99 / ATCC 208821 / CBS 10515 / FGSC 9487) OX=235443 GN=CNAG_00845 PE=4 SV=1	42 kDa	197296	207105	193235	202842	202842	249728	239555	269514	201441	190575	169391
J9VTR8_CRYNH	Adrenodoxin-type ferredoxin OS=Cryptococcus neoformans var. grubii serotype A (strain H99 / ATCC 208821 / CBS 10515 / FGSC 9487) OX=235443 GN=CNAG_03589 PE=4 SV=1	22 kDa	107950	111757	116502	118950	119778	97966.4	98647.9	104273	111757	118950	113317
J9VFU7_CRYNH	Exosome complex component RRP4 OS=Cryptococcus neoformans var. grubii serotype A (strain H99 / ATCC 208821 / CBS 10515 / FGSC 9487) OX=235443 GN=CNAG_00089 PE=4 SV=1	36 kDa	145433	146445	136638	132902	134757	177813	162491	169391	128375	144429	130167
J9VGQ7_CRYNH	1,4-alpha-glucan-branching enzyme OS=Cryptococcus neoformans var. grubii serotype A (strain H99 / ATCC 208821 / CBS 10515 / FGSC 9487) OX=235443 GN=CNAG_00393 PE=4 SV=1	78 kDa	98647.9	97289.7	104998	100025	105728	102127	105728	104273	96617.7	102127	100025
J9VGU1_CRYNH	ATP-dependent RNA helicase MRH4, mitochondrial OS=Cryptococcus neoformans var. grubii serotype A (strain H99 / ATCC 208821 / CBS 10515 / FGSC 9487) OX=235443 GN=CNAG_03081 PE=4 SV=1	76 kDa	167059	160254	161369	160254	160254	169391	165905	170569	161369	165905	156956
J9VIP8_CRYNH	STE/STE11/SSK protein kinase OS=Cryptococcus neoformans var. grubii serotype A (strain H99 / ATCC 208821 / CBS 10515 / FGSC 9487) OX=235443 GN=CNAG_05063 PE=4 SV=2	167 kDa	160254	154795	165905	158048	158048	161369	159147	159147	152664	161369	160254
J9VIW1_CRYNH	Autophagy-related protein 3 OS=Cryptococcus neoformans var. grubii serotype A (strain H99 / ATCC 208821 / CBS 10515 / FGSC 9487) OX=235443 GN=CNAG_06892 PE=3 SV=1	43 kDa	239555	234625	229797	225068	226633	269514	282913	258535	236257	234625	233005
J9VIW8_CRYNH	AGC/PKA protein kinase OS=Cryptococcus neoformans var. grubii serotype A (strain H99 / ATCC 208821 / CBS 10515 / FGSC 9487) OX=235443 GN=CNAG_00396 PE=4 SV=1	57 kDa	107950	112534	107204	99334	105728	117313	110985	114898	112534	110985	107204
J9VJV5_CRYNH	Riboflavin kinase OS=Cryptococcus neoformans var. grubii serotype A (strain H99 / ATCC 208821 / CBS 10515 / FGSC 9487) OX=235443 GN=CNAG_02976 PE=4 SV=1	27 kDa	198668	189259	172951	177813	181549	228210	215899	228210	193235	207105	200050
J9VKI4_CRYNH	Uncharacterized protein OS=Cryptococcus neoformans var. grubii serotype A (strain H99 / ATCC 208821 / CBS 10515 / FGSC 9487) OX=235443 GN=CNAG_01173 PE=4 SV=2	111 kDa	138545	134757	124864	130167	131072	130167	133826	135694	135694	151609	140479
J9VKN5_CRYNH	POT family proton-dependent oligopeptide transporter OS=Cryptococcus neoformans var. grubii serotype A (strain H99 / ATCC 208821 / CBS 10515 / FGSC 9487) OX=235443 GN=CNAG_01119 PE=4 SV=1	68 kDa	92041.7	91405.9	104273	115698	114105	79023.8	76862.9	85877.9	124864	136638	135694
J9VL24_CRYNH	Aromatic amino acid aminotransferase I OS=Cryptococcus neoformans var. grubii serotype A (strain H99 / ATCC 208821 / CBS 10515 / FGSC 9487) OX=235443 GN=CNAG_03808 PE=4 SV=2	64 kDa	72214.5	71715.6	64633.7	66913.1	65991.8	72716.7	76862.9	77397.5	80127	82952.6	76332
J9VMS8_CRYNH	C-8 sterol isomerase OS=Cryptococcus neoformans var. grubii serotype A (strain H99 / ATCC 208821 / CBS 10515 / FGSC 9487) OX=235443 GN=CNAG_00854 PE=4 SV=1	28 kDa	107950	103552	97966.4	98647.9	104998	106464	102837	105728	111757	112534	108701
J9VPG3_CRYNH	Uncharacterized protein OS=Cryptococcus neoformans var. grubii serotype A (strain H99 / ATCC 208821 / CBS 10515 / FGSC 9487) OX=235443 GN=CNAG_05219 PE=4 SV=2	36 kDa	101421	97289.7	103552	99334	99334	97966.4	93326.6	98647.9	98647.9	102127	100721
J9VQ94_CRYNH	Uncharacterized protein OS=Cryptococcus neoformans var. grubii serotype A (strain H99 / ATCC 208821 / CBS 10515 / FGSC 9487) OX=235443 GN=CNAG_01354 PE=4 SV=1	59 kDa	141457	142441	155872	159147	154795	164759	152664	155872	139509	131984	146445
J9VQ96_CRYNH	RNA polymerase II-associated factor 1 OS=Cryptococcus neoformans var. grubii serotype A (strain H99 / ATCC 208821 / CBS 10515 / FGSC 9487) OX=235443 GN=CNAG_02232 PE=4 SV=1	50 kDa	143431	138545	132902	145433	138545	140479	134757	144429	141457	151609	141457
J9VQS5_CRYNH	NAD diphosphatase OS=Cryptococcus neoformans var. grubii serotype A (strain H99 / ATCC 208821 / CBS 10515 / FGSC 9487) OX=235443 GN=CNAG_03396 PE=4 SV=1	52 kDa	221969	211456	207105	201441	207105	212927	209996	211456	229797	226633	221969
J9VQU8_CRYNH	Lectin, mannose-binding 2 OS=Cryptococcus neoformans var. grubii serotype A (strain H99 / ATCC 208821 / CBS 10515 / FGSC 9487) OX=235443 GN=CNAG_04111 PE=4 SV=2	38 kDa	124864	124002	122295	124002	127488	139509	133826	139509	131072	134757	137588
J9VRC6_CRYNH	CAMK/CAMK1 protein kinase OS=Cryptococcus neoformans var. grubii serotype A (strain H99 / ATCC 208821 / CBS 10515 / FGSC 9487) OX=235443 GN=CNAG_04272 PE=3 SV=2	41 kDa	236257	223513	212927	223513	207105	204253	209996	208545	273276	256749	265803
J9VRW6_CRYNH	Uncharacterized protein OS=Cryptococcus neoformans var. grubii serotype A (strain H99 / ATCC 208821 / CBS 10515 / FGSC 9487) OX=235443 GN=CNAG_02471 PE=4 SV=1	32 kDa	145433	145433	139509	136638	144429	149522	140479	131072	134757	147464	136638
J9VS15_CRYNH	Ubiquitin-conjugating enzyme E2 OS=Cryptococcus neoformans var. grubii serotype A (strain H99 / ATCC 208821 / CBS 10515 / FGSC 9487) OX=235443 GN=CNAG_05886 PE=4 SV=1	17 kDa	136638	139509	127488	133826	126607	150562	139509	148489	128375	134757	113317
J9VTE8_CRYNH	Acylpyruvate hydrolase OS=Cryptococcus neoformans var. grubii serotype A (strain H99 / ATCC 208821 / CBS 10515 / FGSC 9487) OX=235443 GN=CNAG_04690 PE=4 SV=1	25 kDa	200050	191901	208545	193235	202842	174154	181549	184083	212927	212927	214408
J9VTI8_CRYNH	Tetraspanin Tsp2 OS=Cryptococcus neoformans var. grubii serotype A (strain H99 / ATCC 208821 / CBS 10515 / FGSC 9487) OX=235443 GN=CNAG_04642 PE=4 SV=1	59 kDa	269514	262144	242900	258535	256749	260333	258535	260333	316095	350730	329519
J9VW22_CRYNH	3-methyl-2-oxobutanoate hydroxymethyltransferase OS=Cryptococcus neoformans var. grubii serotype A (strain H99 / ATCC 208821 / CBS 10515 / FGSC 9487) OX=235443 GN=CNAG_04599 PE=3 SV=2	114 kDa	108701	106464	103552	102837	100025	128375	119778	124864	100721	105728	110218
J9VXZ6_CRYNH	Uncharacterized protein OS=Cryptococcus neoformans var. grubii serotype A (strain H99 / ATCC 208821 / CBS 10515 / FGSC 9487) OX=235443 GN=CNAG_03360 PE=4 SV=1	50 kDa	127488	128375	118129	124002	126607	145433	128375	144429	124002	142441	128375
J9VZ38_CRYNH	Uncharacterized protein OS=Cryptococcus neoformans var. grubii serotype A (strain H99 / ATCC 208821 / CBS 10515 / FGSC 9487) OX=235443 GN=CNAG_04265 PE=4 SV=1	64 kDa	271388	273276	269514	256749	267652	290867	288858	288858	231395	234625	231395
J9W1E8_CRYNH	tRNA (Adenine-N(1)-)-methyltransferase non-catalytic subunit TRM6 OS=Cryptococcus neoformans var. grubii serotype A (strain H99 / ATCC 208821 / CBS 10515 / FGSC 9487) OX=235443 GN=CNAG_01676 PE=4 SV=2	62 kDa	277091	256749	236257	242900	236257	296979	280959	273276	221969	256749	234625
J9W1Z9_CRYNH	YbgI/family dinuclear metal center protein OS=Cryptococcus neoformans var. grubii serotype A (strain H99 / ATCC 208821 / CBS 10515 / FGSC 9487) OX=235443 GN=CNAG_05614 PE=4 SV=1	32 kDa	88906.4	92041.7	94629.3	92681.9	88292.3	97966.4	89524.8	97289.7	102127	106464	103552
J9VH19_CRYNH	Nuclear mRNA splicing protein OS=Cryptococcus neoformans var. grubii serotype A (strain H99 / ATCC 208821 / CBS 10515 / FGSC 9487) OX=235443 GN=CNAG_02985 PE=4 SV=2	36 kDa	186653	175365	165905	171756	177813	217401	201441	200050	176585	185364	184083
J9VIQ4_CRYNH	Ribosome assembly factor mrt4 OS=Cryptococcus neoformans var. grubii serotype A (strain H99 / ATCC 208821 / CBS 10515 / FGSC 9487) OX=235443 GN=CNAG_03789 PE=3 SV=1	28 kDa	437827	411348	383801	391866	378517	513498	496007	469251	341139	353169	343512
J9VZW0_CRYNH	Cytochrome b5 OS=Cryptococcus neoformans var. grubii serotype A (strain H99 / ATCC 208821 / CBS 10515 / FGSC 9487) OX=235443 GN=CNAG_05554 PE=3 SV=1	17 kDa	316095	327242	363098	350730	353169	320508	318294	322737	360590	353169	358099
J9VSU4_CRYNH	DNA-directed RNA polymerase I, II, and III subunit RPABC4 OS=Cryptococcus neoformans var. grubii serotype A (strain H99 / ATCC 208821 / CBS 10515 / FGSC 9487) OX=235443 GN=CNAG_07424 PE=4 SV=2	8 kDa	168221	171756	211456	204253	197296	159147	165905	172951	185364	202842	198668
J9VF51_CRYNH	Uncharacterized protein OS=Cryptococcus neoformans var. grubii serotype A (strain H99 / ATCC 208821 / CBS 10515 / FGSC 9487) OX=235443 GN=CNAG_00583 PE=4 SV=2	118 kDa	269514	265803	251465	253214	260333	260333	267652	258535	288858	301124	290867
J9VFL8_CRYNH	Uncharacterized protein OS=Cryptococcus neoformans var. grubii serotype A (strain H99 / ATCC 208821 / CBS 10515 / FGSC 9487) OX=235443 GN=CNAG_03647 PE=4 SV=1	34 kDa	145433	140479	144429	142441	144429	132902	132902	129267	153726	148489	149522
J9VHR2_CRYNH	Grx4 family monothiol glutaredoxin OS=Cryptococcus neoformans var. grubii serotype A (strain H99 / ATCC 208821 / CBS 10515 / FGSC 9487) OX=235443 GN=CNAG_02950 PE=4 SV=2	27 kDa	327242	341139	331810	318294	313912	355626	336442	353169	327242	329519	316095
J9VHR5_CRYNH	S-adenosylmethionine decarboxylase proenzyme OS=Cryptococcus neoformans var. grubii serotype A (strain H99 / ATCC 208821 / CBS 10515 / FGSC 9487) OX=235443 GN=CNAG_00021 PE=4 SV=1	51 kDa	112534	110218	114898	114105	114105	124864	124002	128375	116502	119778	115698
J9VIB4_CRYNH	Ubiquitin carboxyl-terminal hydrolase 25/28 OS=Cryptococcus neoformans var. grubii serotype A (strain H99 / ATCC 208821 / CBS 10515 / FGSC 9487) OX=235443 GN=CNAG_07333 PE=3 SV=2	167 kDa	236257	223513	220436	221969	226633	225068	225068	226633	237901	237901	244589
J9VLI1_CRYNH	Peptidyl-prolyl cis-trans isomerase OS=Cryptococcus neoformans var. grubii serotype A (strain H99 / ATCC 208821 / CBS 10515 / FGSC 9487) OX=235443 GN=CNAG_02492 PE=3 SV=1	18 kDa	134757	137588	131984	134757	135694	149522	140479	145433	136638	145433	144429
J9VMI9_CRYNH	Uncharacterized protein OS=Cryptococcus neoformans var. grubii serotype A (strain H99 / ATCC 208821 / CBS 10515 / FGSC 9487) OX=235443 GN=CNAG_06813 PE=4 SV=1	74 kDa	124002	129267	122295	131072	124864	123145	118129	122295	146445	151609	161369
J9VMU2_CRYNH	Protein FAM50 OS=Cryptococcus neoformans var. grubii serotype A (strain H99 / ATCC 208821 / CBS 10515 / FGSC 9487) OX=235443 GN=CNAG_02260 PE=4 SV=1	38 kDa	137588	139509	137588	145433	140479	150562	148489	149522	134757	151609	144429
J9VN67_CRYNH	Small subunit ribosomal protein S16 OS=Cryptococcus neoformans var. grubii serotype A (strain H99 / ATCC 208821 / CBS 10515 / FGSC 9487) OX=235443 GN=CNAG_07535 PE=3 SV=1	15 kDa	254976	241222	279018	279018	280959	215899	209996	215899	267652	253214	269514
J9VP92_CRYNH (+1)	Cytoplasmic protein OS=Cryptococcus neoformans var. grubii serotype A (strain H99 / ATCC 208821 / CBS 10515 / FGSC 9487) OX=235443 GN=CNAG_04005 PE=4 SV=1	76 kDa	231395	223513	218913	214408	215899	242900	258535	246290	221969	211456	220436
J9VPG7_CRYNH	Uncharacterized protein OS=Cryptococcus neoformans var. grubii serotype A (strain H99 / ATCC 208821 / CBS 10515 / FGSC 9487) OX=235443 GN=CNAG_05829 PE=4 SV=2	127 kDa	125733	131072	130167	131984	124002	132902	130167	135694	132902	133826	135694
J9VQY7_CRYNH	Nucleolar protein 6 OS=Cryptococcus neoformans var. grubii serotype A (strain H99 / ATCC 208821 / CBS 10515 / FGSC 9487) OX=235443 GN=CNAG_01132 PE=4 SV=1	35 kDa	146445	143431	147464	149522	141457	168221	149522	162491	141457	139509	128375
J9VR52_CRYNH	AP-2 complex subunit alpha OS=Cryptococcus neoformans var. grubii serotype A (strain H99 / ATCC 208821 / CBS 10515 / FGSC 9487) OX=235443 GN=CNAG_03528 PE=3 SV=1	116 kDa	190575	175365	179050	175365	174154	177813	185364	186653	181549	185364	191901
J9VRH9_CRYNH (+1)	Nucleolar pre-ribosomal-associated protein 1 OS=Cryptococcus neoformans var. grubii serotype A (strain H99 / ATCC 208821 / CBS 10515 / FGSC 9487) OX=235443 GN=CNAG_00906 PE=4 SV=2	216 kDa	145433	153726	131984	138545	139509	167059	158048	153726	145433	146445	139509
J9VS56_CRYNH	Annexin OS=Cryptococcus neoformans var. grubii serotype A (strain H99 / ATCC 208821 / CBS 10515 / FGSC 9487) OX=235443 GN=CNAG_02415 PE=3 SV=1	52 kDa	120611	118950	112534	118950	117313	118129	119778	117313	119778	128375	131072
J9VSQ9_CRYNH	Cortical actin cytoskeleton protein asp1 OS=Cryptococcus neoformans var. grubii serotype A (strain H99 / ATCC 208821 / CBS 10515 / FGSC 9487) OX=235443 GN=CNAG_02161 PE=4 SV=2	125 kDa	182812	179050	176585	169391	170569	201441	191901	191901	177813	177813	187951
J9VT91_CRYNH	Chitinase OS=Cryptococcus neoformans var. grubii serotype A (strain H99 / ATCC 208821 / CBS 10515 / FGSC 9487) OX=235443 GN=CNAG_03412 PE=3 SV=1	51 kDa	106464	103552	95287.5	90774.5	90147.5	91405.9	96617.7	94629.3	146445	136638	142441
J9VTF7_CRYNH	Omega-6 fatty acid desaturase (Delta-12 desaturase) OS=Cryptococcus neoformans var. grubii serotype A (strain H99 / ATCC 208821 / CBS 10515 / FGSC 9487) OX=235443 GN=CNAG_01150 PE=4 SV=1	51 kDa	118950	110218	115698	121450	124002	106464	102127	102837	131072	149522	145433
J9VVW6_CRYNH	Osomolarity two-component system, phosphorelay intermediate protein YPD1 OS=Cryptococcus neoformans var. grubii serotype A (strain H99 / ATCC 208821 / CBS 10515 / FGSC 9487) OX=235443 GN=CNAG_06151 PE=4 SV=1	23 kDa	220436	212927	248003	223513	225068	221969	225068	229797	204253	182812	195933
J9VVZ0_CRYNH	Plasma membrane ATPase OS=Cryptococcus neoformans var. grubii serotype A (strain H99 / ATCC 208821 / CBS 10515 / FGSC 9487) OX=235443 GN=CNAG_03565 PE=3 SV=2	118 kDa	174154	167059	180295	149522	169391	184083	208545	185364	126607	133826	140479
J9VW55_CRYNH	Mitochondrial Rho GTPase OS=Cryptococcus neoformans var. grubii serotype A (strain H99 / ATCC 208821 / CBS 10515 / FGSC 9487) OX=235443 GN=CNAG_06620 PE=3 SV=1	77 kDa	142441	139509	141457	137588	142441	149522	146445	151609	149522	159147	149522
J9VXD1_CRYNH	Peptide-methionine (S)-S-oxide reductase OS=Cryptococcus neoformans var. grubii serotype A (strain H99 / ATCC 208821 / CBS 10515 / FGSC 9487) OX=235443 GN=CNAG_03144 PE=3 SV=2	24 kDa	149522	155872	168221	165905	167059	132902	128375	130167	172951	160254	169391
J9VXZ1_CRYNH	Uncharacterized protein OS=Cryptococcus neoformans var. grubii serotype A (strain H99 / ATCC 208821 / CBS 10515 / FGSC 9487) OX=235443 GN=CNAG_03355 PE=4 SV=2	204 kDa	160254	156956	172951	161369	163621	169391	165905	171756	161369	165905	167059
J9VZ10_CRYNH	Uncharacterized protein OS=Cryptococcus neoformans var. grubii serotype A (strain H99 / ATCC 208821 / CBS 10515 / FGSC 9487) OX=235443 GN=CNAG_07941 PE=4 SV=1	84 kDa	241222	237901	251465	246290	244589	253214	229797	244589	241222	258535	260333
[truncated: 2,028 more rows]
