# Supplementary material for: Proteomic Analysis of Copper Toxicity in Human Fungal Pathogen Cryptococcus neoformans
Source: Front Cell Infect Microbiol. 2021 Aug 12;11:662404. doi: 10.3389/fcimb.2021.662404 (PMC8415117; doi:10.3389/fcimb.2021.662404)
Supplement: Supplementary file 8 [file Table_3.xlsx]

## Sheet: Cu vs Control
Table S3. Differentially expressed proteins in C. neoformans in response to copper (Cu) toxicity.a
Accession Number	Identified Proteins	T-test p-value (Cu/Control)	Ratio (Cu/Control)	q-value (Cu/Control)		a Comparative proteomic analysis of C.neoformans between Cu treated and untreated cells.
J9VLU2_CRYNH	Uncharacterized protein OS=Cryptococcus neoformans var. grubii serotype A (strain H99 / ATCC 208821 / CBS 10515 / FGSC 9487) OX=235443 GN=CNAG_04064 PE=4 SV=1	0.00430157	0.43022	0.0159289
J9VKZ2_CRYNH	Ferric-chelate reductase OS=Cryptococcus neoformans var. grubii serotype A (strain H99 / ATCC 208821 / CBS 10515 / FGSC 9487) OX=235443 GN=CNAG_07334 PE=4 SV=1	4.87258e-05	0.570833	0.00229271
J9VHL5_CRYNH	Small subunit ribosomal protein S29 OS=Cryptococcus neoformans var. grubii serotype A (strain H99 / ATCC 208821 / CBS 10515 / FGSC 9487) OX=235443 GN=CNAG_02811 PE=4 SV=2	0.00321838	0.608775	0.0135371
J9VF52_CRYNH	Large subunit ribosomal protein L34e OS=Cryptococcus neoformans var. grubii serotype A (strain H99 / ATCC 208821 / CBS 10515 / FGSC 9487) OX=235443 GN=CNAG_00821 PE=3 SV=1	0.000126104	0.616653	0.00311204
J9VTA9_CRYNH	Ribosomal protein L15 OS=Cryptococcus neoformans var. grubii serotype A (strain H99 / ATCC 208821 / CBS 10515 / FGSC 9487) OX=235443 GN=CNAG_01486 PE=3 SV=1	8.87792e-06	0.618345	0.00164896
J9VPH6_CRYNH	Cytochrome c oxidase subunit OS=Cryptococcus neoformans var. grubii serotype A (strain H99 / ATCC 208821 / CBS 10515 / FGSC 9487) OX=235443 GN=CNAG_05839 PE=3 SV=2	5.38738e-05	0.621551	0.00229061
J9VW78_CRYNH	Nitric oxide dioxygenase OS=Cryptococcus neoformans var. grubii serotype A (strain H99 / ATCC 208821 / CBS 10515 / FGSC 9487) OX=235443 GN=CNAG_01464 PE=3 SV=1	0.000448806	0.630838	0.00499633
J9VMN2_CRYNH	Small subunit ribosomal protein S9 OS=Cryptococcus neoformans var. grubii serotype A (strain H99 / ATCC 208821 / CBS 10515 / FGSC 9487) OX=235443 GN=CNAG_02331 PE=3 SV=1	6.21357e-05	0.634512	0.00240963
J9VLP5_CRYNH	40S ribosomal protein S1 OS=Cryptococcus neoformans var. grubii serotype A (strain H99 / ATCC 208821 / CBS 10515 / FGSC 9487) OX=235443 GN=RPS1 PE=3 SV=1	0.000125122	0.635144	0.00310955
J9VST2_CRYNH	60S ribosomal protein L29 OS=Cryptococcus neoformans var. grubii serotype A (strain H99 / ATCC 208821 / CBS 10515 / FGSC 9487) OX=235443 GN=CNAG_03221 PE=3 SV=1	9.89085e-05	0.647497	0.0028847
J9VD88_CRYNH	Small subunit ribosomal protein S3 OS=Cryptococcus neoformans var. grubii serotype A (strain H99 / ATCC 208821 / CBS 10515 / FGSC 9487) OX=235443 GN=CNAG_00116 PE=3 SV=1	2.09102e-07	0.650671	0.000368958
J9VUU8_CRYNH	Small subunit ribosomal protein S25e OS=Cryptococcus neoformans var. grubii serotype A (strain H99 / ATCC 208821 / CBS 10515 / FGSC 9487) OX=235443 GN=CNAG_02359 PE=4 SV=1	0.000116944	0.652271	0.00312647
J9VHT7_CRYNH	Histone H1/5 OS=Cryptococcus neoformans var. grubii serotype A (strain H99 / ATCC 208821 / CBS 10515 / FGSC 9487) OX=235443 GN=CNAG_02924 PE=3 SV=1	0.00212689	0.6535	0.0107687
J9VZT6_CRYNH	40S ribosomal protein S26 OS=Cryptococcus neoformans var. grubii serotype A (strain H99 / ATCC 208821 / CBS 10515 / FGSC 9487) OX=235443 GN=CNAG_05525 PE=3 SV=1	0.00175464	0.655936	0.00960017
J9VL49_CRYNH	Small subunit ribosomal protein S27Ae OS=Cryptococcus neoformans var. grubii serotype A (strain H99 / ATCC 208821 / CBS 10515 / FGSC 9487) OX=235443 GN=CNAG_01181 PE=4 SV=1	0.000591034	0.661199	0.0056988
J9VPF2_CRYNH	Small subunit ribosomal protein S10e OS=Cryptococcus neoformans var. grubii serotype A (strain H99 / ATCC 208821 / CBS 10515 / FGSC 9487) OX=235443 GN=CNAG_05814 PE=4 SV=1	7.79285e-05	0.661685	0.00259443
J9VXN5_CRYNH	Malate dehydrogenase OS=Cryptococcus neoformans var. grubii serotype A (strain H99 / ATCC 208821 / CBS 10515 / FGSC 9487) OX=235443 GN=CNAG_03225 PE=3 SV=1	8.05706e-05	0.678443	0.00260856
J9VQI0_CRYNH	Large subunit ribosomal protein L24e OS=Cryptococcus neoformans var. grubii serotype A (strain H99 / ATCC 208821 / CBS 10515 / FGSC 9487) OX=235443 GN=CNAG_03283 PE=4 SV=1	0.00028646	0.683117	0.00422978
J9VSU2_CRYNH	Large subunit ribosomal protein L44 OS=Cryptococcus neoformans var. grubii serotype A (strain H99 / ATCC 208821 / CBS 10515 / FGSC 9487) OX=235443 GN=CNAG_04884 PE=3 SV=2	0.00488062	0.685364	0.0173277
J9VT96_CRYNH	Large subunit ribosomal protein L18-A OS=Cryptococcus neoformans var. grubii serotype A (strain H99 / ATCC 208821 / CBS 10515 / FGSC 9487) OX=235443 GN=CNAG_01224 PE=4 SV=1	0.000694323	0.686091	0.00617194
J9VP67_CRYNH	Ketol-acid reductoisomerase, mitochondrial OS=Cryptococcus neoformans var. grubii serotype A (strain H99 / ATCC 208821 / CBS 10515 / FGSC 9487) OX=235443 GN=CNAG_05725 PE=3 SV=1	1.22952e-05	0.686173	0.00197225
J9VXK4_CRYNH	Uncharacterized protein OS=Cryptococcus neoformans var. grubii serotype A (strain H99 / ATCC 208821 / CBS 10515 / FGSC 9487) OX=235443 GN=CNAG_05556 PE=3 SV=1	0.000238283	0.687451	0.00391117
J9VSZ2_CRYNH	Uncharacterized protein OS=Cryptococcus neoformans var. grubii serotype A (strain H99 / ATCC 208821 / CBS 10515 / FGSC 9487) OX=235443 GN=CNAG_01302 PE=4 SV=1	0.000837401	0.688671	0.00662599
J9VMQ3_CRYNH	40S ribosomal protein S30 OS=Cryptococcus neoformans var. grubii serotype A (strain H99 / ATCC 208821 / CBS 10515 / FGSC 9487) OX=235443 GN=CNAG_00819 PE=3 SV=1	4.91751e-05	0.68945	0.00228341
J9VWM2_CRYNH	Thioredoxin OS=Cryptococcus neoformans var. grubii serotype A (strain H99 / ATCC 208821 / CBS 10515 / FGSC 9487) OX=235443 GN=CNAG_01607 PE=3 SV=1	0.00195575	0.689576	0.0102706
J9W2U5_CRYNH	Large subunit ribosomal protein L32e OS=Cryptococcus neoformans var. grubii serotype A (strain H99 / ATCC 208821 / CBS 10515 / FGSC 9487) OX=235443 GN=CNAG_06222 PE=4 SV=1	0.000210288	0.691061	0.00371053
J9VPE0_CRYNH	Small subunit ribosomal protein S23 OS=Cryptococcus neoformans var. grubii serotype A (strain H99 / ATCC 208821 / CBS 10515 / FGSC 9487) OX=235443 GN=CNAG_03127 PE=3 SV=1	0.00382864	0.693777	0.0148639
J9VKK2_CRYNH	Small subunit ribosomal protein S13e OS=Cryptococcus neoformans var. grubii serotype A (strain H99 / ATCC 208821 / CBS 10515 / FGSC 9487) OX=235443 GN=CNAG_01153 PE=3 SV=1	0.000351723	0.694703	0.00451356
J9VKN9_CRYNH	Small subunit ribosomal protein S24e OS=Cryptococcus neoformans var. grubii serotype A (strain H99 / ATCC 208821 / CBS 10515 / FGSC 9487) OX=235443 GN=CNAG_01332 PE=3 SV=1	0.000203107	0.695486	0.00377244
J9VF99_CRYNH	40S ribosomal protein S4 OS=Cryptococcus neoformans var. grubii serotype A (strain H99 / ATCC 208821 / CBS 10515 / FGSC 9487) OX=235443 GN=CNAG_00640 PE=3 SV=1	2.03633e-05	0.695792	0.00199617
J9VGY9_CRYNH	Ribosomal protein L37 OS=Cryptococcus neoformans var. grubii serotype A (strain H99 / ATCC 208821 / CBS 10515 / FGSC 9487) OX=235443 GN=CNAG_03015 PE=3 SV=1	0.000792942	0.69712	0.00650766
J9W219_CRYNH	Uncharacterized protein OS=Cryptococcus neoformans var. grubii serotype A (strain H99 / ATCC 208821 / CBS 10515 / FGSC 9487) OX=235443 GN=CNAG_05638 PE=4 SV=1	3.74934e-05	0.698996	0.00220523
J9VM66_CRYNH	Large subunit ribosomal protein L7e OS=Cryptococcus neoformans var. grubii serotype A (strain H99 / ATCC 208821 / CBS 10515 / FGSC 9487) OX=235443 GN=CNAG_00656 PE=4 SV=1	0.000475324	0.70126	0.00512973
J9VUB1_CRYNH	Histone H4 OS=Cryptococcus neoformans var. grubii serotype A (strain H99 / ATCC 208821 / CBS 10515 / FGSC 9487) OX=235443 GN=CNAG_01648 PE=3 SV=1	0.000136678	0.70249	0.00323715
J9VUU3_CRYNH	Uncharacterized protein OS=Cryptococcus neoformans var. grubii serotype A (strain H99 / ATCC 208821 / CBS 10515 / FGSC 9487) OX=235443 GN=CNAG_01822 PE=4 SV=1	0.0168934	0.704477	0.0399845
J9VSJ2_CRYNH	60S ribosomal protein L6 OS=Cryptococcus neoformans var. grubii serotype A (strain H99 / ATCC 208821 / CBS 10515 / FGSC 9487) OX=235443 GN=CNAG_02234 PE=3 SV=1	0.000117475	0.705477	0.00311705
J9VJP0_CRYNH	Uncharacterized protein OS=Cryptococcus neoformans var. grubii serotype A (strain H99 / ATCC 208821 / CBS 10515 / FGSC 9487) OX=235443 GN=CNAG_03049 PE=4 SV=1	0.00201866	0.705798	0.010415
J9VMQ0_CRYNH	Uncharacterized protein OS=Cryptococcus neoformans var. grubii serotype A (strain H99 / ATCC 208821 / CBS 10515 / FGSC 9487) OX=235443 GN=CNAG_00814 PE=4 SV=2	0.00662139	0.70736	0.0208447
J9VG96_CRYNH	3-isopropylmalate dehydratase OS=Cryptococcus neoformans var. grubii serotype A (strain H99 / ATCC 208821 / CBS 10515 / FGSC 9487) OX=235443 GN=CNAG_00237 PE=3 SV=1	4.68632e-05	0.707368	0.00229695
J9VVA3_CRYNH	40S ribosomal protein S27 OS=Cryptococcus neoformans var. grubii serotype A (strain H99 / ATCC 208821 / CBS 10515 / FGSC 9487) OX=235443 GN=CNAG_03303 PE=3 SV=1	0.000223587	0.71001	0.00375733
J9VUE8_CRYNH	Uncharacterized protein OS=Cryptococcus neoformans var. grubii serotype A (strain H99 / ATCC 208821 / CBS 10515 / FGSC 9487) OX=235443 GN=CNAG_04290 PE=4 SV=1	0.000356064	0.712113	0.00451996
J9VF13_CRYNH	Large subunit ribosomal protein L29 OS=Cryptococcus neoformans var. grubii serotype A (strain H99 / ATCC 208821 / CBS 10515 / FGSC 9487) OX=235443 GN=CNAG_00771 PE=3 SV=1	0.000186254	0.712273	0.00367202
J9VSC4_CRYNH	Large subunit ribosomal protein L21e OS=Cryptococcus neoformans var. grubii serotype A (strain H99 / ATCC 208821 / CBS 10515 / FGSC 9487) OX=235443 GN=CNAG_02330 PE=4 SV=1	0.000426273	0.717113	0.00488413
J9VGJ0_CRYNH	Uncharacterized protein OS=Cryptococcus neoformans var. grubii serotype A (strain H99 / ATCC 208821 / CBS 10515 / FGSC 9487) OX=235443 GN=CNAG_00307 PE=4 SV=1	0.00233877	0.71752	0.0111233
J9VI11_CRYNH	6-phosphogluconate dehydrogenase, decarboxylating OS=Cryptococcus neoformans var. grubii serotype A (strain H99 / ATCC 208821 / CBS 10515 / FGSC 9487) OX=235443 GN=CNAG_07561 PE=3 SV=1	8.8921e-05	0.721965	0.00270519
J9VKN5_CRYNH	POT family proton-dependent oligopeptide transporter OS=Cryptococcus neoformans var. grubii serotype A (strain H99 / ATCC 208821 / CBS 10515 / FGSC 9487) OX=235443 GN=CNAG_01119 PE=4 SV=1	0.00237063	0.723684	0.0111994
J9VFV3_CRYNH	Large subunit ribosomal protein L27Ae OS=Cryptococcus neoformans var. grubii serotype A (strain H99 / ATCC 208821 / CBS 10515 / FGSC 9487) OX=235443 GN=CNAG_03747 PE=3 SV=1	2.04719e-05	0.725224	0.00195257
J9VX05_CRYNH	Large subunit ribosomal protein L7Ae OS=Cryptococcus neoformans var. grubii serotype A (strain H99 / ATCC 208821 / CBS 10515 / FGSC 9487) OX=235443 GN=CNAG_05555 PE=4 SV=1	0.00014185	0.725473	0.00327183
J9VWS0_CRYNH	Small subunit ribosomal protein S12 OS=Cryptococcus neoformans var. grubii serotype A (strain H99 / ATCC 208821 / CBS 10515 / FGSC 9487) OX=235443 GN=CNAG_06471 PE=3 SV=2	2.18199e-05	0.726905	0.00192507
J9VXH5_CRYNH	Small subunit ribosomal protein S18 OS=Cryptococcus neoformans var. grubii serotype A (strain H99 / ATCC 208821 / CBS 10515 / FGSC 9487) OX=235443 GN=CNAG_04883 PE=3 SV=1	5.79891e-05	0.728578	0.0023255
J9VHE4_CRYNH	Small subunit ribosomal protein S11 OS=Cryptococcus neoformans var. grubii serotype A (strain H99 / ATCC 208821 / CBS 10515 / FGSC 9487) OX=235443 GN=CNAG_00672 PE=3 SV=1	0.00177359	0.731662	0.00964407
J9VEH7_CRYNH	Mitochondrial pyruvate carrier OS=Cryptococcus neoformans var. grubii serotype A (strain H99 / ATCC 208821 / CBS 10515 / FGSC 9487) OX=235443 GN=CNAG_00270 PE=3 SV=2	0.00126356	0.733122	0.00810747
J9VJC5_CRYNH	Large subunit ribosomal protein L37a OS=Cryptococcus neoformans var. grubii serotype A (strain H99 / ATCC 208821 / CBS 10515 / FGSC 9487) OX=235443 GN=CNAG_04011 PE=3 SV=1	6.25001e-05	0.737206	0.00239742
J9VTC1_CRYNH	60S ribosomal protein L20 OS=Cryptococcus neoformans var. grubii serotype A (strain H99 / ATCC 208821 / CBS 10515 / FGSC 9487) OX=235443 GN=CNAG_04726 PE=3 SV=1	5.71399e-05	0.737347	0.00234473
J9VVN8_CRYNH	Glutathione peroxidase OS=Cryptococcus neoformans var. grubii serotype A (strain H99 / ATCC 208821 / CBS 10515 / FGSC 9487) OX=235443 GN=CNAG_06287 PE=3 SV=1	0.000338973	0.741027	0.00449713
J9VLM1_CRYNH	Mitochondrial protein OS=Cryptococcus neoformans var. grubii serotype A (strain H99 / ATCC 208821 / CBS 10515 / FGSC 9487) OX=235443 GN=CNAG_00453 PE=4 SV=1	0.00168021	0.743258	0.00938206
J9VU28_CRYNH	Large subunit ribosomal protein L33-b OS=Cryptococcus neoformans var. grubii serotype A (strain H99 / ATCC 208821 / CBS 10515 / FGSC 9487) OX=235443 GN=CNAG_05800 PE=3 SV=1	0.000398211	0.74372	0.00469996
J9VW40_CRYNH	Small subunit ribosomal protein S2 OS=Cryptococcus neoformans var. grubii serotype A (strain H99 / ATCC 208821 / CBS 10515 / FGSC 9487) OX=235443 GN=CNAG_06605 PE=3 SV=1	0.00013821	0.744128	0.00320883
J9VG91_CRYNH	Large subunit ribosomal protein L30e OS=Cryptococcus neoformans var. grubii serotype A (strain H99 / ATCC 208821 / CBS 10515 / FGSC 9487) OX=235443 GN=CNAG_00232 PE=4 SV=1	6.64505e-06	0.74578	0.00156336
J9VR33_CRYNH	60S ribosomal protein L36 OS=Cryptococcus neoformans var. grubii serotype A (strain H99 / ATCC 208821 / CBS 10515 / FGSC 9487) OX=235443 GN=CNAG_03510 PE=3 SV=1	0.00229509	0.746915	0.0110799
J9W0K1_CRYNH	ATP-citrate synthase OS=Cryptococcus neoformans var. grubii serotype A (strain H99 / ATCC 208821 / CBS 10515 / FGSC 9487) OX=235443 GN=CNAG_04640 PE=3 SV=1	0.000301572	0.747955	0.00429132
Q85SZ7_CRYNH	Cytochrome c oxidase subunit 1 OS=Cryptococcus neoformans var. grubii serotype A (strain H99 / ATCC 208821 / CBS 10515 / FGSC 9487) OX=235443 GN=COI PE=3 SV=1	0.00412008	0.749329	0.0154514
J9VXK6_CRYNH	Small subunit ribosomal protein S22-A, variant OS=Cryptococcus neoformans var. grubii serotype A (strain H99 / ATCC 208821 / CBS 10515 / FGSC 9487) OX=235443 GN=CNAG_01951 PE=3 SV=1	0.00229061	0.749714	0.0110734
J9W404_CRYNH	Imidazoleglycerol-phosphate dehydratase OS=Cryptococcus neoformans var. grubii serotype A (strain H99 / ATCC 208821 / CBS 10515 / FGSC 9487) OX=235443 GN=CNAG_05509 PE=3 SV=1	0.00209547	0.750314	0.0106863
J9VSY8_CRYNH	Farnesyl diphosphate synthase OS=Cryptococcus neoformans var. grubii serotype A (strain H99 / ATCC 208821 / CBS 10515 / FGSC 9487) OX=235443 GN=CNAG_02084 PE=3 SV=2	0.00246352	0.750336	0.0114542
J9VFX5_CRYNH	Chlorophyll synthesis pathway protein BchC OS=Cryptococcus neoformans var. grubii serotype A (strain H99 / ATCC 208821 / CBS 10515 / FGSC 9487) OX=235443 GN=CNAG_00115 PE=3 SV=1	0.00137474	0.751871	0.00845201
J9VTE3_CRYNH	Small subunit ribosomal protein S17 OS=Cryptococcus neoformans var. grubii serotype A (strain H99 / ATCC 208821 / CBS 10515 / FGSC 9487) OX=235443 GN=CNAG_01170 PE=3 SV=1	0.00548317	0.752115	0.0186417
J9VM42_CRYNH	Nucleoside diphosphate kinase OS=Cryptococcus neoformans var. grubii serotype A (strain H99 / ATCC 208821 / CBS 10515 / FGSC 9487) OX=235443 GN=CNAG_02285 PE=3 SV=1	2.13582e-05	0.752732	0.00193264
J9VLH9_CRYNH	Glyoxal oxidase OS=Cryptococcus neoformans var. grubii serotype A (strain H99 / ATCC 208821 / CBS 10515 / FGSC 9487) OX=235443 GN=CNAG_00407 PE=4 SV=1	0.00076046	0.75636	0.00629968
J9VMM1_CRYNH	Large subunit ribosomal protein L27e OS=Cryptococcus neoformans var. grubii serotype A (strain H99 / ATCC 208821 / CBS 10515 / FGSC 9487) OX=235443 GN=CNAG_00779 PE=4 SV=1	0.000201842	0.757617	0.00380911
J9VGW3_CRYNH	Large subunit ribosomal protein L23 OS=Cryptococcus neoformans var. grubii serotype A (strain H99 / ATCC 208821 / CBS 10515 / FGSC 9487) OX=235443 GN=CNAG_03053 PE=3 SV=1	0.000112072	0.758053	0.00308984
J9VFY8_CRYNH	Small subunit ribosomal protein S16 OS=Cryptococcus neoformans var. grubii serotype A (strain H99 / ATCC 208821 / CBS 10515 / FGSC 9487) OX=235443 GN=CNAG_03780 PE=3 SV=1	0.00041893	0.758184	0.00483138
J9VWZ1_CRYNH	Uncharacterized protein OS=Cryptococcus neoformans var. grubii serotype A (strain H99 / ATCC 208821 / CBS 10515 / FGSC 9487) OX=235443 GN=CNAG_05357 PE=4 SV=1	0.00128452	0.758248	0.00816774
J9VH03_CRYNH	Small subunit ribosomal protein S19e OS=Cryptococcus neoformans var. grubii serotype A (strain H99 / ATCC 208821 / CBS 10515 / FGSC 9487) OX=235443 GN=CNAG_03000 PE=4 SV=1	2.61838e-05	0.759595	0.00214889
J9VLH5_CRYNH	Acetate non-utilizing protein 9, mitochondrial OS=Cryptococcus neoformans var. grubii serotype A (strain H99 / ATCC 208821 / CBS 10515 / FGSC 9487) OX=235443 GN=CNAG_03919 PE=4 SV=1	0.000325143	0.759642	0.00448213
J9W2G5_CRYNH	Large subunit ribosomal protein L13e OS=Cryptococcus neoformans var. grubii serotype A (strain H99 / ATCC 208821 / CBS 10515 / FGSC 9487) OX=235443 GN=CNAG_06095 PE=3 SV=1	0.000275152	0.761813	0.00416743
J9VVV4_CRYNH	Stearoyl-CoA desaturase (Delta-9 desaturase) OS=Cryptococcus neoformans var. grubii serotype A (strain H99 / ATCC 208821 / CBS 10515 / FGSC 9487) OX=235443 GN=CNAG_04687 PE=4 SV=1	0.00485985	0.764172	0.0172713
J9VN67_CRYNH	Small subunit ribosomal protein S16 OS=Cryptococcus neoformans var. grubii serotype A (strain H99 / ATCC 208821 / CBS 10515 / FGSC 9487) OX=235443 GN=CNAG_07535 PE=3 SV=1	5.87887e-06	0.764956	0.00172887
J9VM51_CRYNH	Uncharacterized protein OS=Cryptococcus neoformans var. grubii serotype A (strain H99 / ATCC 208821 / CBS 10515 / FGSC 9487) OX=235443 GN=CNAG_05246 PE=4 SV=1	0.00561042	0.766406	0.0188563
J9VJJ6_CRYNH	Elongation factor 2 OS=Cryptococcus neoformans var. grubii serotype A (strain H99 / ATCC 208821 / CBS 10515 / FGSC 9487) OX=235443 GN=CNAG_06840 PE=4 SV=2	8.53469e-06	0.766738	0.00167328
J9VMD3_CRYNH	Large subunit ribosomal protein L5e OS=Cryptococcus neoformans var. grubii serotype A (strain H99 / ATCC 208821 / CBS 10515 / FGSC 9487) OX=235443 GN=CNAG_02928 PE=3 SV=1	0.00184247	0.768432	0.00988157
J9VHI3_CRYNH	Argininosuccinate lyase OS=Cryptococcus neoformans var. grubii serotype A (strain H99 / ATCC 208821 / CBS 10515 / FGSC 9487) OX=235443 GN=CNAG_02825 PE=3 SV=1	2.1116e-05	0.768536	0.00196101
J9VVW9_CRYNH	26S protease regulatory subunit 8 OS=Cryptococcus neoformans var. grubii serotype A (strain H99 / ATCC 208821 / CBS 10515 / FGSC 9487) OX=235443 GN=CNAG_04666 PE=3 SV=1	0.000728842	1.30037	0.00624292
J9VUA5_CRYNH	Cytochrome c heme lyase OS=Cryptococcus neoformans var. grubii serotype A (strain H99 / ATCC 208821 / CBS 10515 / FGSC 9487) OX=235443 GN=CNAG_05875 PE=3 SV=1	0.00218075	1.30123	0.010824
J9VRJ5_CRYNH	ATP-binding cassette, subfamily F, member 2 OS=Cryptococcus neoformans var. grubii serotype A (strain H99 / ATCC 208821 / CBS 10515 / FGSC 9487) OX=235443 GN=CNAG_00891 PE=4 SV=1	0.000282617	1.30142	0.00422608
J9VRS2_CRYNH	Proteasome subunit alpha type OS=Cryptococcus neoformans var. grubii serotype A (strain H99 / ATCC 208821 / CBS 10515 / FGSC 9487) OX=235443 GN=CNAG_05792 PE=3 SV=2	0.000124224	1.30153	0.00315386
J9VKU5_CRYNH	Proteasome assembly chaperone 2 OS=Cryptococcus neoformans var. grubii serotype A (strain H99 / ATCC 208821 / CBS 10515 / FGSC 9487) OX=235443 GN=CNAG_07541 PE=3 SV=1	0.000732365	1.30174	0.0062428
J9VWT6_CRYNH	Chaperone OS=Cryptococcus neoformans var. grubii serotype A (strain H99 / ATCC 208821 / CBS 10515 / FGSC 9487) OX=235443 GN=CNAG_04348 PE=4 SV=1	0.00211817	1.30259	0.0107554
J9VVT7_CRYNH	Ribosome biogenesis protein UTP30 OS=Cryptococcus neoformans var. grubii serotype A (strain H99 / ATCC 208821 / CBS 10515 / FGSC 9487) OX=235443 GN=CNAG_06535 PE=4 SV=1	0.00766167	1.30737	0.022933
J9W1A7_CRYNH	Dynamin GTPase OS=Cryptococcus neoformans var. grubii serotype A (strain H99 / ATCC 208821 / CBS 10515 / FGSC 9487) OX=235443 GN=CNAG_01655 PE=3 SV=1	0.000285206	1.30765	0.0042468
J9VU43_CRYNH	Hsp72-like protein OS=Cryptococcus neoformans var. grubii serotype A (strain H99 / ATCC 208821 / CBS 10515 / FGSC 9487) OX=235443 GN=CNAG_01750 PE=3 SV=1	0.00018312	1.30774	0.00367177
J9VJX9_CRYNH	Nucleolar protein 15 OS=Cryptococcus neoformans var. grubii serotype A (strain H99 / ATCC 208821 / CBS 10515 / FGSC 9487) OX=235443 GN=CNAG_07511 PE=4 SV=1	0.00035325	1.30784	0.00451673
J9VTW8_CRYNH	Uncharacterized protein OS=Cryptococcus neoformans var. grubii serotype A (strain H99 / ATCC 208821 / CBS 10515 / FGSC 9487) OX=235443 GN=CNAG_04130 PE=4 SV=1	0.000148112	1.31023	0.00330817
J9VP93_CRYNH	Uncharacterized protein OS=Cryptococcus neoformans var. grubii serotype A (strain H99 / ATCC 208821 / CBS 10515 / FGSC 9487) OX=235443 GN=CNAG_07672 PE=4 SV=2	0.00727644	1.31114	0.0221941
J9VQD3_CRYNH	Alpha-amylase OS=Cryptococcus neoformans var. grubii serotype A (strain H99 / ATCC 208821 / CBS 10515 / FGSC 9487) OX=235443 GN=CNAG_02189 PE=4 SV=1	0.00080957	1.31329	0.00656775
J9VF89_CRYNH	U3 small nucleolar RNA-associated protein 18 OS=Cryptococcus neoformans var. grubii serotype A (strain H99 / ATCC 208821 / CBS 10515 / FGSC 9487) OX=235443 GN=CNAG_06798 PE=4 SV=2	0.00113456	1.3135	0.00777452
J9VV90_CRYNH	rRNA biogenesis protein RRP36 OS=Cryptococcus neoformans var. grubii serotype A (strain H99 / ATCC 208821 / CBS 10515 / FGSC 9487) OX=235443 GN=CNAG_03284 PE=3 SV=2	0.00141022	1.31426	0.00856568
J9VN82_CRYNH	Cyclin OS=Cryptococcus neoformans var. grubii serotype A (strain H99 / ATCC 208821 / CBS 10515 / FGSC 9487) OX=235443 GN=CNAG_02095 PE=3 SV=1	0.00502744	1.31509	0.017636
J9VGP6_CRYNH	Ribosome biogenesis protein ENP2 OS=Cryptococcus neoformans var. grubii serotype A (strain H99 / ATCC 208821 / CBS 10515 / FGSC 9487) OX=235443 GN=CNAG_04062 PE=4 SV=1	0.00155448	1.31681	0.00894904
J9W0X6_CRYNH	Uncharacterized protein OS=Cryptococcus neoformans var. grubii serotype A (strain H99 / ATCC 208821 / CBS 10515 / FGSC 9487) OX=235443 GN=CNAG_06381 PE=4 SV=1	0.00257343	1.31744	0.011779
J9VQ21_CRYNH	tRNA (guanine-N(7)-)-methyltransferase non-catalytic subunit TRM82 OS=Cryptococcus neoformans var. grubii serotype A (strain H99 / ATCC 208821 / CBS 10515 / FGSC 9487) OX=235443 GN=TRM82 PE=3 SV=1	0.00458912	1.31836	0.0167477
J9VLJ8_CRYNH	Chaperone regulator OS=Cryptococcus neoformans var. grubii serotype A (strain H99 / ATCC 208821 / CBS 10515 / FGSC 9487) OX=235443 GN=CNAG_03944 PE=3 SV=1	6.54714e-05	1.31923	0.0024321
J9VTG6_CRYNH	ATP-dependent RNA helicase DRS1 OS=Cryptococcus neoformans var. grubii serotype A (strain H99 / ATCC 208821 / CBS 10515 / FGSC 9487) OX=235443 GN=CNAG_01140 PE=4 SV=1	0.000131288	1.3194	0.00319528
J9VK08_CRYNH	Uncharacterized protein OS=Cryptococcus neoformans var. grubii serotype A (strain H99 / ATCC 208821 / CBS 10515 / FGSC 9487) OX=235443 GN=CNAG_00783 PE=4 SV=2	0.000290891	1.31972	0.00425957
J9VQN8_CRYNH	Phosphoglycerate kinase OS=Cryptococcus neoformans var. grubii serotype A (strain H99 / ATCC 208821 / CBS 10515 / FGSC 9487) OX=235443 GN=CNAG_03358 PE=3 SV=1	0.000221908	1.31985	0.00374696
J9VIW4_CRYNH	Uncharacterized protein OS=Cryptococcus neoformans var. grubii serotype A (strain H99 / ATCC 208821 / CBS 10515 / FGSC 9487) OX=235443 GN=CNAG_06897 PE=4 SV=2	0.00386711	1.32084	0.0149968
J9W0C5_CRYNH	Uncharacterized protein OS=Cryptococcus neoformans var. grubii serotype A (strain H99 / ATCC 208821 / CBS 10515 / FGSC 9487) OX=235443 GN=CNAG_06157 PE=4 SV=1	0.00104378	1.32351	0.00741149
J9VQP1_CRYNH	Cytoplasmic protein OS=Cryptococcus neoformans var. grubii serotype A (strain H99 / ATCC 208821 / CBS 10515 / FGSC 9487) OX=235443 GN=CNAG_02677 PE=4 SV=1	0.00110774	1.32357	0.0076953
J9VLG3_CRYNH	26S protease regulatory subunit 6B OS=Cryptococcus neoformans var. grubii serotype A (strain H99 / ATCC 208821 / CBS 10515 / FGSC 9487) OX=235443 GN=CNAG_03904 PE=3 SV=1	0.0002038	1.32575	0.00374586
J9VTE0_CRYNH	Mitochondrial metalloendopeptidase OMA1 OS=Cryptococcus neoformans var. grubii serotype A (strain H99 / ATCC 208821 / CBS 10515 / FGSC 9487) OX=235443 GN=CNAG_07591 PE=3 SV=2	0.000359756	1.32603	0.00451807
J9VHT8_CRYNH	26S proteasome regulatory subunit N8 OS=Cryptococcus neoformans var. grubii serotype A (strain H99 / ATCC 208821 / CBS 10515 / FGSC 9487) OX=235443 GN=CNAG_00046 PE=4 SV=1	0.000402897	1.33093	0.00472366
J9VH59_CRYNH	Saccharopepsin OS=Cryptococcus neoformans var. grubii serotype A (strain H99 / ATCC 208821 / CBS 10515 / FGSC 9487) OX=235443 GN=CNAG_00581 PE=3 SV=1	0.00145182	1.33156	0.00868387
J9VJI2_CRYNH	Uncharacterized protein OS=Cryptococcus neoformans var. grubii serotype A (strain H99 / ATCC 208821 / CBS 10515 / FGSC 9487) OX=235443 GN=CNAG_04081 PE=4 SV=1	0.0127781	1.33173	0.0327004
J9VRG4_CRYNH	Uncharacterized protein OS=Cryptococcus neoformans var. grubii serotype A (strain H99 / ATCC 208821 / CBS 10515 / FGSC 9487) OX=235443 GN=CNAG_04121 PE=4 SV=1	0.000632251	1.33544	0.00588712
J9VWU2_CRYNH	Nucleolar complex protein 2 OS=Cryptococcus neoformans var. grubii serotype A (strain H99 / ATCC 208821 / CBS 10515 / FGSC 9487) OX=235443 GN=CNAG_07878 PE=4 SV=1	0.00264534	1.33621	0.0119378
J9VQP6_CRYNH	60S ribosomal export protein NMD3 OS=Cryptococcus neoformans var. grubii serotype A (strain H99 / ATCC 208821 / CBS 10515 / FGSC 9487) OX=235443 GN=CNAG_02672 PE=3 SV=1	0.00140083	1.34236	0.00856762
J9VRX9_CRYNH	Thioredoxin reductase OS=Cryptococcus neoformans var. grubii serotype A (strain H99 / ATCC 208821 / CBS 10515 / FGSC 9487) OX=235443 GN=CNAG_05847 PE=3 SV=1	2.74222e-05	1.34397	0.00219939
J9VW58_CRYNH	UBX domain-containing protein 1 OS=Cryptococcus neoformans var. grubii serotype A (strain H99 / ATCC 208821 / CBS 10515 / FGSC 9487) OX=235443 GN=CNAG_06625 PE=4 SV=2	0.00470868	1.34646	0.017043
J9VXX1_CRYNH	Aryl-alcohol dehydrogenase OS=Cryptococcus neoformans var. grubii serotype A (strain H99 / ATCC 208821 / CBS 10515 / FGSC 9487) OX=235443 GN=CNAG_06027 PE=4 SV=1	0.00675005	1.3502	0.0210805
J9VXC8_CRYNH	26S proteasome non-ATPase regulatory subunit 10 OS=Cryptococcus neoformans var. grubii serotype A (strain H99 / ATCC 208821 / CBS 10515 / FGSC 9487) OX=235443 GN=CNAG_01861 PE=4 SV=2	0.00364277	1.35271	0.0143957
J9VZ70_CRYNH	Hsp71-like protein OS=Cryptococcus neoformans var. grubii serotype A (strain H99 / ATCC 208821 / CBS 10515 / FGSC 9487) OX=235443 GN=CNAG_01727 PE=3 SV=1	0.000124351	1.35277	0.00313452
J9VX42_CRYNH	Uncharacterized protein OS=Cryptococcus neoformans var. grubii serotype A (strain H99 / ATCC 208821 / CBS 10515 / FGSC 9487) OX=235443 GN=CNAG_01749 PE=4 SV=1	0.000639414	1.353	0.00592256
J9VH84_CRYNH	D-arabinitol 2-dehydrogenase OS=Cryptococcus neoformans var. grubii serotype A (strain H99 / ATCC 208821 / CBS 10515 / FGSC 9487) OX=235443 GN=CNAG_02925 PE=4 SV=1	0.00118826	1.35444	0.00794196
J9VWP1_CRYNH	Fe-S protein assembly co-chaperone HscB OS=Cryptococcus neoformans var. grubii serotype A (strain H99 / ATCC 208821 / CBS 10515 / FGSC 9487) OX=235443 GN=CNAG_04288 PE=4 SV=1	0.00961738	1.35553	0.0268723
J9VZ74_CRYNH	Nuclear protein localization protein 4 OS=Cryptococcus neoformans var. grubii serotype A (strain H99 / ATCC 208821 / CBS 10515 / FGSC 9487) OX=235443 GN=CNAG_01732 PE=4 SV=1	7.5484e-05	1.35663	0.00258624
J9VSI8_CRYNH	26S protease regulatory subunit 4 OS=Cryptococcus neoformans var. grubii serotype A (strain H99 / ATCC 208821 / CBS 10515 / FGSC 9487) OX=235443 GN=CNAG_02239 PE=3 SV=2	0.000105549	1.35693	0.0030039
J9W1G8_CRYNH (+1)	Chaperone DnaJ OS=Cryptococcus neoformans var. grubii serotype A (strain H99 / ATCC 208821 / CBS 10515 / FGSC 9487) OX=235443 GN=CNAG_01696 PE=3 SV=1	3.74463e-05	1.35944	0.00223979
J9W2N9_CRYNH	26S protease regulatory subunit 6A-B OS=Cryptococcus neoformans var. grubii serotype A (strain H99 / ATCC 208821 / CBS 10515 / FGSC 9487) OX=235443 GN=CNAG_06153 PE=3 SV=1	1.67592e-05	1.35959	0.00190784
J9VEP5_CRYNH	Proteasome subunit beta type OS=Cryptococcus neoformans var. grubii serotype A (strain H99 / ATCC 208821 / CBS 10515 / FGSC 9487) OX=235443 GN=CNAG_00385 PE=3 SV=1	0.00392507	1.36085	0.0150888
J9VDS2_CRYNH	Uncharacterized protein OS=Cryptococcus neoformans var. grubii serotype A (strain H99 / ATCC 208821 / CBS 10515 / FGSC 9487) OX=235443 GN=CNAG_00045 PE=4 SV=1	0.000521882	1.36245	0.00533832
J9VWU5_CRYNH	Proteasome subunit alpha type OS=Cryptococcus neoformans var. grubii serotype A (strain H99 / ATCC 208821 / CBS 10515 / FGSC 9487) OX=235443 GN=CNAG_05475 PE=3 SV=1	6.78579e-05	1.36619	0.00249448
J9VYU5_CRYNH	Cytoplasmic protein OS=Cryptococcus neoformans var. grubii serotype A (strain H99 / ATCC 208821 / CBS 10515 / FGSC 9487) OX=235443 GN=CNAG_06383 PE=3 SV=1	0.00529917	1.36823	0.0181914
J9VRR2_CRYNH	Mitochondrial fission 1 protein OS=Cryptococcus neoformans var. grubii serotype A (strain H99 / ATCC 208821 / CBS 10515 / FGSC 9487) OX=235443 GN=CNAG_02519 PE=3 SV=1	0.0104	1.37419	0.0282536
J9VFT4_CRYNH	Calcineurin-binding protein OS=Cryptococcus neoformans var. grubii serotype A (strain H99 / ATCC 208821 / CBS 10515 / FGSC 9487) OX=235443 GN=CNAG_00802 PE=4 SV=1	0.000806553	1.37845	0.00655835
J9VLQ3_CRYNH	26S proteasome regulatory subunit N9 OS=Cryptococcus neoformans var. grubii serotype A (strain H99 / ATCC 208821 / CBS 10515 / FGSC 9487) OX=235443 GN=CNAG_04014 PE=4 SV=1	0.000900878	1.37978	0.00698724
J9VFR1_CRYNH	UV excision repair protein Rad23 OS=Cryptococcus neoformans var. grubii serotype A (strain H99 / ATCC 208821 / CBS 10515 / FGSC 9487) OX=235443 GN=CNAG_00772 PE=4 SV=2	0.000176867	1.38222	0.00362887
J9VNT5_CRYNH	Integral membrane protein OS=Cryptococcus neoformans var. grubii serotype A (strain H99 / ATCC 208821 / CBS 10515 / FGSC 9487) OX=235443 GN=CNAG_05009 PE=4 SV=2	0.00261373	1.39337	0.0119017
J9VJA7_CRYNH	Proteasome subunit alpha type OS=Cryptococcus neoformans var. grubii serotype A (strain H99 / ATCC 208821 / CBS 10515 / FGSC 9487) OX=235443 GN=CNAG_05269 PE=3 SV=1	0.000923135	1.39797	0.00699086
J9VJH4_CRYNH	Proteasome subunit alpha type OS=Cryptococcus neoformans var. grubii serotype A (strain H99 / ATCC 208821 / CBS 10515 / FGSC 9487) OX=235443 GN=CNAG_04071 PE=3 SV=1	0.00656643	1.40242	0.0207829
J9W0R4_CRYNH	26S proteasome regulatory subunit RPN1 OS=Cryptococcus neoformans var. grubii serotype A (strain H99 / ATCC 208821 / CBS 10515 / FGSC 9487) OX=235443 GN=CNAG_07863 PE=3 SV=2	3.20555e-06	1.40754	0.00161605
J9VKH7_CRYNH	26S proteasome regulatory subunit N3 OS=Cryptococcus neoformans var. grubii serotype A (strain H99 / ATCC 208821 / CBS 10515 / FGSC 9487) OX=235443 GN=CNAG_00062 PE=4 SV=1	6.45235e-06	1.40781	0.00162645
J9VYN9_CRYNH	Nucleolar protein 12 OS=Cryptococcus neoformans var. grubii serotype A (strain H99 / ATCC 208821 / CBS 10515 / FGSC 9487) OX=235443 GN=CNAG_01564 PE=4 SV=1	0.000207257	1.41131	0.00371274
J9VUS1_CRYNH	Uncharacterized protein OS=Cryptococcus neoformans var. grubii serotype A (strain H99 / ATCC 208821 / CBS 10515 / FGSC 9487) OX=235443 GN=CNAG_01796 PE=4 SV=2	0.00132659	1.41412	0.00831535
J9VUI4_CRYNH	Monosaccharide transporter OS=Cryptococcus neoformans var. grubii serotype A (strain H99 / ATCC 208821 / CBS 10515 / FGSC 9487) OX=235443 GN=CNAG_01683 PE=3 SV=2	0.00528721	1.41507	0.0182035
J9VVD8_CRYNH	26S proteasome regulatory subunit RPN2 OS=Cryptococcus neoformans var. grubii serotype A (strain H99 / ATCC 208821 / CBS 10515 / FGSC 9487) OX=235443 GN=CNAG_06175 PE=3 SV=2	4.11529e-05	1.41753	0.00220044
J9VH22_CRYNH	NAD(P)H:quinone oxidoreductase, type IV OS=Cryptococcus neoformans var. grubii serotype A (strain H99 / ATCC 208821 / CBS 10515 / FGSC 9487) OX=235443 GN=CNAG_03948 PE=4 SV=2	0.000196211	1.41798	0.00374284
J9VN11_CRYNH	D-lactaldehyde dehydrogenase OS=Cryptococcus neoformans var. grubii serotype A (strain H99 / ATCC 208821 / CBS 10515 / FGSC 9487) OX=235443 GN=CNAG_02182 PE=4 SV=1	0.000495591	1.43059	0.00518974
J9VFC7_CRYNH	Uncharacterized protein OS=Cryptococcus neoformans var. grubii serotype A (strain H99 / ATCC 208821 / CBS 10515 / FGSC 9487) OX=235443 GN=CNAG_00669 PE=4 SV=1	0.00423524	1.43091	0.015766
J9W0V8_CRYNH	26S proteasome regulatory subunit N6 OS=Cryptococcus neoformans var. grubii serotype A (strain H99 / ATCC 208821 / CBS 10515 / FGSC 9487) OX=235443 GN=CNAG_06361 PE=4 SV=1	0.000555161	1.43483	0.00548785
J9VHC4_CRYNH	Uncharacterized protein OS=Cryptococcus neoformans var. grubii serotype A (strain H99 / ATCC 208821 / CBS 10515 / FGSC 9487) OX=235443 GN=CNAG_00652 PE=4 SV=1	0.00596242	1.4351	0.0194109
J9VFT0_CRYNH	26S proteasome regulatory subunit N12 OS=Cryptococcus neoformans var. grubii serotype A (strain H99 / ATCC 208821 / CBS 10515 / FGSC 9487) OX=235443 GN=CNAG_03721 PE=4 SV=1	0.000206978	1.44037	0.00372667
J9VLN0_CRYNH	Glucose and ribitol dehydrogenase OS=Cryptococcus neoformans var. grubii serotype A (strain H99 / ATCC 208821 / CBS 10515 / FGSC 9487) OX=235443 GN=CNAG_00984 PE=4 SV=1	0.00154173	1.44129	0.00893392
J9VSR2_CRYNH	26S protease regulatory subunit 10B OS=Cryptococcus neoformans var. grubii serotype A (strain H99 / ATCC 208821 / CBS 10515 / FGSC 9487) OX=235443 GN=CNAG_04906 PE=3 SV=1	0.00225312	1.45338	0.0110587
J9VMH9_CRYNH	Uncharacterized protein OS=Cryptococcus neoformans var. grubii serotype A (strain H99 / ATCC 208821 / CBS 10515 / FGSC 9487) OX=235443 GN=CNAG_02400 PE=4 SV=2	0.000387103	1.46501	0.00463081
J9VXL5_CRYNH	MSP domain-containing protein OS=Cryptococcus neoformans var. grubii serotype A (strain H99 / ATCC 208821 / CBS 10515 / FGSC 9487) OX=235443 GN=CNAG_01961 PE=4 SV=1	0.0185924	1.47143	0.0431379
J9VR16_CRYNH	26S proteasome regulatory subunit N7 OS=Cryptococcus neoformans var. grubii serotype A (strain H99 / ATCC 208821 / CBS 10515 / FGSC 9487) OX=235443 GN=CNAG_06899 PE=4 SV=1	0.000363428	1.48212	0.00451598
J9VNP2_CRYNH	Ubiquitin fusion degradation protein 1 OS=Cryptococcus neoformans var. grubii serotype A (strain H99 / ATCC 208821 / CBS 10515 / FGSC 9487) OX=235443 GN=CNAG_04958 PE=4 SV=1	0.00406759	1.4959	0.0154516
J9VLN9_CRYNH	Nucleolin OS=Cryptococcus neoformans var. grubii serotype A (strain H99 / ATCC 208821 / CBS 10515 / FGSC 9487) OX=235443 GN=CNAG_07362 PE=4 SV=1	0.00031506	1.51948	0.0044121
J9VJB8_CRYNH	Proteasome subunit alpha type OS=Cryptococcus neoformans var. grubii serotype A (strain H99 / ATCC 208821 / CBS 10515 / FGSC 9487) OX=235443 GN=CNAG_04001 PE=3 SV=1	0.00127393	1.51962	0.00814438
J9VKW0_CRYNH	Proteasome subunit alpha type OS=Cryptococcus neoformans var. grubii serotype A (strain H99 / ATCC 208821 / CBS 10515 / FGSC 9487) OX=235443 GN=CNAG_01035 PE=3 SV=1	0.000114131	1.5331	0.00312224
J9VUK6_CRYNH	Proteasome subunit beta OS=Cryptococcus neoformans var. grubii serotype A (strain H99 / ATCC 208821 / CBS 10515 / FGSC 9487) OX=235443 GN=CNAG_01957 PE=3 SV=1	0.000348781	1.54169	0.0045086
J9VXL1_CRYNH	Transitional endoplasmic reticulum ATPase OS=Cryptococcus neoformans var. grubii serotype A (strain H99 / ATCC 208821 / CBS 10515 / FGSC 9487) OX=235443 GN=CNAG_04851 PE=3 SV=1	0.000212562	1.64469	0.00369523
J9VN30_CRYNH	Uncharacterized protein OS=Cryptococcus neoformans var. grubii serotype A (strain H99 / ATCC 208821 / CBS 10515 / FGSC 9487) OX=235443 GN=CNAG_02701 PE=4 SV=2	0.00723214	1.64769	0.0221355
J9VSY0_CRYNH	Proteasome maturation protein OS=Cryptococcus neoformans var. grubii serotype A (strain H99 / ATCC 208821 / CBS 10515 / FGSC 9487) OX=235443 GN=CNAG_07426 PE=4 SV=2	0.00136683	1.77995	0.00843275
J9VWU3_CRYNH	Iron-sulfur clusters transporter ATM1, mitochondrial, variant OS=Cryptococcus neoformans var. grubii serotype A (strain H99 / ATCC 208821 / CBS 10515 / FGSC 9487) OX=235443 GN=CNAG_04358 PE=4 SV=1	0.000577332	1.84757	0.00558193
J9VQE4_CRYNH (+1)	Uncharacterized protein OS=Cryptococcus neoformans var. grubii serotype A (strain H99 / ATCC 208821 / CBS 10515 / FGSC 9487) OX=235443 GN=CNAG_03477 PE=4 SV=1	8.30437e-05	1.89579	0.00264019
J9VGZ3_CRYNH	Uncharacterized protein OS=Cryptococcus neoformans var. grubii serotype A (strain H99 / ATCC 208821 / CBS 10515 / FGSC 9487) OX=235443 GN=CNAG_03913 PE=4 SV=1	0.00167373	2.31442	0.00936071
J9VNC5_CRYNH	Formate dehydrogenase OS=Cryptococcus neoformans var. grubii serotype A (strain H99 / ATCC 208821 / CBS 10515 / FGSC 9487) OX=235443 GN=CNAG_06672 PE=3 SV=1	0.00964174	2.72239	0.0268978

## Sheet: Cu&NAC vs Cu
Table S3. Differentially expressed proteins in C. neoformans in response to copper (Cu) toxicity.b
Accession Number	Identified Proteins	T-test p-value (Cu&NAC/Cu)	Ratio(Cu&NAC/Cu)	q-value (Cu&NAC/Cu)		b Comparative proteomic analysis of C.neoformans between Cu&NAC treated and Cu treated cells.
J9VN30_CRYNH	Uncharacterized protein OS=Cryptococcus neoformans var. grubii serotype A (strain H99 / ATCC 208821 / CBS 10515 / FGSC 9487) OX=235443 GN=CNAG_02701 PE=4 SV=2	0.00189853	0.411401	0.010737
J9VQE4_CRYNH (+1)	Uncharacterized protein OS=Cryptococcus neoformans var. grubii serotype A (strain H99 / ATCC 208821 / CBS 10515 / FGSC 9487) OX=235443 GN=CNAG_03477 PE=4 SV=1	2.98179e-05	0.431364	0.00284398
J9VGZ3_CRYNH	Uncharacterized protein OS=Cryptococcus neoformans var. grubii serotype A (strain H99 / ATCC 208821 / CBS 10515 / FGSC 9487) OX=235443 GN=CNAG_03913 PE=4 SV=1	0.00180567	0.436413	0.0104634
J9VUI4_CRYNH	Monosaccharide transporter OS=Cryptococcus neoformans var. grubii serotype A (strain H99 / ATCC 208821 / CBS 10515 / FGSC 9487) OX=235443 GN=CNAG_01683 PE=3 SV=2	0.000943681	0.489456	0.00755158
J9VH84_CRYNH	D-arabinitol 2-dehydrogenase OS=Cryptococcus neoformans var. grubii serotype A (strain H99 / ATCC 208821 / CBS 10515 / FGSC 9487) OX=235443 GN=CNAG_02925 PE=4 SV=1	0.000144814	0.524815	0.00387159
MET3_CRYNH	Sulfate adenylyltransferase OS=Cryptococcus neoformans var. grubii serotype A (strain H99 / ATCC 208821 / CBS 10515 / FGSC 9487) OX=235443 GN=MET3 PE=2 SV=1	2.04458e-05	0.537501	0.00267233
J9VMU0_CRYNH	Uncharacterized protein OS=Cryptococcus neoformans var. grubii serotype A (strain H99 / ATCC 208821 / CBS 10515 / FGSC 9487) OX=235443 GN=CNAG_06800 PE=4 SV=1	0.00285183	0.539247	0.0133654
J9VWU3_CRYNH	Iron-sulfur clusters transporter ATM1, mitochondrial, variant OS=Cryptococcus neoformans var. grubii serotype A (strain H99 / ATCC 208821 / CBS 10515 / FGSC 9487) OX=235443 GN=CNAG_04358 PE=4 SV=1	0.00103769	0.561201	0.00792639
J9VLN9_CRYNH	Nucleolin OS=Cryptococcus neoformans var. grubii serotype A (strain H99 / ATCC 208821 / CBS 10515 / FGSC 9487) OX=235443 GN=CNAG_07362 PE=4 SV=1	0.00119504	0.570846	0.0084178
J9VGU8_CRYNH	Uncharacterized protein OS=Cryptococcus neoformans var. grubii serotype A (strain H99 / ATCC 208821 / CBS 10515 / FGSC 9487) OX=235443 GN=CNAG_03873 PE=4 SV=1	0.000835175	0.574416	0.00720618
J9VVE7_CRYNH	Uncharacterized protein OS=Cryptococcus neoformans var. grubii serotype A (strain H99 / ATCC 208821 / CBS 10515 / FGSC 9487) OX=235443 GN=CNAG_02129 PE=4 SV=1	0.000103623	0.594452	0.0037315
J9VLN0_CRYNH	Glucose and ribitol dehydrogenase OS=Cryptococcus neoformans var. grubii serotype A (strain H99 / ATCC 208821 / CBS 10515 / FGSC 9487) OX=235443 GN=CNAG_00984 PE=4 SV=1	6.42223e-05	0.608246	0.00314778
J9VK61_CRYNH	Uncharacterized protein OS=Cryptococcus neoformans var. grubii serotype A (strain H99 / ATCC 208821 / CBS 10515 / FGSC 9487) OX=235443 GN=CNAG_00848 PE=4 SV=2	0.0012883	0.610624	0.00874312
J9VU15_CRYNH	Chlorophyll synthesis pathway protein BchC OS=Cryptococcus neoformans var. grubii serotype A (strain H99 / ATCC 208821 / CBS 10515 / FGSC 9487) OX=235443 GN=CNAG_01558 PE=3 SV=1	0.000111591	0.618736	0.00375052
J9W1G1_CRYNH	Uncharacterized protein OS=Cryptococcus neoformans var. grubii serotype A (strain H99 / ATCC 208821 / CBS 10515 / FGSC 9487) OX=235443 GN=CNAG_01686 PE=4 SV=1	0.00296693	0.624325	0.0135802
J9VXL1_CRYNH	Transitional endoplasmic reticulum ATPase OS=Cryptococcus neoformans var. grubii serotype A (strain H99 / ATCC 208821 / CBS 10515 / FGSC 9487) OX=235443 GN=CNAG_04851 PE=3 SV=1	0.000310069	0.629578	0.00486325
J9VNP2_CRYNH	Ubiquitin fusion degradation protein 1 OS=Cryptococcus neoformans var. grubii serotype A (strain H99 / ATCC 208821 / CBS 10515 / FGSC 9487) OX=235443 GN=CNAG_04958 PE=4 SV=1	0.00303294	0.629845	0.0137928
J9VRX9_CRYNH	Thioredoxin reductase OS=Cryptococcus neoformans var. grubii serotype A (strain H99 / ATCC 208821 / CBS 10515 / FGSC 9487) OX=235443 GN=CNAG_05847 PE=3 SV=1	0.000403128	0.631721	0.00515449
J9VHX0_CRYNH	Solute carrier family 26 (Sodium-independent sulfate anion transporter), member 11 OS=Cryptococcus neoformans var. grubii serotype A (strain H99 / ATCC 208821 / CBS 10515 / FGSC 9487) OX=235443 GN=CNAG_00077 PE=3 SV=1	0.000143162	0.635176	0.00391641
J9VYN9_CRYNH	Nucleolar protein 12 OS=Cryptococcus neoformans var. grubii serotype A (strain H99 / ATCC 208821 / CBS 10515 / FGSC 9487) OX=235443 GN=CNAG_01564 PE=4 SV=1	0.000271441	0.637765	0.00449725
J9W0C1_CRYNH	Mannose-6-phosphate isomerase, class I OS=Cryptococcus neoformans var. grubii serotype A (strain H99 / ATCC 208821 / CBS 10515 / FGSC 9487) OX=235443 GN=CNAG_04744 PE=3 SV=1	0.00032494	0.64463	0.00500749
J9VU43_CRYNH	Hsp72-like protein OS=Cryptococcus neoformans var. grubii serotype A (strain H99 / ATCC 208821 / CBS 10515 / FGSC 9487) OX=235443 GN=CNAG_01750 PE=3 SV=1	6.24007e-05	0.655134	0.00314589
J9VXX1_CRYNH	Aryl-alcohol dehydrogenase OS=Cryptococcus neoformans var. grubii serotype A (strain H99 / ATCC 208821 / CBS 10515 / FGSC 9487) OX=235443 GN=CNAG_06027 PE=4 SV=1	0.00222201	0.655876	0.0117212
J9VW33_CRYNH	Allergen OS=Cryptococcus neoformans var. grubii serotype A (strain H99 / ATCC 208821 / CBS 10515 / FGSC 9487) OX=235443 GN=CNAG_06220 PE=4 SV=1	0.000806312	0.657752	0.0070783
J9VR54_CRYNH	Uncharacterized protein OS=Cryptococcus neoformans var. grubii serotype A (strain H99 / ATCC 208821 / CBS 10515 / FGSC 9487) OX=235443 GN=CNAG_04934 PE=4 SV=1	0.0023261	0.659473	0.0120364
J9VR10_CRYNH	Oxidoreductase OS=Cryptococcus neoformans var. grubii serotype A (strain H99 / ATCC 208821 / CBS 10515 / FGSC 9487) OX=235443 GN=CNAG_01102 PE=4 SV=2	0.00013213	0.662667	0.00382203
J9VH55_CRYNH	Catalase OS=Cryptococcus neoformans var. grubii serotype A (strain H99 / ATCC 208821 / CBS 10515 / FGSC 9487) OX=235443 GN=CNAG_00575 PE=3 SV=1	0.00164988	0.668206	0.00996991
J9VN13_CRYNH	Allergen OS=Cryptococcus neoformans var. grubii serotype A (strain H99 / ATCC 208821 / CBS 10515 / FGSC 9487) OX=235443 GN=CNAG_06576 PE=4 SV=1	6.79693e-06	0.668953	0.00266518
J9VMH9_CRYNH	Uncharacterized protein OS=Cryptococcus neoformans var. grubii serotype A (strain H99 / ATCC 208821 / CBS 10515 / FGSC 9487) OX=235443 GN=CNAG_02400 PE=4 SV=2	0.000531086	0.67043	0.00596879
J9VFX9_CRYNH (+1)	DNA binding protein Ncp1 OS=Cryptococcus neoformans var. grubii serotype A (strain H99 / ATCC 208821 / CBS 10515 / FGSC 9487) OX=235443 GN=CNAG_03771 PE=4 SV=2	0.000593918	0.671091	0.00612846
J9VRN7_CRYNH	Uncharacterized protein OS=Cryptococcus neoformans var. grubii serotype A (strain H99 / ATCC 208821 / CBS 10515 / FGSC 9487) OX=235443 GN=CNAG_04163 PE=4 SV=1	2.65528e-05	0.671976	0.00283953
J9VQU2_CRYNH	Uncharacterized protein OS=Cryptococcus neoformans var. grubii serotype A (strain H99 / ATCC 208821 / CBS 10515 / FGSC 9487) OX=235443 GN=CNAG_04106 PE=4 SV=1	0.000964509	0.672689	0.00766611
J9VFB0_CRYNH	Sulfiredoxin OS=Cryptococcus neoformans var. grubii serotype A (strain H99 / ATCC 208821 / CBS 10515 / FGSC 9487) OX=235443 GN=CNAG_00654 PE=3 SV=1	0.00410917	0.673006	0.0164413
J9VLB9_CRYNH	Catalase OS=Cryptococcus neoformans var. grubii serotype A (strain H99 / ATCC 208821 / CBS 10515 / FGSC 9487) OX=235443 GN=CNAG_04981 PE=3 SV=1	0.000170522	0.673831	0.00412172
J9VZ70_CRYNH	Hsp71-like protein OS=Cryptococcus neoformans var. grubii serotype A (strain H99 / ATCC 208821 / CBS 10515 / FGSC 9487) OX=235443 GN=CNAG_01727 PE=3 SV=1	7.78291e-05	0.674163	0.00339084
J9VVT7_CRYNH	Ribosome biogenesis protein UTP30 OS=Cryptococcus neoformans var. grubii serotype A (strain H99 / ATCC 208821 / CBS 10515 / FGSC 9487) OX=235443 GN=CNAG_06535 PE=4 SV=1	0.00346541	0.67896	0.0148958
J9VFC7_CRYNH	Uncharacterized protein OS=Cryptococcus neoformans var. grubii serotype A (strain H99 / ATCC 208821 / CBS 10515 / FGSC 9487) OX=235443 GN=CNAG_00669 PE=4 SV=1	0.00417203	0.681742	0.0165614
J9VH22_CRYNH	NAD(P)H:quinone oxidoreductase, type IV OS=Cryptococcus neoformans var. grubii serotype A (strain H99 / ATCC 208821 / CBS 10515 / FGSC 9487) OX=235443 GN=CNAG_03948 PE=4 SV=2	0.000981842	0.682476	0.00773419
J9VME7_CRYNH	Aldehyde dehydrogenase family 7 member A1 OS=Cryptococcus neoformans var. grubii serotype A (strain H99 / ATCC 208821 / CBS 10515 / FGSC 9487) OX=235443 GN=CNAG_00735 PE=3 SV=2	0.000248586	0.683934	0.00440835
J9VSY0_CRYNH	Proteasome maturation protein OS=Cryptococcus neoformans var. grubii serotype A (strain H99 / ATCC 208821 / CBS 10515 / FGSC 9487) OX=235443 GN=CNAG_07426 PE=4 SV=2	0.0051054	0.685184	0.0186898
J9VJ23_CRYNH	Uncharacterized protein OS=Cryptococcus neoformans var. grubii serotype A (strain H99 / ATCC 208821 / CBS 10515 / FGSC 9487) OX=235443 GN=CNAG_05167 PE=4 SV=1	0.000230645	0.687841	0.00432951
J9VLG8_CRYNH	H/ACA ribonucleoprotein complex subunit 3 OS=Cryptococcus neoformans var. grubii serotype A (strain H99 / ATCC 208821 / CBS 10515 / FGSC 9487) OX=235443 GN=CNAG_01049 PE=4 SV=2	0.0188086	0.688012	0.0457447
J9VJB8_CRYNH	Proteasome subunit alpha type OS=Cryptococcus neoformans var. grubii serotype A (strain H99 / ATCC 208821 / CBS 10515 / FGSC 9487) OX=235443 GN=CNAG_04001 PE=3 SV=1	0.00123409	0.68863	0.00855617
J9VL88_CRYNH	Heat shock protein OS=Cryptococcus neoformans var. grubii serotype A (strain H99 / ATCC 208821 / CBS 10515 / FGSC 9487) OX=235443 GN=CNAG_07347 PE=3 SV=1	3.06117e-05	0.689603	0.00284286
J9VUK6_CRYNH	Proteasome subunit beta OS=Cryptococcus neoformans var. grubii serotype A (strain H99 / ATCC 208821 / CBS 10515 / FGSC 9487) OX=235443 GN=CNAG_01957 PE=3 SV=1	0.00149412	0.689717	0.00955209
J9VKW0_CRYNH	Proteasome subunit alpha type OS=Cryptococcus neoformans var. grubii serotype A (strain H99 / ATCC 208821 / CBS 10515 / FGSC 9487) OX=235443 GN=CNAG_01035 PE=3 SV=1	0.00129755	0.692393	0.00877213
J9VVZ0_CRYNH	Plasma membrane ATPase OS=Cryptococcus neoformans var. grubii serotype A (strain H99 / ATCC 208821 / CBS 10515 / FGSC 9487) OX=235443 GN=CNAG_03565 PE=3 SV=2	0.00268319	0.69363	0.0129357
J9W350_CRYNH	U3 small nucleolar RNA-associated protein 3 OS=Cryptococcus neoformans var. grubii serotype A (strain H99 / ATCC 208821 / CBS 10515 / FGSC 9487) OX=235443 GN=CNAG_06367 PE=4 SV=1	0.0202323	0.697496	0.0480484
J9VSR2_CRYNH	26S protease regulatory subunit 10B OS=Cryptococcus neoformans var. grubii serotype A (strain H99 / ATCC 208821 / CBS 10515 / FGSC 9487) OX=235443 GN=CNAG_04906 PE=3 SV=1	0.00272027	0.697767	0.0130255
J9VGW0_CRYNH	Uncharacterized protein OS=Cryptococcus neoformans var. grubii serotype A (strain H99 / ATCC 208821 / CBS 10515 / FGSC 9487) OX=235443 GN=CNAG_03058 PE=4 SV=1	0.000223454	0.698123	0.00423962
J9VQP6_CRYNH	60S ribosomal export protein NMD3 OS=Cryptococcus neoformans var. grubii serotype A (strain H99 / ATCC 208821 / CBS 10515 / FGSC 9487) OX=235443 GN=CNAG_02672 PE=3 SV=1	0.00106638	0.698611	0.00802401
J9VSC0_CRYNH	Uncharacterized protein OS=Cryptococcus neoformans var. grubii serotype A (strain H99 / ATCC 208821 / CBS 10515 / FGSC 9487) OX=235443 GN=CNAG_02335 PE=4 SV=1	0.000134619	0.698887	0.00383122
J9VW34_CRYNH	Benzodiazapine receptor OS=Cryptococcus neoformans var. grubii serotype A (strain H99 / ATCC 208821 / CBS 10515 / FGSC 9487) OX=235443 GN=CNAG_06453 PE=4 SV=1	0.0194426	0.699677	0.0468028
J9VIW4_CRYNH	Uncharacterized protein OS=Cryptococcus neoformans var. grubii serotype A (strain H99 / ATCC 208821 / CBS 10515 / FGSC 9487) OX=235443 GN=CNAG_06897 PE=4 SV=2	0.00187738	0.700013	0.0107205
J9W2T4_CRYNH	Heat shock 70kDa protein 4 OS=Cryptococcus neoformans var. grubii serotype A (strain H99 / ATCC 208821 / CBS 10515 / FGSC 9487) OX=235443 GN=CNAG_06208 PE=3 SV=1	4.78855e-05	0.700527	0.00291359
J9W049_CRYNH	Uncharacterized protein OS=Cryptococcus neoformans var. grubii serotype A (strain H99 / ATCC 208821 / CBS 10515 / FGSC 9487) OX=235443 GN=CNAG_06109 PE=4 SV=1	0.00103266	0.700806	0.00790511
J9VIQ4_CRYNH	Ribosome assembly factor mrt4 OS=Cryptococcus neoformans var. grubii serotype A (strain H99 / ATCC 208821 / CBS 10515 / FGSC 9487) OX=235443 GN=CNAG_03789 PE=3 SV=1	0.000390445	0.70182	0.0051606
J9VL43_CRYNH	Alpha-aminoadipic semialdehyde synthase OS=Cryptococcus neoformans var. grubii serotype A (strain H99 / ATCC 208821 / CBS 10515 / FGSC 9487) OX=235443 GN=CNAG_00247 PE=4 SV=2	0.0031963	0.703159	0.014135
J9VP66_CRYNH	Ribosome biogenesis protein ERB1 OS=Cryptococcus neoformans var. grubii serotype A (strain H99 / ATCC 208821 / CBS 10515 / FGSC 9487) OX=235443 GN=ERB1 PE=3 SV=1	0.00109981	0.706436	0.00810275
J9VLJ8_CRYNH	Chaperone regulator OS=Cryptococcus neoformans var. grubii serotype A (strain H99 / ATCC 208821 / CBS 10515 / FGSC 9487) OX=235443 GN=CNAG_03944 PE=3 SV=1	0.000141776	0.707611	0.0039088
J9VWP1_CRYNH	Fe-S protein assembly co-chaperone HscB OS=Cryptococcus neoformans var. grubii serotype A (strain H99 / ATCC 208821 / CBS 10515 / FGSC 9487) OX=235443 GN=CNAG_04288 PE=4 SV=1	0.00706652	0.707901	0.0234377
J9VI76_CRYNH	Glycerol-3-phosphate dehydrogenase OS=Cryptococcus neoformans var. grubii serotype A (strain H99 / ATCC 208821 / CBS 10515 / FGSC 9487) OX=235443 GN=CNAG_02815 PE=3 SV=1	0.000384536	0.708869	0.0051598
J9VYU5_CRYNH	Cytoplasmic protein OS=Cryptococcus neoformans var. grubii serotype A (strain H99 / ATCC 208821 / CBS 10515 / FGSC 9487) OX=235443 GN=CNAG_06383 PE=3 SV=1	0.00159914	0.70963	0.00986603
J9VN11_CRYNH	D-lactaldehyde dehydrogenase OS=Cryptococcus neoformans var. grubii serotype A (strain H99 / ATCC 208821 / CBS 10515 / FGSC 9487) OX=235443 GN=CNAG_02182 PE=4 SV=1	0.000413309	0.710206	0.00522785
J9W0P8_CRYNH	Uncharacterized protein OS=Cryptococcus neoformans var. grubii serotype A (strain H99 / ATCC 208821 / CBS 10515 / FGSC 9487) OX=235443 GN=CNAG_06294 PE=4 SV=1	0.00346917	0.710905	0.0148757
J9VZC6_CRYNH	Fe-S cluster assembly protein DRE2 OS=Cryptococcus neoformans var. grubii serotype A (strain H99 / ATCC 208821 / CBS 10515 / FGSC 9487) OX=235443 GN=DRE2 PE=3 SV=1	0.0115575	0.711741	0.0327077
J9VW17_CRYNH	Uncharacterized protein OS=Cryptococcus neoformans var. grubii serotype A (strain H99 / ATCC 208821 / CBS 10515 / FGSC 9487) OX=235443 GN=CNAG_06993 PE=4 SV=2	0.00354786	0.713613	0.0150305
J9VQP1_CRYNH	Cytoplasmic protein OS=Cryptococcus neoformans var. grubii serotype A (strain H99 / ATCC 208821 / CBS 10515 / FGSC 9487) OX=235443 GN=CNAG_02677 PE=4 SV=1	0.00088931	0.715036	0.00740185
J9VQ21_CRYNH	tRNA (guanine-N(7)-)-methyltransferase non-catalytic subunit TRM82 OS=Cryptococcus neoformans var. grubii serotype A (strain H99 / ATCC 208821 / CBS 10515 / FGSC 9487) OX=235443 GN=TRM82 PE=3 SV=1	0.00407366	0.715083	0.0164296
J9VQJ6_CRYNH	Eukaryotic translation initiation factor 3 subunit J OS=Cryptococcus neoformans var. grubii serotype A (strain H99 / ATCC 208821 / CBS 10515 / FGSC 9487) OX=235443 GN=HCR1 PE=3 SV=1	0.000436448	0.715486	0.00538539
J9VND1_CRYNH	Uncharacterized protein OS=Cryptococcus neoformans var. grubii serotype A (strain H99 / ATCC 208821 / CBS 10515 / FGSC 9487) OX=235443 GN=CNAG_03705 PE=4 SV=1	0.00128924	0.715841	0.00873269
J9VJQ8_CRYNH	Uncharacterized protein OS=Cryptococcus neoformans var. grubii serotype A (strain H99 / ATCC 208821 / CBS 10515 / FGSC 9487) OX=235443 GN=CNAG_01446 PE=4 SV=1	0.00827163	0.717979	0.0258553
J9VRJ5_CRYNH	ATP-binding cassette, subfamily F, member 2 OS=Cryptococcus neoformans var. grubii serotype A (strain H99 / ATCC 208821 / CBS 10515 / FGSC 9487) OX=235443 GN=CNAG_00891 PE=4 SV=1	0.000204271	0.718741	0.00436893
J9VGV1_CRYNH	RNA-binding protein NOB1, variant OS=Cryptococcus neoformans var. grubii serotype A (strain H99 / ATCC 208821 / CBS 10515 / FGSC 9487) OX=235443 GN=CNAG_00449 PE=4 SV=1	0.000691325	0.718974	0.00672089
J9VFR1_CRYNH	UV excision repair protein Rad23 OS=Cryptococcus neoformans var. grubii serotype A (strain H99 / ATCC 208821 / CBS 10515 / FGSC 9487) OX=235443 GN=CNAG_00772 PE=4 SV=2	0.000198474	0.720192	0.00435043
J9VS23_CRYNH	U3 small nucleolar ribonucleoprotein IMP4 OS=Cryptococcus neoformans var. grubii serotype A (strain H99 / ATCC 208821 / CBS 10515 / FGSC 9487) OX=235443 GN=CNAG_07630 PE=4 SV=1	0.00106362	0.721306	0.0080203
J9VJA7_CRYNH	Proteasome subunit alpha type OS=Cryptococcus neoformans var. grubii serotype A (strain H99 / ATCC 208821 / CBS 10515 / FGSC 9487) OX=235443 GN=CNAG_05269 PE=3 SV=1	0.000764578	0.72176	0.00688314
J9VS96_CRYNH	Glycogen debranching enzyme OS=Cryptococcus neoformans var. grubii serotype A (strain H99 / ATCC 208821 / CBS 10515 / FGSC 9487) OX=235443 GN=CNAG_04879 PE=4 SV=2	4.21672e-05	0.722172	0.00291781
J9VTG6_CRYNH	ATP-dependent RNA helicase DRS1 OS=Cryptococcus neoformans var. grubii serotype A (strain H99 / ATCC 208821 / CBS 10515 / FGSC 9487) OX=235443 GN=CNAG_01140 PE=4 SV=1	0.000196371	0.722276	0.00444226
J9W1K2_CRYNH (+1)	Uncharacterized protein OS=Cryptococcus neoformans var. grubii serotype A (strain H99 / ATCC 208821 / CBS 10515 / FGSC 9487) OX=235443 GN=CNAG_01753 PE=4 SV=1	0.00206962	0.72325	0.0112886
J9VJU0_CRYNH	U3 small nucleolar ribonucleoprotein LCP5 OS=Cryptococcus neoformans var. grubii serotype A (strain H99 / ATCC 208821 / CBS 10515 / FGSC 9487) OX=235443 GN=CNAG_05228 PE=4 SV=1	0.0014019	0.723615	0.00911106
J9VTP9_CRYNH	Uncharacterized protein OS=Cryptococcus neoformans var. grubii serotype A (strain H99 / ATCC 208821 / CBS 10515 / FGSC 9487) OX=235443 GN=CNAG_01052 PE=4 SV=2	0.00110948	0.724354	0.00810628
J9W250_CRYNH	Short-chain dehydrogenase OS=Cryptococcus neoformans var. grubii serotype A (strain H99 / ATCC 208821 / CBS 10515 / FGSC 9487) OX=235443 GN=CNAG_02000 PE=4 SV=2	0.00504737	0.725918	0.0186125
J9VR16_CRYNH	26S proteasome regulatory subunit N7 OS=Cryptococcus neoformans var. grubii serotype A (strain H99 / ATCC 208821 / CBS 10515 / FGSC 9487) OX=235443 GN=CNAG_06899 PE=4 SV=1	0.000716185	0.726477	0.00677591
J9VKL2_CRYNH	Uncharacterized protein OS=Cryptococcus neoformans var. grubii serotype A (strain H99 / ATCC 208821 / CBS 10515 / FGSC 9487) OX=235443 GN=CNAG_01143 PE=4 SV=2	0.00600893	0.726746	0.0210164
J9VGH9_CRYNH	Zinc finger protein OS=Cryptococcus neoformans var. grubii serotype A (strain H99 / ATCC 208821 / CBS 10515 / FGSC 9487) OX=235443 GN=CNAG_00292 PE=4 SV=1	0.00226158	0.727103	0.0117889
J9VVJ6_CRYNH	Cytoplasmic protein OS=Cryptococcus neoformans var. grubii serotype A (strain H99 / ATCC 208821 / CBS 10515 / FGSC 9487) OX=235443 GN=CNAG_02079 PE=4 SV=1	0.000282935	0.727223	0.00458017
J9W1G8_CRYNH (+1)	Chaperone DnaJ OS=Cryptococcus neoformans var. grubii serotype A (strain H99 / ATCC 208821 / CBS 10515 / FGSC 9487) OX=235443 GN=CNAG_01696 PE=3 SV=1	0.00014433	0.727425	0.00388809
J9VZK2_CRYNH	Protein MAK11 OS=Cryptococcus neoformans var. grubii serotype A (strain H99 / ATCC 208821 / CBS 10515 / FGSC 9487) OX=235443 GN=CNAG_01898 PE=4 SV=1	0.00114347	0.727919	0.00821854
J9VJT4_CRYNH	Multiple RNA-binding domain-containing protein 1 OS=Cryptococcus neoformans var. grubii serotype A (strain H99 / ATCC 208821 / CBS 10515 / FGSC 9487) OX=235443 GN=CNAG_03001 PE=4 SV=2	0.000737387	0.728026	0.00681215
J9W025_CRYNH	Uncharacterized protein OS=Cryptococcus neoformans var. grubii serotype A (strain H99 / ATCC 208821 / CBS 10515 / FGSC 9487) OX=235443 GN=CNAG_06075 PE=4 SV=1	0.000569048	0.728793	0.00601249
J9VGP6_CRYNH	Ribosome biogenesis protein ENP2 OS=Cryptococcus neoformans var. grubii serotype A (strain H99 / ATCC 208821 / CBS 10515 / FGSC 9487) OX=235443 GN=CNAG_04062 PE=4 SV=1	0.00651935	0.729289	0.0222073
J9VZ74_CRYNH	Nuclear protein localization protein 4 OS=Cryptococcus neoformans var. grubii serotype A (strain H99 / ATCC 208821 / CBS 10515 / FGSC 9487) OX=235443 GN=CNAG_01732 PE=4 SV=1	0.000102157	0.730419	0.00371661
J9VLL7_CRYNH	Zinc knuckle family protein OS=Cryptococcus neoformans var. grubii serotype A (strain H99 / ATCC 208821 / CBS 10515 / FGSC 9487) OX=235443 GN=CNAG_03964 PE=4 SV=2	0.004395	0.730559	0.0170439
J9VIP2_CRYNH	ATP-binding cassette transporter OS=Cryptococcus neoformans var. grubii serotype A (strain H99 / ATCC 208821 / CBS 10515 / FGSC 9487) OX=235443 GN=CNAG_07557 PE=4 SV=1	0.00670175	0.731486	0.0226537
J9VF04_CRYNH	Diphthamide biosynthesis protein 1 OS=Cryptococcus neoformans var. grubii serotype A (strain H99 / ATCC 208821 / CBS 10515 / FGSC 9487) OX=235443 GN=CNAG_00762 PE=3 SV=1	0.00416045	0.731561	0.0165901
J9VZZ5_CRYNH	Uncharacterized protein OS=Cryptococcus neoformans var. grubii serotype A (strain H99 / ATCC 208821 / CBS 10515 / FGSC 9487) OX=235443 GN=CNAG_05603 PE=4 SV=1	0.00131053	0.733528	0.00875922
J9VHC4_CRYNH	Uncharacterized protein OS=Cryptococcus neoformans var. grubii serotype A (strain H99 / ATCC 208821 / CBS 10515 / FGSC 9487) OX=235443 GN=CNAG_00652 PE=4 SV=1	0.0168087	0.734787	0.04237
J9VGM3_CRYNH	Uncharacterized protein OS=Cryptococcus neoformans var. grubii serotype A (strain H99 / ATCC 208821 / CBS 10515 / FGSC 9487) OX=235443 GN=CNAG_04037 PE=4 SV=1	0.0112704	0.734828	0.0320751
J9VYP7_CRYNH	Ribosome biogenesis protein YTM1 OS=Cryptococcus neoformans var. grubii serotype A (strain H99 / ATCC 208821 / CBS 10515 / FGSC 9487) OX=235443 GN=YTM1 PE=3 SV=1	0.000390791	0.737208	0.00514591
J9VLU5_CRYNH	Glucosidase OS=Cryptococcus neoformans var. grubii serotype A (strain H99 / ATCC 208821 / CBS 10515 / FGSC 9487) OX=235443 GN=CNAG_00897 PE=4 SV=2	0.00116242	0.737356	0.00828722
J9VKH0_CRYNH	Fructose-1,6-bisphosphatase I OS=Cryptococcus neoformans var. grubii serotype A (strain H99 / ATCC 208821 / CBS 10515 / FGSC 9487) OX=235443 GN=CNAG_00057 PE=3 SV=1	0.00108218	0.737447	0.00807401
J9VWT6_CRYNH	Chaperone OS=Cryptococcus neoformans var. grubii serotype A (strain H99 / ATCC 208821 / CBS 10515 / FGSC 9487) OX=235443 GN=CNAG_04348 PE=4 SV=1	0.00209489	0.738512	0.0113562
J9VHW8_CRYNH	Uncharacterized protein OS=Cryptococcus neoformans var. grubii serotype A (strain H99 / ATCC 208821 / CBS 10515 / FGSC 9487) OX=235443 GN=CNAG_00845 PE=4 SV=1	0.00694335	0.739865	0.0232477
J9VPC4_CRYNH	Trehalose synthase OS=Cryptococcus neoformans var. grubii serotype A (strain H99 / ATCC 208821 / CBS 10515 / FGSC 9487) OX=235443 GN=CNAG_03113 PE=4 SV=1	0.00048502	0.740765	0.00572453
J9VF89_CRYNH	U3 small nucleolar RNA-associated protein 18 OS=Cryptococcus neoformans var. grubii serotype A (strain H99 / ATCC 208821 / CBS 10515 / FGSC 9487) OX=235443 GN=CNAG_06798 PE=4 SV=2	0.00398357	0.741903	0.0161772
J9W1P7_CRYNH	Uncharacterized protein OS=Cryptococcus neoformans var. grubii serotype A (strain H99 / ATCC 208821 / CBS 10515 / FGSC 9487) OX=235443 GN=CNAG_05473 PE=4 SV=1	0.00213024	0.742718	0.0114948
J9VSL8_CRYNH	tRNA-dihydrouridine(47) synthase [NAD(P)(+)] OS=Cryptococcus neoformans var. grubii serotype A (strain H99 / ATCC 208821 / CBS 10515 / FGSC 9487) OX=235443 GN=CNAG_06997 PE=3 SV=2	0.000647433	0.743071	0.00649089
J9VPF6_CRYNH	U3 small nucleolar ribonucleoprotein protein MPP10 OS=Cryptococcus neoformans var. grubii serotype A (strain H99 / ATCC 208821 / CBS 10515 / FGSC 9487) OX=235443 GN=CNAG_07494 PE=3 SV=1	0.000329227	0.743633	0.004944
J9VV32_CRYNH	Uncharacterized protein OS=Cryptococcus neoformans var. grubii serotype A (strain H99 / ATCC 208821 / CBS 10515 / FGSC 9487) OX=235443 GN=CNAG_02263 PE=4 SV=2	0.00180029	0.743844	0.0104494
J9VG04_CRYNH	Uncharacterized protein OS=Cryptococcus neoformans var. grubii serotype A (strain H99 / ATCC 208821 / CBS 10515 / FGSC 9487) OX=235443 GN=CNAG_00139 PE=4 SV=1	0.000165206	0.744037	0.00404869
J9VWU2_CRYNH	Nucleolar complex protein 2 OS=Cryptococcus neoformans var. grubii serotype A (strain H99 / ATCC 208821 / CBS 10515 / FGSC 9487) OX=235443 GN=CNAG_07878 PE=4 SV=1	0.00213518	0.744776	0.0115039
J9VJH4_CRYNH	Proteasome subunit alpha type OS=Cryptococcus neoformans var. grubii serotype A (strain H99 / ATCC 208821 / CBS 10515 / FGSC 9487) OX=235443 GN=CNAG_04071 PE=3 SV=1	0.0102857	0.745128	0.0299985
J9VI44_CRYNH	Uncharacterized protein OS=Cryptococcus neoformans var. grubii serotype A (strain H99 / ATCC 208821 / CBS 10515 / FGSC 9487) OX=235443 GN=CNAG_00142 PE=4 SV=1	0.000174366	0.74555	0.00418599
J9VFT0_CRYNH	26S proteasome regulatory subunit N12 OS=Cryptococcus neoformans var. grubii serotype A (strain H99 / ATCC 208821 / CBS 10515 / FGSC 9487) OX=235443 GN=CNAG_03721 PE=4 SV=1	0.000266768	0.745611	0.00448299
J9VME4_CRYNH	Glucoamylase OS=Cryptococcus neoformans var. grubii serotype A (strain H99 / ATCC 208821 / CBS 10515 / FGSC 9487) OX=235443 GN=CNAG_02168 PE=4 SV=1	0.0191938	0.746349	0.0463619
J9VY31_CRYNH	Periodic tryptophan protein 1 OS=Cryptococcus neoformans var. grubii serotype A (strain H99 / ATCC 208821 / CBS 10515 / FGSC 9487) OX=235443 GN=CNAG_04694 PE=4 SV=1	0.000500719	0.74703	0.00581262
J9VUS1_CRYNH	Uncharacterized protein OS=Cryptococcus neoformans var. grubii serotype A (strain H99 / ATCC 208821 / CBS 10515 / FGSC 9487) OX=235443 GN=CNAG_01796 PE=4 SV=2	0.00164865	0.747058	0.00997953
Q059G6_CRYNH	Trehalose-6-phosphate phosphatase OS=Cryptococcus neoformans var. grubii serotype A (strain H99 / ATCC 208821 / CBS 10515 / FGSC 9487) OX=235443 GN=TPS2 PE=1 SV=1	0.000114253	0.747269	0.00376822
J9VJX9_CRYNH	Nucleolar protein 15 OS=Cryptococcus neoformans var. grubii serotype A (strain H99 / ATCC 208821 / CBS 10515 / FGSC 9487) OX=235443 GN=CNAG_07511 PE=4 SV=1	0.000842758	0.747627	0.00721867
J9VRK4_CRYNH	Uncharacterized protein OS=Cryptococcus neoformans var. grubii serotype A (strain H99 / ATCC 208821 / CBS 10515 / FGSC 9487) OX=235443 GN=CNAG_04361 PE=4 SV=1	0.000265388	0.747661	0.00448112
J9VUN6_CRYNH	Uncharacterized protein OS=Cryptococcus neoformans var. grubii serotype A (strain H99 / ATCC 208821 / CBS 10515 / FGSC 9487) OX=235443 GN=CNAG_01751 PE=4 SV=1	0.000274795	0.747798	0.00451045
J9VQR8_CRYNH	DNA-directed RNA polymerase I subunit RPA43 OS=Cryptococcus neoformans var. grubii serotype A (strain H99 / ATCC 208821 / CBS 10515 / FGSC 9487) OX=235443 GN=CNAG_07536 PE=4 SV=1	0.00337487	0.74815	0.0146314
J9VFJ7_CRYNH	Pescadillo homolog OS=Cryptococcus neoformans var. grubii serotype A (strain H99 / ATCC 208821 / CBS 10515 / FGSC 9487) OX=235443 GN=NOP7 PE=3 SV=1	0.000130518	0.749202	0.00387055
J9VUD2_CRYNH	ATP-dependent RNA helicase DBP3 OS=Cryptococcus neoformans var. grubii serotype A (strain H99 / ATCC 208821 / CBS 10515 / FGSC 9487) OX=235443 GN=CNAG_02502 PE=3 SV=1	0.00278726	0.749813	0.0132385
J9VUK5_CRYNH	Ribosome biogenesis protein MAK21 OS=Cryptococcus neoformans var. grubii serotype A (strain H99 / ATCC 208821 / CBS 10515 / FGSC 9487) OX=235443 GN=CNAG_04365 PE=4 SV=1	0.00152922	0.750133	0.00965409
J9VF01_CRYNH	Potassium/sodium efflux P-type ATPase, fungal-type OS=Cryptococcus neoformans var. grubii serotype A (strain H99 / ATCC 208821 / CBS 10515 / FGSC 9487) OX=235443 GN=CNAG_00531 PE=3 SV=2	0.0158904	0.750741	0.0406948
J9VJ67_CRYNH	Ribosome biogenesis protein NOP53 OS=Cryptococcus neoformans var. grubii serotype A (strain H99 / ATCC 208821 / CBS 10515 / FGSC 9487) OX=235443 GN=CNAG_00513 PE=3 SV=1	0.000447757	0.750871	0.00544875
J9W0V8_CRYNH	26S proteasome regulatory subunit N6 OS=Cryptococcus neoformans var. grubii serotype A (strain H99 / ATCC 208821 / CBS 10515 / FGSC 9487) OX=235443 GN=CNAG_06361 PE=4 SV=1	0.00117161	0.752127	0.00831917
J9VVD8_CRYNH	26S proteasome regulatory subunit RPN2 OS=Cryptococcus neoformans var. grubii serotype A (strain H99 / ATCC 208821 / CBS 10515 / FGSC 9487) OX=235443 GN=CNAG_06175 PE=3 SV=2	0.000303178	0.752868	0.00477641
J9W230_CRYNH	Sulfide:quinone oxidoreductase OS=Cryptococcus neoformans var. grubii serotype A (strain H99 / ATCC 208821 / CBS 10515 / FGSC 9487) OX=235443 GN=CNAG_01981 PE=4 SV=2	0.000647622	0.753171	0.00647439
J9VLX5_CRYNH	GTP cyclohydrolase II OS=Cryptococcus neoformans var. grubii serotype A (strain H99 / ATCC 208821 / CBS 10515 / FGSC 9487) OX=235443 GN=CNAG_00569 PE=4 SV=1	0.000575233	0.754474	0.0060059
J9VNN4_CRYNH	Uncharacterized protein OS=Cryptococcus neoformans var. grubii serotype A (strain H99 / ATCC 208821 / CBS 10515 / FGSC 9487) OX=235443 GN=CNAG_05757 PE=4 SV=1	0.00750048	0.754885	0.0242836
J9VPH7_CRYNH	Cytoplasmic protein OS=Cryptococcus neoformans var. grubii serotype A (strain H99 / ATCC 208821 / CBS 10515 / FGSC 9487) OX=235443 GN=CNAG_05239 PE=4 SV=1	0.004326	0.75626	0.0169251
J9VQN2_CRYNH	Aspartate-tRNA(Asn) ligase OS=Cryptococcus neoformans var. grubii serotype A (strain H99 / ATCC 208821 / CBS 10515 / FGSC 9487) OX=235443 GN=CNAG_03563 PE=3 SV=2	0.00154154	0.756309	0.0096799
J9W296_CRYNH	U3 small nucleolar RNA-associated protein 23 OS=Cryptococcus neoformans var. grubii serotype A (strain H99 / ATCC 208821 / CBS 10515 / FGSC 9487) OX=235443 GN=CNAG_06007 PE=4 SV=2	0.000966285	0.756332	0.00764579
J9VY39_CRYNH	Chaperone regulator OS=Cryptococcus neoformans var. grubii serotype A (strain H99 / ATCC 208821 / CBS 10515 / FGSC 9487) OX=235443 GN=CNAG_06106 PE=4 SV=2	0.000117317	0.756366	0.00383345
J9VYN0_CRYNH	Uncharacterized protein OS=Cryptococcus neoformans var. grubii serotype A (strain H99 / ATCC 208821 / CBS 10515 / FGSC 9487) OX=235443 GN=CNAG_04105 PE=4 SV=1	0.00305033	0.757391	0.0138363
J9VX03_CRYNH	Uncharacterized protein OS=Cryptococcus neoformans var. grubii serotype A (strain H99 / ATCC 208821 / CBS 10515 / FGSC 9487) OX=235443 GN=CNAG_05367 PE=4 SV=1	0.00783134	0.757772	0.0249429
J9VSR4_CRYNH	Uncharacterized protein OS=Cryptococcus neoformans var. grubii serotype A (strain H99 / ATCC 208821 / CBS 10515 / FGSC 9487) OX=235443 GN=CNAG_01379 PE=4 SV=1	0.00273785	0.75898	0.0130919
J9W2N9_CRYNH	26S protease regulatory subunit 6A-B OS=Cryptococcus neoformans var. grubii serotype A (strain H99 / ATCC 208821 / CBS 10515 / FGSC 9487) OX=235443 GN=CNAG_06153 PE=3 SV=1	0.00149851	0.759051	0.00954556
J9VRF9_CRYNH	Pre-rRNA-processing protein IPI3 OS=Cryptococcus neoformans var. grubii serotype A (strain H99 / ATCC 208821 / CBS 10515 / FGSC 9487) OX=235443 GN=CNAG_06684 PE=4 SV=1	3.56573e-05	0.759587	0.00299606
J9VKH7_CRYNH	26S proteasome regulatory subunit N3 OS=Cryptococcus neoformans var. grubii serotype A (strain H99 / ATCC 208821 / CBS 10515 / FGSC 9487) OX=235443 GN=CNAG_00062 PE=4 SV=1	0.000210172	0.759889	0.00431219
J9VWE8_CRYNH	Pre-rRNA-processing protein TSR4 OS=Cryptococcus neoformans var. grubii serotype A (strain H99 / ATCC 208821 / CBS 10515 / FGSC 9487) OX=235443 GN=CNAG_06340 PE=4 SV=1	0.00896771	0.760211	0.0274714
J9VXC8_CRYNH	26S proteasome non-ATPase regulatory subunit 10 OS=Cryptococcus neoformans var. grubii serotype A (strain H99 / ATCC 208821 / CBS 10515 / FGSC 9487) OX=235443 GN=CNAG_01861 PE=4 SV=2	0.00602313	0.760309	0.0210243
J9VNG8_CRYNH	Ribosome production factor 2 OS=Cryptococcus neoformans var. grubii serotype A (strain H99 / ATCC 208821 / CBS 10515 / FGSC 9487) OX=235443 GN=CNAG_01187 PE=4 SV=1	0.017369	0.760765	0.0433181
J9VMC0_CRYNH	Cytoplasmic protein OS=Cryptococcus neoformans var. grubii serotype A (strain H99 / ATCC 208821 / CBS 10515 / FGSC 9487) OX=235443 GN=CNAG_02943 PE=4 SV=2	0.000219316	0.761098	0.00422932
J9VFK1_CRYNH	Imidazole glycerol phosphate synthase hisHF OS=Cryptococcus neoformans var. grubii serotype A (strain H99 / ATCC 208821 / CBS 10515 / FGSC 9487) OX=235443 GN=CNAG_00743 PE=3 SV=1	0.000217935	0.761111	0.00422579
J9VR99_CRYNH	Uncharacterized protein OS=Cryptococcus neoformans var. grubii serotype A (strain H99 / ATCC 208821 / CBS 10515 / FGSC 9487) OX=235443 GN=CNAG_04240 PE=4 SV=2	4.43287e-06	0.761433	0.0022348
J9VPI4_CRYNH	ATP-dependent RNA helicase DBP2-A OS=Cryptococcus neoformans var. grubii serotype A (strain H99 / ATCC 208821 / CBS 10515 / FGSC 9487) OX=235443 GN=CNAG_07676 PE=3 SV=2	1.02235e-05	0.761433	0.00300656
J9W0R4_CRYNH	26S proteasome regulatory subunit RPN1 OS=Cryptococcus neoformans var. grubii serotype A (strain H99 / ATCC 208821 / CBS 10515 / FGSC 9487) OX=235443 GN=CNAG_07863 PE=3 SV=2	0.000102082	0.761669	0.00375258
J9VIT0_CRYNH	Nucleolar protein 14 OS=Cryptococcus neoformans var. grubii serotype A (strain H99 / ATCC 208821 / CBS 10515 / FGSC 9487) OX=235443 GN=CNAG_03820 PE=4 SV=2	0.00311705	0.762197	0.0139595
J9VTW8_CRYNH	Uncharacterized protein OS=Cryptococcus neoformans var. grubii serotype A (strain H99 / ATCC 208821 / CBS 10515 / FGSC 9487) OX=235443 GN=CNAG_04130 PE=4 SV=1	0.00176454	0.762415	0.010344
J9VIQ1_CRYNH	HHE domain-containing protein OS=Cryptococcus neoformans var. grubii serotype A (strain H99 / ATCC 208821 / CBS 10515 / FGSC 9487) OX=235443 GN=CNAG_00315 PE=4 SV=1	0.0164129	0.762468	0.0416699
J9VWG2_CRYNH	Alanine--tRNA ligase OS=Cryptococcus neoformans var. grubii serotype A (strain H99 / ATCC 208821 / CBS 10515 / FGSC 9487) OX=235443 GN=ALA1 PE=3 SV=1	0.000813888	0.763033	0.00710942
J9VNF3_CRYNH	Ribosomal RNA methyltransferase Nop2 OS=Cryptococcus neoformans var. grubii serotype A (strain H99 / ATCC 208821 / CBS 10515 / FGSC 9487) OX=235443 GN=CNAG_03724 PE=3 SV=1	8.78357e-05	0.763068	0.00352241
J9VVX1_CRYNH	RNA cytidine acetyltransferase OS=Cryptococcus neoformans var. grubii serotype A (strain H99 / ATCC 208821 / CBS 10515 / FGSC 9487) OX=235443 GN=NAT10 PE=3 SV=1	2.42286e-05	0.763069	0.00294837
J9VGP4_CRYNH	Cell growth-regulating nucleolar protein OS=Cryptococcus neoformans var. grubii serotype A (strain H99 / ATCC 208821 / CBS 10515 / FGSC 9487) OX=235443 GN=CNAG_03817 PE=4 SV=1	0.000260462	0.763325	0.00448377
J9VQN1_CRYNH	Aldo-keto reductase OS=Cryptococcus neoformans var. grubii serotype A (strain H99 / ATCC 208821 / CBS 10515 / FGSC 9487) OX=235443 GN=CNAG_01257 PE=4 SV=1	0.000338021	0.763672	0.00494968
J9VLQ3_CRYNH	26S proteasome regulatory subunit N9 OS=Cryptococcus neoformans var. grubii serotype A (strain H99 / ATCC 208821 / CBS 10515 / FGSC 9487) OX=235443 GN=CNAG_04014 PE=4 SV=1	0.00239439	0.764584	0.0121931
J9VP99_CRYNH	Ornithine-oxo-acid transaminase OS=Cryptococcus neoformans var. grubii serotype A (strain H99 / ATCC 208821 / CBS 10515 / FGSC 9487) OX=235443 GN=CNAG_05134 PE=3 SV=1	0.000204522	0.76465	0.00434793
J9VTQ3_CRYNH	Uncharacterized protein OS=Cryptococcus neoformans var. grubii serotype A (strain H99 / ATCC 208821 / CBS 10515 / FGSC 9487) OX=235443 GN=CNAG_01047 PE=4 SV=1	0.001133	0.764687	0.00817658
J9VI77_CRYNH	U3 small nucleolar RNA-associated protein 5 OS=Cryptococcus neoformans var. grubii serotype A (strain H99 / ATCC 208821 / CBS 10515 / FGSC 9487) OX=235443 GN=CNAG_03602 PE=4 SV=1	0.000533964	0.764762	0.00596316
J9VPQ3_CRYNH	ATP-dependent RNA helicase ROK1 OS=Cryptococcus neoformans var. grubii serotype A (strain H99 / ATCC 208821 / CBS 10515 / FGSC 9487) OX=235443 GN=CNAG_03205 PE=4 SV=1	0.000428293	0.764846	0.00534081
J9VWI9_CRYNH	Protein SDA1 OS=Cryptococcus neoformans var. grubii serotype A (strain H99 / ATCC 208821 / CBS 10515 / FGSC 9487) OX=235443 GN=CNAG_04222 PE=4 SV=1	0.000196046	0.764887	0.0044925
J9VD75_CRYNH	Stress-induced-phosphoprotein 1 OS=Cryptococcus neoformans var. grubii serotype A (strain H99 / ATCC 208821 / CBS 10515 / FGSC 9487) OX=235443 GN=CNAG_00100 PE=4 SV=1	1.13287e-05	0.766685	0.00307533
J9VSY5_CRYNH	Endoplasmic reticulum protein OS=Cryptococcus neoformans var. grubii serotype A (strain H99 / ATCC 208821 / CBS 10515 / FGSC 9487) OX=235443 GN=CNAG_01307 PE=4 SV=2	0.0124102	0.766862	0.0344848
J9VUX2_CRYNH	Pre-rRNA-processing protein TSR1 OS=Cryptococcus neoformans var. grubii serotype A (strain H99 / ATCC 208821 / CBS 10515 / FGSC 9487) OX=235443 GN=CNAG_02328 PE=4 SV=2	0.000940577	0.767991	0.00757832
J9VV90_CRYNH	rRNA biogenesis protein RRP36 OS=Cryptococcus neoformans var. grubii serotype A (strain H99 / ATCC 208821 / CBS 10515 / FGSC 9487) OX=235443 GN=CNAG_03284 PE=3 SV=2	0.00220949	0.768173	0.0117253
J9VTC0_CRYNH	Serine/threonine-protein phosphatase OS=Cryptococcus neoformans var. grubii serotype A (strain H99 / ATCC 208821 / CBS 10515 / FGSC 9487) OX=235443 GN=CNAG_01496 PE=3 SV=2	3.89954e-05	0.768573	0.00320034
J9VTE0_CRYNH	Mitochondrial metalloendopeptidase OMA1 OS=Cryptococcus neoformans var. grubii serotype A (strain H99 / ATCC 208821 / CBS 10515 / FGSC 9487) OX=235443 GN=CNAG_07591 PE=3 SV=2	0.0026534	0.769165	0.0128624
J9VTC9_CRYNH	Dolichyl-diphosphooligosaccharide--protein glycosyltransferase subunit 1 OS=Cryptococcus neoformans var. grubii serotype A (strain H99 / ATCC 208821 / CBS 10515 / FGSC 9487) OX=235443 GN=CNAG_04715 PE=3 SV=1	0.0014507	1.30169	0.00932517
J9VUU8_CRYNH	Small subunit ribosomal protein S25e OS=Cryptococcus neoformans var. grubii serotype A (strain H99 / ATCC 208821 / CBS 10515 / FGSC 9487) OX=235443 GN=CNAG_02359 PE=4 SV=1	0.00399176	1.30237	0.0161919
J9VPU1_CRYNH	ADP-ribosylation factor OS=Cryptococcus neoformans var. grubii serotype A (strain H99 / ATCC 208821 / CBS 10515 / FGSC 9487) OX=235443 GN=CNAG_03251 PE=3 SV=1	0.00222395	1.30424	0.0117139
J9W021_CRYNH	Mannose-P-dolichol utilization defect 1 OS=Cryptococcus neoformans var. grubii serotype A (strain H99 / ATCC 208821 / CBS 10515 / FGSC 9487) OX=235443 GN=CNAG_04845 PE=4 SV=1	5.88745e-05	1.3045	0.003148
J9VMN7_CRYNH	Cellulase OS=Cryptococcus neoformans var. grubii serotype A (strain H99 / ATCC 208821 / CBS 10515 / FGSC 9487) OX=235443 GN=CNAG_00799 PE=4 SV=1	0.00105681	1.30532	0.0080204
J9VI67_CRYNH	Uncharacterized protein OS=Cryptococcus neoformans var. grubii serotype A (strain H99 / ATCC 208821 / CBS 10515 / FGSC 9487) OX=235443 GN=CNAG_07576 PE=4 SV=1	0.00203594	1.30695	0.0111393
J9VQI3_CRYNH	Short-chain dehydrogenase OS=Cryptococcus neoformans var. grubii serotype A (strain H99 / ATCC 208821 / CBS 10515 / FGSC 9487) OX=235443 GN=CNAG_02752 PE=3 SV=1	0.000643366	1.30811	0.00646849
J9VJM1_CRYNH	Glucan 1,3-beta-glucosidase OS=Cryptococcus neoformans var. grubii serotype A (strain H99 / ATCC 208821 / CBS 10515 / FGSC 9487) OX=235443 GN=CNAG_05138 PE=4 SV=2	0.00248896	1.3085	0.0124766
J9VXC0_CRYNH	Uncharacterized protein OS=Cryptococcus neoformans var. grubii serotype A (strain H99 / ATCC 208821 / CBS 10515 / FGSC 9487) OX=235443 GN=CNAG_03135 PE=4 SV=2	0.0105357	1.30942	0.0305258
J9VWH6_CRYNH	Branched-chain-amino-acid aminotransferase OS=Cryptococcus neoformans var. grubii serotype A (strain H99 / ATCC 208821 / CBS 10515 / FGSC 9487) OX=235443 GN=CNAG_06370 PE=3 SV=1	2.42286e-05	1.3105	0.0028501
J9VF52_CRYNH	Large subunit ribosomal protein L34e OS=Cryptococcus neoformans var. grubii serotype A (strain H99 / ATCC 208821 / CBS 10515 / FGSC 9487) OX=235443 GN=CNAG_00821 PE=3 SV=1	0.0146683	1.31109	0.0386301
J9VI43_CRYNH	Uncharacterized protein OS=Cryptococcus neoformans var. grubii serotype A (strain H99 / ATCC 208821 / CBS 10515 / FGSC 9487) OX=235443 GN=CNAG_02585 PE=4 SV=1	0.00231834	1.31252	0.0120139
J9VFA1_CRYNH	Uncharacterized protein OS=Cryptococcus neoformans var. grubii serotype A (strain H99 / ATCC 208821 / CBS 10515 / FGSC 9487) OX=235443 GN=CNAG_06782 PE=4 SV=1	0.0002078	1.31267	0.00436503
J9VL49_CRYNH	Small subunit ribosomal protein S27Ae OS=Cryptococcus neoformans var. grubii serotype A (strain H99 / ATCC 208821 / CBS 10515 / FGSC 9487) OX=235443 GN=CNAG_01181 PE=4 SV=1	0.00943493	1.31501	0.0284337
J9VKK2_CRYNH	Small subunit ribosomal protein S13e OS=Cryptococcus neoformans var. grubii serotype A (strain H99 / ATCC 208821 / CBS 10515 / FGSC 9487) OX=235443 GN=CNAG_01153 PE=3 SV=1	0.000683893	1.31517	0.00668547
J9VL41_CRYNH	Vesicle transporter SEC22 OS=Cryptococcus neoformans var. grubii serotype A (strain H99 / ATCC 208821 / CBS 10515 / FGSC 9487) OX=235443 GN=CNAG_01190 PE=3 SV=1	0.00165757	1.31625	0.00994826
J9VVV4_CRYNH	Stearoyl-CoA desaturase (Delta-9 desaturase) OS=Cryptococcus neoformans var. grubii serotype A (strain H99 / ATCC 208821 / CBS 10515 / FGSC 9487) OX=235443 GN=CNAG_04687 PE=4 SV=1	0.00219884	1.31699	0.0116863
J9VQ98_CRYNH	Endoplasmic oxidoreductin 1 OS=Cryptococcus neoformans var. grubii serotype A (strain H99 / ATCC 208821 / CBS 10515 / FGSC 9487) OX=235443 GN=CNAG_03176 PE=4 SV=2	0.00665783	1.31906	0.0226136
J9VF13_CRYNH	Large subunit ribosomal protein L29 OS=Cryptococcus neoformans var. grubii serotype A (strain H99 / ATCC 208821 / CBS 10515 / FGSC 9487) OX=235443 GN=CNAG_00771 PE=3 SV=1	0.000558573	1.31915	0.00597336
J9VY34_CRYNH	ADP,ATP carrier protein OS=Cryptococcus neoformans var. grubii serotype A (strain H99 / ATCC 208821 / CBS 10515 / FGSC 9487) OX=235443 GN=CNAG_06101 PE=3 SV=1	1.43666e-05	1.31955	0.00298236
J9VQS1_CRYNH	Sensitive to high expression protein 9, mitochondrial OS=Cryptococcus neoformans var. grubii serotype A (strain H99 / ATCC 208821 / CBS 10515 / FGSC 9487) OX=235443 GN=CNAG_03391 PE=3 SV=1	0.00768281	1.32119	0.0245808
J9VXV3_CRYNH (+1)	YTH domain family 2 OS=Cryptococcus neoformans var. grubii serotype A (strain H99 / ATCC 208821 / CBS 10515 / FGSC 9487) OX=235443 GN=CNAG_03314 PE=4 SV=1	0.00180765	1.32155	0.0104406
J9VU60_CRYNH	Solute carrier family 25 (Mitochondrial aspartate/glutamate transporter), member 12/13 OS=Cryptococcus neoformans var. grubii serotype A (strain H99 / ATCC 208821 / CBS 10515 / FGSC 9487) OX=235443 GN=CNAG_01769 PE=3 SV=2	4.07235e-05	1.32269	0.00299404
J9VH24_CRYNH	Dipeptidase OS=Cryptococcus neoformans var. grubii serotype A (strain H99 / ATCC 208821 / CBS 10515 / FGSC 9487) OX=235443 GN=CNAG_02980 PE=3 SV=1	0.00775122	1.32314	0.0247548
J9W075_CRYNH	NADH dehydrogenase (Ubiquinone) Fe-S protein 6 OS=Cryptococcus neoformans var. grubii serotype A (strain H99 / ATCC 208821 / CBS 10515 / FGSC 9487) OX=235443 GN=CNAG_06138 PE=4 SV=2	0.00666788	1.32478	0.0226259
J9W451_CRYNH	Uncharacterized protein OS=Cryptococcus neoformans var. grubii serotype A (strain H99 / ATCC 208821 / CBS 10515 / FGSC 9487) OX=235443 GN=CNAG_05578 PE=4 SV=2	0.00514408	1.32637	0.0188119
J9VMK2_CRYNH	4-aminobutyrate aminotransferase OS=Cryptococcus neoformans var. grubii serotype A (strain H99 / ATCC 208821 / CBS 10515 / FGSC 9487) OX=235443 GN=CNAG_02366 PE=3 SV=1	0.000748872	1.32645	0.00684654
J9W404_CRYNH	Imidazoleglycerol-phosphate dehydratase OS=Cryptococcus neoformans var. grubii serotype A (strain H99 / ATCC 208821 / CBS 10515 / FGSC 9487) OX=235443 GN=CNAG_05509 PE=3 SV=1	0.00195272	1.32651	0.0109383
J9VI11_CRYNH	6-phosphogluconate dehydrogenase, decarboxylating OS=Cryptococcus neoformans var. grubii serotype A (strain H99 / ATCC 208821 / CBS 10515 / FGSC 9487) OX=235443 GN=CNAG_07561 PE=3 SV=1	0.00186857	1.32672	0.0107048
J9VH15_CRYNH	Uncharacterized protein OS=Cryptococcus neoformans var. grubii serotype A (strain H99 / ATCC 208821 / CBS 10515 / FGSC 9487) OX=235443 GN=CNAG_00534 PE=4 SV=1	0.00527305	1.33037	0.0191053
J9VL82_CRYNH	Actin-related protein 2/3 complex subunit 4 OS=Cryptococcus neoformans var. grubii serotype A (strain H99 / ATCC 208821 / CBS 10515 / FGSC 9487) OX=235443 GN=CNAG_01147 PE=3 SV=1	0.00163999	1.33144	0.010013
J9VUH0_CRYNH	Polysaccharide synthase Cps1p OS=Cryptococcus neoformans var. grubii serotype A (strain H99 / ATCC 208821 / CBS 10515 / FGSC 9487) OX=235443 GN=CNAG_04320 PE=4 SV=1	0.000776593	1.3315	0.00688591
J9VEH7_CRYNH	Mitochondrial pyruvate carrier OS=Cryptococcus neoformans var. grubii serotype A (strain H99 / ATCC 208821 / CBS 10515 / FGSC 9487) OX=235443 GN=CNAG_00270 PE=3 SV=2	0.00108109	1.3357	0.00810011
T2BNG5_CRYNH	Uncharacterized protein OS=Cryptococcus neoformans var. grubii serotype A (strain H99 / ATCC 208821 / CBS 10515 / FGSC 9487) OX=235443 GN=CNAG_08004 PE=4 SV=1	0.00381524	1.33696	0.0156923
J9VWM2_CRYNH	Thioredoxin OS=Cryptococcus neoformans var. grubii serotype A (strain H99 / ATCC 208821 / CBS 10515 / FGSC 9487) OX=235443 GN=CNAG_01607 PE=3 SV=1	0.00459128	1.33727	0.0175543
J9VWX4_CRYNH	Aldose reductase OS=Cryptococcus neoformans var. grubii serotype A (strain H99 / ATCC 208821 / CBS 10515 / FGSC 9487) OX=235443 GN=CNAG_05521 PE=4 SV=2	1.30054e-05	1.33784	0.00305971
J9VE17_CRYNH	Uncharacterized protein OS=Cryptococcus neoformans var. grubii serotype A (strain H99 / ATCC 208821 / CBS 10515 / FGSC 9487) OX=235443 GN=CNAG_00409 PE=4 SV=2	0.000889393	1.33897	0.00738512
J9VJW7_CRYNH	F-type H-transporting ATPase subunit J OS=Cryptococcus neoformans var. grubii serotype A (strain H99 / ATCC 208821 / CBS 10515 / FGSC 9487) OX=235443 GN=CNAG_02961 PE=4 SV=1	0.00197407	1.33939	0.0110055
J9VZI6_CRYNH	Myo-inositol 2-dehydrogenase OS=Cryptococcus neoformans var. grubii serotype A (strain H99 / ATCC 208821 / CBS 10515 / FGSC 9487) OX=235443 GN=CNAG_01878 PE=4 SV=1	0.00123565	1.34155	0.00855021
J9VTU9_CRYNH	Glutathione S-transferase OS=Cryptococcus neoformans var. grubii serotype A (strain H99 / ATCC 208821 / CBS 10515 / FGSC 9487) OX=235443 GN=CNAG_04110 PE=3 SV=2	0.000846666	1.34197	0.00723459
J9VZG6_CRYNH	Heparinase II/III family protein OS=Cryptococcus neoformans var. grubii serotype A (strain H99 / ATCC 208821 / CBS 10515 / FGSC 9487) OX=235443 GN=CNAG_01854 PE=4 SV=2	0.00628823	1.34382	0.0216922
J9VZE2_CRYNH	Peptidyl-tRNA hydrolase OS=Cryptococcus neoformans var. grubii serotype A (strain H99 / ATCC 208821 / CBS 10515 / FGSC 9487) OX=235443 GN=CNAG_04384 PE=4 SV=1	0.00201922	1.35458	0.0110821
J9VN07_CRYNH	Uncharacterized protein OS=Cryptococcus neoformans var. grubii serotype A (strain H99 / ATCC 208821 / CBS 10515 / FGSC 9487) OX=235443 GN=CNAG_07659 PE=4 SV=2	0.000200163	1.35684	0.00433361
J9VNC3_CRYNH	Uncharacterized protein OS=Cryptococcus neoformans var. grubii serotype A (strain H99 / ATCC 208821 / CBS 10515 / FGSC 9487) OX=235443 GN=CNAG_02056 PE=4 SV=1	0.00423984	1.3579	0.0167552
J9VTU7_CRYNH	Actin lateral binding protein OS=Cryptococcus neoformans var. grubii serotype A (strain H99 / ATCC 208821 / CBS 10515 / FGSC 9487) OX=235443 GN=CNAG_05701 PE=4 SV=2	0.000118531	1.35959	0.00383759
J9VLH1_CRYNH	Succinyl-CoA:3-ketoacid-coenzyme A transferase OS=Cryptococcus neoformans var. grubii serotype A (strain H99 / ATCC 208821 / CBS 10515 / FGSC 9487) OX=235443 GN=CNAG_05031 PE=3 SV=1	0.000165176	1.3602	0.00407626
J9VM42_CRYNH	Nucleoside diphosphate kinase OS=Cryptococcus neoformans var. grubii serotype A (strain H99 / ATCC 208821 / CBS 10515 / FGSC 9487) OX=235443 GN=CNAG_02285 PE=3 SV=1	2.80015e-05	1.36275	0.00282334
J9VJA0_CRYNH	Uncharacterized protein OS=Cryptococcus neoformans var. grubii serotype A (strain H99 / ATCC 208821 / CBS 10515 / FGSC 9487) OX=235443 GN=CNAG_00547 PE=4 SV=2	0.00932547	1.36439	0.0281519
J9VRA4_CRYNH	Chitinase, variant OS=Cryptococcus neoformans var. grubii serotype A (strain H99 / ATCC 208821 / CBS 10515 / FGSC 9487) OX=235443 GN=CNAG_04245 PE=4 SV=2	0.00309404	1.36539	0.0138917
J9VGL9_CRYNH	Lysophospholipase OS=Cryptococcus neoformans var. grubii serotype A (strain H99 / ATCC 208821 / CBS 10515 / FGSC 9487) OX=235443 GN=CNAG_03786 PE=4 SV=1	0.00781163	1.36666	0.0249026
J9VTF7_CRYNH	Omega-6 fatty acid desaturase (Delta-12 desaturase) OS=Cryptococcus neoformans var. grubii serotype A (strain H99 / ATCC 208821 / CBS 10515 / FGSC 9487) OX=235443 GN=CNAG_01150 PE=4 SV=1	0.00267073	1.36798	0.012911
J9VZ91_CRYNH	Solute carrier family 25 (Mitochondrial 2-oxodicarboxylate transporter), member 21 OS=Cryptococcus neoformans var. grubii serotype A (strain H99 / ATCC 208821 / CBS 10515 / FGSC 9487) OX=235443 GN=CNAG_01752 PE=3 SV=1	1.47115e-05	1.36905	0.00259582
J9VFY0_CRYNH	Uncharacterized protein OS=Cryptococcus neoformans var. grubii serotype A (strain H99 / ATCC 208821 / CBS 10515 / FGSC 9487) OX=235443 GN=CNAG_00858 PE=4 SV=1	0.000521093	1.36947	0.00593205
J9VLQ7_CRYNH	Solute carrier family 25 (Mitochondrial carnitine/acylcarnitine transporter), member 20/29 OS=Cryptococcus neoformans var. grubii serotype A (strain H99 / ATCC 208821 / CBS 10515 / FGSC 9487) OX=235443 GN=CNAG_00499 PE=3 SV=1	0.00111279	1.36989	0.00808028
J9VSY8_CRYNH	Farnesyl diphosphate synthase OS=Cryptococcus neoformans var. grubii serotype A (strain H99 / ATCC 208821 / CBS 10515 / FGSC 9487) OX=235443 GN=CNAG_02084 PE=3 SV=2	0.00214857	1.37366	0.0114883
J9VWB9_CRYNH	Phosphomannomutase OS=Cryptococcus neoformans var. grubii serotype A (strain H99 / ATCC 208821 / CBS 10515 / FGSC 9487) OX=235443 GN=CNAG_05351 PE=3 SV=1	0.000283273	1.37869	0.00456471
J9VD46_CRYNH	COPII-coated vesicle protein OS=Cryptococcus neoformans var. grubii serotype A (strain H99 / ATCC 208821 / CBS 10515 / FGSC 9487) OX=235443 GN=CNAG_00064 PE=3 SV=2	0.0078514	1.37956	0.0249843
J9VDR8_CRYNH	Uncharacterized protein OS=Cryptococcus neoformans var. grubii serotype A (strain H99 / ATCC 208821 / CBS 10515 / FGSC 9487) OX=235443 GN=CNAG_00279 PE=4 SV=1	0.00509138	1.38178	0.0186967
J9VPF2_CRYNH	Small subunit ribosomal protein S10e OS=Cryptococcus neoformans var. grubii serotype A (strain H99 / ATCC 208821 / CBS 10515 / FGSC 9487) OX=235443 GN=CNAG_05814 PE=4 SV=1	0.00262709	1.38282	0.0127876
J9VM66_CRYNH	Large subunit ribosomal protein L7e OS=Cryptococcus neoformans var. grubii serotype A (strain H99 / ATCC 208821 / CBS 10515 / FGSC 9487) OX=235443 GN=CNAG_00656 PE=4 SV=1	0.00236997	1.38491	0.0120862
J9W0K1_CRYNH	ATP-citrate synthase OS=Cryptococcus neoformans var. grubii serotype A (strain H99 / ATCC 208821 / CBS 10515 / FGSC 9487) OX=235443 GN=CNAG_04640 PE=3 SV=1	0.000326823	1.38755	0.00497137
Q85SZ7_CRYNH	Cytochrome c oxidase subunit 1 OS=Cryptococcus neoformans var. grubii serotype A (strain H99 / ATCC 208821 / CBS 10515 / FGSC 9487) OX=235443 GN=COI PE=3 SV=1	0.010668	1.38784	0.0307829
J9VZT6_CRYNH	40S ribosomal protein S26 OS=Cryptococcus neoformans var. grubii serotype A (strain H99 / ATCC 208821 / CBS 10515 / FGSC 9487) OX=235443 GN=CNAG_05525 PE=3 SV=1	0.00161309	1.39179	0.00990018
J9VNK2_CRYNH	Uncharacterized protein OS=Cryptococcus neoformans var. grubii serotype A (strain H99 / ATCC 208821 / CBS 10515 / FGSC 9487) OX=235443 GN=CNAG_05724 PE=4 SV=1	0.00108987	1.39185	0.00808019
J9VSY6_CRYNH	Uncharacterized protein OS=Cryptococcus neoformans var. grubii serotype A (strain H99 / ATCC 208821 / CBS 10515 / FGSC 9487) OX=235443 GN=CNAG_03286 PE=3 SV=1	0.0137472	1.39299	0.0370053
J9VMC8_CRYNH	Uncharacterized protein OS=Cryptococcus neoformans var. grubii serotype A (strain H99 / ATCC 208821 / CBS 10515 / FGSC 9487) OX=235443 GN=CNAG_00715 PE=4 SV=2	0.00253259	1.39319	0.0126236
J9VHW3_CRYNH	Protein disulfide-isomerase OS=Cryptococcus neoformans var. grubii serotype A (strain H99 / ATCC 208821 / CBS 10515 / FGSC 9487) OX=235443 GN=CNAG_00072 PE=3 SV=2	0.000111645	1.40454	0.00371695
J9VLD8_CRYNH	Uncharacterized protein OS=Cryptococcus neoformans var. grubii serotype A (strain H99 / ATCC 208821 / CBS 10515 / FGSC 9487) OX=235443 GN=CNAG_05001 PE=4 SV=1	0.000294663	1.40521	0.00468408
J9VGW2_CRYNH	Endoplasmic reticulum protein OS=Cryptococcus neoformans var. grubii serotype A (strain H99 / ATCC 208821 / CBS 10515 / FGSC 9487) OX=235443 GN=CNAG_00469 PE=4 SV=2	0.00669085	1.40561	0.0226603
J9VTA9_CRYNH	Ribosomal protein L15 OS=Cryptococcus neoformans var. grubii serotype A (strain H99 / ATCC 208821 / CBS 10515 / FGSC 9487) OX=235443 GN=CNAG_01486 PE=3 SV=1	0.000705711	1.4057	0.00678598
J9VLP5_CRYNH	40S ribosomal protein S1 OS=Cryptococcus neoformans var. grubii serotype A (strain H99 / ATCC 208821 / CBS 10515 / FGSC 9487) OX=235443 GN=RPS1 PE=3 SV=1	0.00124676	1.40665	0.00861017
J9VJP0_CRYNH	Uncharacterized protein OS=Cryptococcus neoformans var. grubii serotype A (strain H99 / ATCC 208821 / CBS 10515 / FGSC 9487) OX=235443 GN=CNAG_03049 PE=4 SV=1	0.00179629	1.4068	0.0104606
J9VHY8_CRYNH	Mitochondrial pyruvate carrier OS=Cryptococcus neoformans var. grubii serotype A (strain H99 / ATCC 208821 / CBS 10515 / FGSC 9487) OX=235443 GN=CNAG_00092 PE=3 SV=1	0.00303861	1.41328	0.0138008
J9VT96_CRYNH	Large subunit ribosomal protein L18-A OS=Cryptococcus neoformans var. grubii serotype A (strain H99 / ATCC 208821 / CBS 10515 / FGSC 9487) OX=235443 GN=CNAG_01224 PE=4 SV=1	0.000103891	1.4199	0.00366631
J9W0B9_CRYNH	Uncharacterized protein OS=Cryptococcus neoformans var. grubii serotype A (strain H99 / ATCC 208821 / CBS 10515 / FGSC 9487) OX=235443 GN=CNAG_04749 PE=4 SV=1	0.000207951	1.42144	0.00434236
J9VWM0_CRYNH	Cu2-exporting ATPase OS=Cryptococcus neoformans var. grubii serotype A (strain H99 / ATCC 208821 / CBS 10515 / FGSC 9487) OX=235443 GN=CNAG_06415 PE=3 SV=1	0.00682349	1.42872	0.0229772
J9VUE8_CRYNH	Uncharacterized protein OS=Cryptococcus neoformans var. grubii serotype A (strain H99 / ATCC 208821 / CBS 10515 / FGSC 9487) OX=235443 GN=CNAG_04290 PE=4 SV=1	0.00182541	1.43202	0.0105088
J9VHR6_CRYNH	Acid phosphatase OS=Cryptococcus neoformans var. grubii serotype A (strain H99 / ATCC 208821 / CBS 10515 / FGSC 9487) OX=235443 GN=CNAG_02944 PE=3 SV=1	0.0168136	1.43333	0.0423521
J9VX22_CRYNH	Uncharacterized protein OS=Cryptococcus neoformans var. grubii serotype A (strain H99 / ATCC 208821 / CBS 10515 / FGSC 9487) OX=235443 GN=CNAG_05575 PE=4 SV=1	8.29924e-05	1.43359	0.00348668
J9VG96_CRYNH	3-isopropylmalate dehydratase OS=Cryptococcus neoformans var. grubii serotype A (strain H99 / ATCC 208821 / CBS 10515 / FGSC 9487) OX=235443 GN=CNAG_00237 PE=3 SV=1	0.00032527	1.4374	0.00499078
J9VFW3_CRYNH	Uncharacterized protein OS=Cryptococcus neoformans var. grubii serotype A (strain H99 / ATCC 208821 / CBS 10515 / FGSC 9487) OX=235443 GN=CNAG_07479 PE=4 SV=1	0.00126028	1.45484	0.00861926
J9W2F6_CRYNH	Glucose oxidase OS=Cryptococcus neoformans var. grubii serotype A (strain H99 / ATCC 208821 / CBS 10515 / FGSC 9487) OX=235443 GN=CNAG_06081 PE=3 SV=1	0.00214684	1.45661	0.0114965
J9VD88_CRYNH	Small subunit ribosomal protein S3 OS=Cryptococcus neoformans var. grubii serotype A (strain H99 / ATCC 208821 / CBS 10515 / FGSC 9487) OX=235443 GN=CNAG_00116 PE=3 SV=1	5.11936e-07	1.45734	0.000903316
J9VPY2_CRYNH	Protein disulfide-isomerase OS=Cryptococcus neoformans var. grubii serotype A (strain H99 / ATCC 208821 / CBS 10515 / FGSC 9487) OX=235443 GN=CNAG_02927 PE=4 SV=1	4.27453e-05	1.46074	0.0028462
J9VMJ0_CRYNH	NAD-binding Rossmann fold oxidoreductase OS=Cryptococcus neoformans var. grubii serotype A (strain H99 / ATCC 208821 / CBS 10515 / FGSC 9487) OX=235443 GN=CNAG_02117 PE=4 SV=1	0.000212076	1.46104	0.00430124
Q6U7Q6_CRYNH	Delta24(24(1))-sterol reductase OS=Cryptococcus neoformans var. grubii serotype A (strain H99 / ATCC 208821 / CBS 10515 / FGSC 9487) OX=235443 GN=ERG4 PE=4 SV=1	0.00133552	1.46193	0.00887579
J9VMN2_CRYNH	Small subunit ribosomal protein S9 OS=Cryptococcus neoformans var. grubii serotype A (strain H99 / ATCC 208821 / CBS 10515 / FGSC 9487) OX=235443 GN=CNAG_02331 PE=3 SV=1	4.20434e-05	1.4668	0.00296743
J9W219_CRYNH	Uncharacterized protein OS=Cryptococcus neoformans var. grubii serotype A (strain H99 / ATCC 208821 / CBS 10515 / FGSC 9487) OX=235443 GN=CNAG_05638 PE=4 SV=1	7.09151e-05	1.47103	0.00320846
J9VPV1_CRYNH	Malate dehydrogenase, NAD-dependent OS=Cryptococcus neoformans var. grubii serotype A (strain H99 / ATCC 208821 / CBS 10515 / FGSC 9487) OX=235443 GN=CNAG_03266 PE=3 SV=2	1.45365e-05	1.47748	0.00269998
J9VWZ1_CRYNH	Uncharacterized protein OS=Cryptococcus neoformans var. grubii serotype A (strain H99 / ATCC 208821 / CBS 10515 / FGSC 9487) OX=235443 GN=CNAG_05357 PE=4 SV=1	0.000683911	1.48087	0.00666721
J9VVN8_CRYNH	Glutathione peroxidase OS=Cryptococcus neoformans var. grubii serotype A (strain H99 / ATCC 208821 / CBS 10515 / FGSC 9487) OX=235443 GN=CNAG_06287 PE=3 SV=1	8.19457e-05	1.49038	0.00348418
J9VQG3_CRYNH	Inositol-1-monophosphatase OS=Cryptococcus neoformans var. grubii serotype A (strain H99 / ATCC 208821 / CBS 10515 / FGSC 9487) OX=235443 GN=CNAG_03262 PE=3 SV=1	0.00641479	1.50417	0.0219571
J9VTG3_CRYNH	Peptidyl-prolyl cis-trans isomerase OS=Cryptococcus neoformans var. grubii serotype A (strain H99 / ATCC 208821 / CBS 10515 / FGSC 9487) OX=235443 GN=CNAG_03486 PE=3 SV=2	0.000103868	1.50491	0.00370252
J9VT91_CRYNH	Chitinase OS=Cryptococcus neoformans var. grubii serotype A (strain H99 / ATCC 208821 / CBS 10515 / FGSC 9487) OX=235443 GN=CNAG_03412 PE=3 SV=1	0.00012264	1.50546	0.00383004
J9VZC4_CRYNH	Dolichyl-diphosphooligosaccharide-protein glycosyltransferase OS=Cryptococcus neoformans var. grubii serotype A (strain H99 / ATCC 208821 / CBS 10515 / FGSC 9487) OX=235443 GN=CNAG_04364 PE=4 SV=2	0.00122692	1.51068	0.00855694
J9VLN5_CRYNH	Dolichyl-diphosphooligosaccharide--protein glycosyltransferase subunit OST2 OS=Cryptococcus neoformans var. grubii serotype A (strain H99 / ATCC 208821 / CBS 10515 / FGSC 9487) OX=235443 GN=CNAG_00473 PE=3 SV=1	0.0013001	1.53256	0.00877257
J9VXN5_CRYNH	Malate dehydrogenase OS=Cryptococcus neoformans var. grubii serotype A (strain H99 / ATCC 208821 / CBS 10515 / FGSC 9487) OX=235443 GN=CNAG_03225 PE=3 SV=1	4.24424e-05	1.5472	0.00288036
J9VPH6_CRYNH	Cytochrome c oxidase subunit OS=Cryptococcus neoformans var. grubii serotype A (strain H99 / ATCC 208821 / CBS 10515 / FGSC 9487) OX=235443 GN=CNAG_05839 PE=3 SV=2	0.000205658	1.54737	0.0043459
J9VLU9_CRYNH	Uncharacterized protein OS=Cryptococcus neoformans var. grubii serotype A (strain H99 / ATCC 208821 / CBS 10515 / FGSC 9487) OX=235443 GN=CNAG_00543 PE=4 SV=1	1.44433e-05	1.55144	0.00283169
J9W462_CRYNH	Potassium/sodium efflux P-type ATPase, fungal-type OS=Cryptococcus neoformans var. grubii serotype A (strain H99 / ATCC 208821 / CBS 10515 / FGSC 9487) OX=235443 GN=CNAG_05592 PE=3 SV=1	3.90266e-05	1.5551	0.00306056
J9VWM7_CRYNH	NADPH dehydrogenase OS=Cryptococcus neoformans var. grubii serotype A (strain H99 / ATCC 208821 / CBS 10515 / FGSC 9487) OX=235443 GN=CNAG_05444 PE=4 SV=2	0.000941023	1.56809	0.00756462
J9VUY8_CRYNH	Cytochrome c oxidase assembly protein subunit 15 OS=Cryptococcus neoformans var. grubii serotype A (strain H99 / ATCC 208821 / CBS 10515 / FGSC 9487) OX=235443 GN=CNAG_06063 PE=3 SV=1	0.0199044	1.61044	0.0476545
J9VKN5_CRYNH	POT family proton-dependent oligopeptide transporter OS=Cryptococcus neoformans var. grubii serotype A (strain H99 / ATCC 208821 / CBS 10515 / FGSC 9487) OX=235443 GN=CNAG_01119 PE=4 SV=1	0.000370211	1.64291	0.00514362
J9VGJ0_CRYNH	Uncharacterized protein OS=Cryptococcus neoformans var. grubii serotype A (strain H99 / ATCC 208821 / CBS 10515 / FGSC 9487) OX=235443 GN=CNAG_00307 PE=4 SV=1	0.000701062	1.64296	0.00675969
J9VUU3_CRYNH	Uncharacterized protein OS=Cryptococcus neoformans var. grubii serotype A (strain H99 / ATCC 208821 / CBS 10515 / FGSC 9487) OX=235443 GN=CNAG_01822 PE=4 SV=1	0.00330011	1.65685	0.0144672
J9VNT4_CRYNH	Chitin synthase OS=Cryptococcus neoformans var. grubii serotype A (strain H99 / ATCC 208821 / CBS 10515 / FGSC 9487) OX=235443 GN=CNAG_05818 PE=3 SV=1	3.81383e-06	1.67388	0.00224317
J9VMM8_CRYNH	Uncharacterized protein OS=Cryptococcus neoformans var. grubii serotype A (strain H99 / ATCC 208821 / CBS 10515 / FGSC 9487) OX=235443 GN=CNAG_02336 PE=4 SV=2	0.0109444	1.69312	0.0314263
J9VVQ4_CRYNH	Glyoxal oxidase OS=Cryptococcus neoformans var. grubii serotype A (strain H99 / ATCC 208821 / CBS 10515 / FGSC 9487) OX=235443 GN=CNAG_02030 PE=4 SV=1	2.36442e-05	1.69706	0.00298001
J9W0T8_CRYNH	Glucan 1,3-beta-glucosidase OS=Cryptococcus neoformans var. grubii serotype A (strain H99 / ATCC 208821 / CBS 10515 / FGSC 9487) OX=235443 GN=CNAG_06336 PE=3 SV=2	9.48327e-06	1.7453	0.00334665
J9VLH9_CRYNH	Glyoxal oxidase OS=Cryptococcus neoformans var. grubii serotype A (strain H99 / ATCC 208821 / CBS 10515 / FGSC 9487) OX=235443 GN=CNAG_00407 PE=4 SV=1	0.000158643	1.87091	0.00408648
J9VPP8_CRYNH	Uncharacterized protein OS=Cryptococcus neoformans var. grubii serotype A (strain H99 / ATCC 208821 / CBS 10515 / FGSC 9487) OX=235443 GN=CNAG_03007 PE=4 SV=1	1.84686e-05	1.88365	0.00250676
J9VSZ2_CRYNH	Uncharacterized protein OS=Cryptococcus neoformans var. grubii serotype A (strain H99 / ATCC 208821 / CBS 10515 / FGSC 9487) OX=235443 GN=CNAG_01302 PE=4 SV=1	0.000904535	1.91031	0.00745818
J9W1D7_CRYNH	Galactose transporter OS=Cryptococcus neoformans var. grubii serotype A (strain H99 / ATCC 208821 / CBS 10515 / FGSC 9487) OX=235443 GN=CNAG_05387 PE=3 SV=1	6.91391e-05	1.98489	0.00329719
J9VZN8_CRYNH	Chlorophyll synthesis pathway protein BchC OS=Cryptococcus neoformans var. grubii serotype A (strain H99 / ATCC 208821 / CBS 10515 / FGSC 9487) OX=235443 GN=CNAG_01949 PE=3 SV=1	0.00453782	2.01078	0.0174254
J9VLU2_CRYNH	Uncharacterized protein OS=Cryptococcus neoformans var. grubii serotype A (strain H99 / ATCC 208821 / CBS 10515 / FGSC 9487) OX=235443 GN=CNAG_04064 PE=4 SV=1	0.00548782	2.06103	0.0196615
J9VKZ2_CRYNH	Ferric-chelate reductase OS=Cryptococcus neoformans var. grubii serotype A (strain H99 / ATCC 208821 / CBS 10515 / FGSC 9487) OX=235443 GN=CNAG_07334 PE=4 SV=1	7.34661e-05	2.16308	0.00328179
J9VS38_CRYNH	Glucose-methanol-choline oxidoreductase OS=Cryptococcus neoformans var. grubii serotype A (strain H99 / ATCC 208821 / CBS 10515 / FGSC 9487) OX=235443 GN=CNAG_05258 PE=3 SV=1	0.000237966	2.24676	0.00435121
J9VJW0_CRYNH	Catalase OS=Cryptococcus neoformans var. grubii serotype A (strain H99 / ATCC 208821 / CBS 10515 / FGSC 9487) OX=235443 GN=CNAG_05256 PE=4 SV=1	4.47366e-05	2.2898	0.00276974

## Sheet: Cu&NAC vs Control
Table S3. Differentially expressed proteins in C. neoformans in response to copper (Cu) toxicity.c
Accession Number	Identified Proteins	T-test p-value (Cu&NAC vs Control)	Ratio (Cu&NAC vs Control)	q-value (Cu&NAC vs Control)		c Comparative proteomic analysis of C.neoformans between Cu&NAC treated and untreated cells.
J9VNT4_CRYNH	Chitin synthase OS=Cryptococcus neoformans var. grubii serotype A (strain H99 / ATCC 208821 / CBS 10515 / FGSC 9487) OX=235443 GN=CNAG_05818 PE=3 SV=1	7.00264e-06	1.53321	0.00411872
J9W0T8_CRYNH	Glucan 1,3-beta-glucosidase OS=Cryptococcus neoformans var. grubii serotype A (strain H99 / ATCC 208821 / CBS 10515 / FGSC 9487) OX=235443 GN=CNAG_06336 PE=3 SV=2	3.02603e-05	1.67356	0.0106789
J9VWX4_CRYNH	Aldose reductase OS=Cryptococcus neoformans var. grubii serotype A (strain H99 / ATCC 208821 / CBS 10515 / FGSC 9487) OX=235443 GN=CNAG_05521 PE=4 SV=2	0.000115474	1.43294	0.0113197
J9VPP8_CRYNH	Uncharacterized protein OS=Cryptococcus neoformans var. grubii serotype A (strain H99 / ATCC 208821 / CBS 10515 / FGSC 9487) OX=235443 GN=CNAG_03007 PE=4 SV=1	1.68628e-05	1.97253	0.0066121
MET3_CRYNH	Sulfate adenylyltransferase OS=Cryptococcus neoformans var. grubii serotype A (strain H99 / ATCC 208821 / CBS 10515 / FGSC 9487) OX=235443 GN=MET3 PE=2 SV=1	4.35692e-05	0.528766	0.0109825
J9VVQ4_CRYNH	Glyoxal oxidase OS=Cryptococcus neoformans var. grubii serotype A (strain H99 / ATCC 208821 / CBS 10515 / FGSC 9487) OX=235443 GN=CNAG_02030 PE=4 SV=1	6.66231e-05	1.46731	0.00940451
J9VRN7_CRYNH	Uncharacterized protein OS=Cryptococcus neoformans var. grubii serotype A (strain H99 / ATCC 208821 / CBS 10515 / FGSC 9487) OX=235443 GN=CNAG_04163 PE=4 SV=1	0.00439078	0.703728	0.0379781
J9W462_CRYNH	Potassium/sodium efflux P-type ATPase, fungal-type OS=Cryptococcus neoformans var. grubii serotype A (strain H99 / ATCC 208821 / CBS 10515 / FGSC 9487) OX=235443 GN=CNAG_05592 PE=3 SV=1	3.84051e-05	1.68173	0.0112943
J9VJW0_CRYNH	Catalase OS=Cryptococcus neoformans var. grubii serotype A (strain H99 / ATCC 208821 / CBS 10515 / FGSC 9487) OX=235443 GN=CNAG_05256 PE=4 SV=1	5.81103e-05	2.27267	0.0097653
J9W021_CRYNH	Mannose-P-dolichol utilization defect 1 OS=Cryptococcus neoformans var. grubii serotype A (strain H99 / ATCC 208821 / CBS 10515 / FGSC 9487) OX=235443 GN=CNAG_04845 PE=4 SV=1	0.000394175	1.31894	0.0143407
J9W1D7_CRYNH	Galactose transporter OS=Cryptococcus neoformans var. grubii serotype A (strain H99 / ATCC 208821 / CBS 10515 / FGSC 9487) OX=235443 GN=CNAG_05387 PE=3 SV=1	6.12054e-05	1.6983	0.00899974
J9VXI8_CRYNH	Sulfite reductase (NADPH) flavoprotein alpha-component OS=Cryptococcus neoformans var. grubii serotype A (strain H99 / ATCC 208821 / CBS 10515 / FGSC 9487) OX=235443 GN=CNAG_03168 PE=4 SV=1	2.49526e-09	0.661284	8.80578e-06
J9VXA5_CRYNH (+1)	Alpha-1,3-glucan synthase OS=Cryptococcus neoformans var. grubii serotype A (strain H99 / ATCC 208821 / CBS 10515 / FGSC 9487) OX=235443 GN=CNAG_03120 PE=4 SV=2	1.2027e-05	1.30134	0.00530541
J9VSI6_CRYNH	Mitogen-activated protein kinase OS=Cryptococcus neoformans var. grubii serotype A (strain H99 / ATCC 208821 / CBS 10515 / FGSC 9487) OX=235443 GN=CNAG_04514 PE=3 SV=1	0.000173945	1.44314	0.0115821
J9VVE7_CRYNH	Uncharacterized protein OS=Cryptococcus neoformans var. grubii serotype A (strain H99 / ATCC 208821 / CBS 10515 / FGSC 9487) OX=235443 GN=CNAG_02129 PE=4 SV=1	0.00703197	0.685497	0.0475399
J9VU15_CRYNH	Chlorophyll synthesis pathway protein BchC OS=Cryptococcus neoformans var. grubii serotype A (strain H99 / ATCC 208821 / CBS 10515 / FGSC 9487) OX=235443 GN=CNAG_01558 PE=3 SV=1	0.00573368	0.620357	0.0431432
J9VT91_CRYNH	Chitinase OS=Cryptococcus neoformans var. grubii serotype A (strain H99 / ATCC 208821 / CBS 10515 / FGSC 9487) OX=235443 GN=CNAG_03412 PE=3 SV=1	0.000109307	1.54058	0.0116893
J9VJR6_CRYNH	Endoplasmic reticulum-Golgi intermediate compartment protein 2 OS=Cryptococcus neoformans var. grubii serotype A (strain H99 / ATCC 208821 / CBS 10515 / FGSC 9487) OX=235443 GN=CNAG_05193 PE=4 SV=1	5.95595e-05	1.33201	0.00955388
J9VWK6_CRYNH	Plasma membrane ATPase OS=Cryptococcus neoformans var. grubii serotype A (strain H99 / ATCC 208821 / CBS 10515 / FGSC 9487) OX=235443 GN=CNAG_06400 PE=3 SV=1	8.28608e-05	1.34438	0.0100833
J9VHX0_CRYNH	Solute carrier family 26 (Sodium-independent sulfate anion transporter), member 11 OS=Cryptococcus neoformans var. grubii serotype A (strain H99 / ATCC 208821 / CBS 10515 / FGSC 9487) OX=235443 GN=CNAG_00077 PE=3 SV=1	0.000592285	0.690113	0.0163295
J9VH84_CRYNH	D-arabinitol 2-dehydrogenase OS=Cryptococcus neoformans var. grubii serotype A (strain H99 / ATCC 208821 / CBS 10515 / FGSC 9487) OX=235443 GN=CNAG_02925 PE=4 SV=1	0.000304955	0.710829	0.0141603
J9VLH9_CRYNH	Glyoxal oxidase OS=Cryptococcus neoformans var. grubii serotype A (strain H99 / ATCC 208821 / CBS 10515 / FGSC 9487) OX=235443 GN=CNAG_00407 PE=4 SV=1	0.000919729	1.41508	0.0208059
J9VLH1_CRYNH	Succinyl-CoA:3-ketoacid-coenzyme A transferase OS=Cryptococcus neoformans var. grubii serotype A (strain H99 / ATCC 208821 / CBS 10515 / FGSC 9487) OX=235443 GN=CNAG_05031 PE=3 SV=1	6.88157e-05	1.48505	0.0093404
J9VLB9_CRYNH	Catalase OS=Cryptococcus neoformans var. grubii serotype A (strain H99 / ATCC 208821 / CBS 10515 / FGSC 9487) OX=235443 GN=CNAG_04981 PE=3 SV=1	0.00364631	0.689794	0.0346842
J9VFA1_CRYNH	Uncharacterized protein OS=Cryptococcus neoformans var. grubii serotype A (strain H99 / ATCC 208821 / CBS 10515 / FGSC 9487) OX=235443 GN=CNAG_06782 PE=4 SV=1	1.17012e-06	1.41087	0.00137645
J9VJ23_CRYNH	Uncharacterized protein OS=Cryptococcus neoformans var. grubii serotype A (strain H99 / ATCC 208821 / CBS 10515 / FGSC 9487) OX=235443 GN=CNAG_05167 PE=4 SV=1	0.00320244	0.646132	0.0327577
J9VS38_CRYNH	Glucose-methanol-choline oxidoreductase OS=Cryptococcus neoformans var. grubii serotype A (strain H99 / ATCC 208821 / CBS 10515 / FGSC 9487) OX=235443 GN=CNAG_05258 PE=3 SV=1	0.000206145	2.28963	0.0123302
J9VP44_CRYNH	Glucosamine 6-phosphate N-acetyltransferase OS=Cryptococcus neoformans var. grubii serotype A (strain H99 / ATCC 208821 / CBS 10515 / FGSC 9487) OX=235443 GN=CNAG_05695 PE=4 SV=2	0.00038689	1.35336	0.0143719
J9VFX9_CRYNH (+1)	DNA binding protein Ncp1 OS=Cryptococcus neoformans var. grubii serotype A (strain H99 / ATCC 208821 / CBS 10515 / FGSC 9487) OX=235443 GN=CNAG_03771 PE=4 SV=2	0.00551269	0.728369	0.0424766
J9W230_CRYNH	Sulfide:quinone oxidoreductase OS=Cryptococcus neoformans var. grubii serotype A (strain H99 / ATCC 208821 / CBS 10515 / FGSC 9487) OX=235443 GN=CNAG_01981 PE=4 SV=2	0.00014682	0.66945	0.0117757
J9VUH0_CRYNH	Polysaccharide synthase Cps1p OS=Cryptococcus neoformans var. grubii serotype A (strain H99 / ATCC 208821 / CBS 10515 / FGSC 9487) OX=235443 GN=CNAG_04320 PE=4 SV=1	0.000263487	1.34147	0.0138783
J9VTU9_CRYNH	Glutathione S-transferase OS=Cryptococcus neoformans var. grubii serotype A (strain H99 / ATCC 208821 / CBS 10515 / FGSC 9487) OX=235443 GN=CNAG_04110 PE=3 SV=2	0.000325393	1.51651	0.0141767
J9VE17_CRYNH	Uncharacterized protein OS=Cryptococcus neoformans var. grubii serotype A (strain H99 / ATCC 208821 / CBS 10515 / FGSC 9487) OX=235443 GN=CNAG_00409 PE=4 SV=2	0.000369059	1.54802	0.0144712
J9VWM7_CRYNH	NADPH dehydrogenase OS=Cryptococcus neoformans var. grubii serotype A (strain H99 / ATCC 208821 / CBS 10515 / FGSC 9487) OX=235443 GN=CNAG_05444 PE=4 SV=2	0.000445107	1.92807	0.0149598
J9VUI4_CRYNH	Monosaccharide transporter OS=Cryptococcus neoformans var. grubii serotype A (strain H99 / ATCC 208821 / CBS 10515 / FGSC 9487) OX=235443 GN=CNAG_01683 PE=3 SV=2	0.000878772	0.692613	0.0208133
J9VNK2_CRYNH	Uncharacterized protein OS=Cryptococcus neoformans var. grubii serotype A (strain H99 / ATCC 208821 / CBS 10515 / FGSC 9487) OX=235443 GN=CNAG_05724 PE=4 SV=1	0.0031276	1.39599	0.0326547
J9VZC4_CRYNH	Dolichyl-diphosphooligosaccharide-protein glycosyltransferase OS=Cryptococcus neoformans var. grubii serotype A (strain H99 / ATCC 208821 / CBS 10515 / FGSC 9487) OX=235443 GN=CNAG_04364 PE=4 SV=2	0.00103286	1.53897	0.0216963
J9VLN5_CRYNH	Dolichyl-diphosphooligosaccharide--protein glycosyltransferase subunit OST2 OS=Cryptococcus neoformans var. grubii serotype A (strain H99 / ATCC 208821 / CBS 10515 / FGSC 9487) OX=235443 GN=CNAG_00473 PE=3 SV=1	0.000510807	1.61421	0.01624
Q6U7Q6_CRYNH	Delta24(24(1))-sterol reductase OS=Cryptococcus neoformans var. grubii serotype A (strain H99 / ATCC 208821 / CBS 10515 / FGSC 9487) OX=235443 GN=ERG4 PE=4 SV=1	0.00207367	1.36139	0.0280382
J9VX94_CRYNH	Glycosylphosphatidylinositol transamidase OS=Cryptococcus neoformans var. grubii serotype A (strain H99 / ATCC 208821 / CBS 10515 / FGSC 9487) OX=235443 GN=CNAG_04525 PE=4 SV=1	0.00039031	1.32792	0.014348
J9VN30_CRYNH	Uncharacterized protein OS=Cryptococcus neoformans var. grubii serotype A (strain H99 / ATCC 208821 / CBS 10515 / FGSC 9487) OX=235443 GN=CNAG_02701 PE=4 SV=2	0.00474659	0.67786	0.0396936
J9VTI8_CRYNH	Tetraspanin Tsp2 OS=Cryptococcus neoformans var. grubii serotype A (strain H99 / ATCC 208821 / CBS 10515 / FGSC 9487) OX=235443 GN=CNAG_04642 PE=4 SV=1	0.00211118	1.31412	0.0281145
J9VJW5_CRYNH	Glutamate decarboxylase OS=Cryptococcus neoformans var. grubii serotype A (strain H99 / ATCC 208821 / CBS 10515 / FGSC 9487) OX=235443 GN=CNAG_05260 PE=3 SV=1	0.000156722	1.4049	0.0112872
J9VI43_CRYNH	Uncharacterized protein OS=Cryptococcus neoformans var. grubii serotype A (strain H99 / ATCC 208821 / CBS 10515 / FGSC 9487) OX=235443 GN=CNAG_02585 PE=4 SV=1	0.00118606	1.31036	0.0228722
J9VVK0_CRYNH	Gly-Xaa carboxypeptidase OS=Cryptococcus neoformans var. grubii serotype A (strain H99 / ATCC 208821 / CBS 10515 / FGSC 9487) OX=235443 GN=CNAG_03420 PE=4 SV=1	0.00101172	1.32027	0.0215082
J9VYA4_CRYNH	Polyamine transporter 1 OS=Cryptococcus neoformans var. grubii serotype A (strain H99 / ATCC 208821 / CBS 10515 / FGSC 9487) OX=235443 GN=CNAG_03485 PE=4 SV=2	0.00106767	1.43737	0.0221636
J9VZG6_CRYNH	Heparinase II/III family protein OS=Cryptococcus neoformans var. grubii serotype A (strain H99 / ATCC 208821 / CBS 10515 / FGSC 9487) OX=235443 GN=CNAG_01854 PE=4 SV=2	0.00152337	1.58001	0.0245478
J9VQ98_CRYNH	Endoplasmic oxidoreductin 1 OS=Cryptococcus neoformans var. grubii serotype A (strain H99 / ATCC 208821 / CBS 10515 / FGSC 9487) OX=235443 GN=CNAG_03176 PE=4 SV=2	0.00525097	1.35903	0.0416419
J9VRP1_CRYNH	Histone H1/5 OS=Cryptococcus neoformans var. grubii serotype A (strain H99 / ATCC 208821 / CBS 10515 / FGSC 9487) OX=235443 GN=CNAG_04168 PE=3 SV=1	0.000660384	0.707763	0.0175225
J9VJQ8_CRYNH	Uncharacterized protein OS=Cryptococcus neoformans var. grubii serotype A (strain H99 / ATCC 208821 / CBS 10515 / FGSC 9487) OX=235443 GN=CNAG_01446 PE=4 SV=1	0.00572507	0.596471	0.0432629
J9VP95_CRYNH	Uncharacterized protein OS=Cryptococcus neoformans var. grubii serotype A (strain H99 / ATCC 208821 / CBS 10515 / FGSC 9487) OX=235443 GN=CNAG_00873 PE=4 SV=2	0.00128001	1.37814	0.0230466
J9VUT1_CRYNH	Uncharacterized protein OS=Cryptococcus neoformans var. grubii serotype A (strain H99 / ATCC 208821 / CBS 10515 / FGSC 9487) OX=235443 GN=CNAG_03143 PE=4 SV=1	0.00656047	0.740765	0.0457547
J9VF01_CRYNH	Potassium/sodium efflux P-type ATPase, fungal-type OS=Cryptococcus neoformans var. grubii serotype A (strain H99 / ATCC 208821 / CBS 10515 / FGSC 9487) OX=235443 GN=CNAG_00531 PE=3 SV=2	0.00638904	0.6762	0.0450038
J9VHR6_CRYNH	Acid phosphatase OS=Cryptococcus neoformans var. grubii serotype A (strain H99 / ATCC 208821 / CBS 10515 / FGSC 9487) OX=235443 GN=CNAG_02944 PE=3 SV=1	0.00361836	1.33694	0.0347934
J9VEM3_CRYNH	Uncharacterized protein OS=Cryptococcus neoformans var. grubii serotype A (strain H99 / ATCC 208821 / CBS 10515 / FGSC 9487) OX=235443 GN=CNAG_00663 PE=4 SV=2	0.00501105	1.38792	0.0407466
J9VW78_CRYNH	Nitric oxide dioxygenase OS=Cryptococcus neoformans var. grubii serotype A (strain H99 / ATCC 208821 / CBS 10515 / FGSC 9487) OX=235443 GN=CNAG_01464 PE=3 SV=1	0.000326771	0.567618	0.0140631
J9VR37_CRYNH	Phosphoketolase OS=Cryptococcus neoformans var. grubii serotype A (strain H99 / ATCC 208821 / CBS 10515 / FGSC 9487) OX=235443 GN=CNAG_06923 PE=3 SV=1	0.0054557	0.745881	0.0423147
J9W2V9_CRYNH	High-affinity iron permease CaFTR1 OS=Cryptococcus neoformans var. grubii serotype A (strain H99 / ATCC 208821 / CBS 10515 / FGSC 9487) OX=235443 GN=CNAG_06242 PE=4 SV=1	0.00240338	0.676178	0.0300763
J9VQD3_CRYNH	Alpha-amylase OS=Cryptococcus neoformans var. grubii serotype A (strain H99 / ATCC 208821 / CBS 10515 / FGSC 9487) OX=235443 GN=CNAG_02189 PE=4 SV=1	0.000135544	1.38457	0.0113889
J9VSU2_CRYNH	Large subunit ribosomal protein L44 OS=Cryptococcus neoformans var. grubii serotype A (strain H99 / ATCC 208821 / CBS 10515 / FGSC 9487) OX=235443 GN=CNAG_04884 PE=3 SV=2	0.00314713	0.764422	0.0327617
J9VHL5_CRYNH	Small subunit ribosomal protein S29 OS=Cryptococcus neoformans var. grubii serotype A (strain H99 / ATCC 208821 / CBS 10515 / FGSC 9487) OX=235443 GN=CNAG_02811 PE=4 SV=2	0.00503609	0.646458	0.040856
