# Supplementary material for: Proteomic Analysis of Copper Toxicity in Human Fungal Pathogen Cryptococcus neoformans
Source: Front Cell Infect Microbiol. 2021 Aug 12;11:662404. doi: 10.3389/fcimb.2021.662404 (PMC8415117; doi:10.3389/fcimb.2021.662404)
Supplement: Supplementary file 9 [file Table_4.xlsx]

## Sheet: Quantification of peptides
Table S4. Parallel reaction monitoring (PRM) analysis of differentially expressed proteins identified in the proteomic analysis.a
Peptide Sequence	Protein Name	YPD-1_area	YPD-2_area	YPD-3_area	Cu-1_area	Cu-2_area	Cu-3_area	Cu&NAC-1_area	Cu&NAC-2_area	Cu&NAC-3_area		a Quantitative analysis of representative peptides from target proteins. One to four representative peptides were selected for each protein.
AFLIEEATIVK	J9VF52_CRYNH	3621896448	2880107008	3194239488	1256238848	1000734656	1649357824	3245593088	3549087744	3792100352
IQETQTFPVENQK	J9VFR1_CRYNH	140597024	132894912	141715008	354714656	388974016	408812384	125227920	141468912	155152704
VNLTQEEAAAVER	J9VFR1_CRYNH	270511104	244484640	230141776	572640384	676945472	744269632	186118592	277980480	375688448
LEALGFDR	J9VFR1_CRYNH	338421536	318953248	253583312	528148672	686037056	602057536	190010096	305487712	363162880
LPVDLER	J9VFT0_CRYNH	401880896	358410624	397649344	951046784	1027052864	1198145280	349597984	411063552	429337184
SGETSSLTDFASAR	J9VFT0_CRYNH	292351872	284311424	316398688	641153088	717866048	713532032	289708448	317051520	337074112
GVPMETMVGPALR	J9VFT0_CRYNH	454083552	454939360	405128288	1084128768	1215702528	1062101248	409786016	437676736	468534400
YGYEITPESLAK	J9VJB8_CRYNH	195549216	186126240	168703568	477563968	534348224	508755456	154709888	202944864	225652896
MANINQVYTQR	J9VJB8_CRYNH	307931712	285478272	303579552	777916608	727275776	881625408	305167968	277223296	307245760
LYSTEPSGIYSAWK	J9VKW0_CRYNH	151048240	147434032	184294656	592063872	630138752	668999040	160178400	155474208	178521296
EMTHAYEVLSDDQQR	J9VLJ8_CRYNH	520937792	592023488	679710656	1336345088	1341362048	1606017664	466730752	525353760	613268544
SLYDQLGEAGLK	J9VLJ8_CRYNH	1068647104	905889920	877184704	1827285888	2233849344	1918308480	562754240	610168960	683772288
IHIDEVVLSEPNER	J9VLJ8_CRYNH	531323360	559690176	640804800	992979392	1205138816	1284305664	453868672	473986816	650512320
QRPLDPTPFNDVMADGSK	J9VLN0_CRYNH	63886336	56327380	52800808	143877424	200264576	179948080	41274448	43490224	54690828
WSGNELHVLANNAGTQK	J9VLN0_CRYNH	26990140	18353552	25885432	44686888	58445496	65526360	13585043	15205634	18250104
LLDYTATK	J9VLN0_CRYNH	318360128	223362528	241835488	557358464	614343808	610808768	165086832	165739264	175531856
ALSNQIVGER	J9VLN0_CRYNH	593530880	431177280	471099168	1073870720	1238324864	1287779328	328711232	319877856	351254656
GFGYVQFSSVDDATAALK	J9VLN9_CRYNH	328241088	360978592	350188448	759466624	595326592	709034496	350059200	308073664	302917312
VDFAPPK	J9VLN9_CRYNH	328822816	404769120	96398584	897728640	1848297728	2200659968	442219296	334356000	503447808
APSFFENR	J9VLP5_CRYNH	13724913664	12691531776	13779496960	9518981120	8421157376	9454874624	11082565632	11201883136	12486848512
LFAIGFTK	J9VLP5_CRYNH	2843476224	2505454080	2345097728	292029280	411334912	333134624	2162855936	2176983552	2602156288
FVPESIGR	J9VLP5_CRYNH	19495432192	17452210176	18657804288	12624074752	12213727232	12864663552	14687492096	15536618496	17551667200
GIYPLHNVYVR	J9VLP5_CRYNH	5562034688	6568191488	7649020416	4360184832	5170316800	4481813504	4353232896	6015959552	6588237312
GAHTAAYPAQHTPAQHAPAPPQTAHVQQQR	J9VLU2_CRYNH	34248476	25462916	23375930	6716002	8526295	6973911	20100402	28155512	22724636
LTNPQPAPAANADVGSSSNTDTGR	J9VMH9_CRYNH	14532246	16119909	19263198	52573520	63861420	78208936	15715002	16875588	20982388
ELGLPESAGSSVR	J9VMH9_CRYNH	515536224	477294048	518279936	1943881984	1561074816	1942776192	502788608	526474784	584716800
IQLTLSK	J9VMN2_CRYNH	3408927232	3092539904	3122487552	1465527168	1376619776	1563633792	2898125824	2952250368	3353527808
LFEGNALIR	J9VMN2_CRYNH	6564315648	5598765056	6182920192	2318682880	2799819264	2592103168	4814538240	5708024832	6360804864
HIDYALTSPYGGGRPGR	J9VMN2_CRYNH	441311072	448960576	429644864	247828544	258119616	391454656	291342528	407304448	385130368
AAVAHLQTIQR	J9VN30_CRYNH	184945584	225389504	197655392	728847296	657308672	654797440	31911108	34598196	39293960
EAQYLQVQR	J9VN30_CRYNH	137337648	181784752	142148768	540439744	490921664	505140928	25075672	20566728	29469658
LLGTVENR	J9VNC5_CRYNH	673864576	760463424	662522624	8309051	6086753	818978048	452178720	469586976	523922944
SVLESALR	J9VNP2_CRYNH	101590248	84430968	96154392	292079200	282113216	329575584	62237796	67986808	73573536
VELQPFGGEGNTLK	J9VNP2_CRYNH	99855600	88807424	87028936	314170688	393479072	342465152	61183656	66056188	80906528
EGVLVAPK	J9VPF2_CRYNH	6517623808	5560406016	5911772672	2099149568	2419973376	1204935680	5844659200	5472677888	4883397120
DFNRPSHPDLPAVR	J9VPF2_CRYNH	1259413888	1231202048	1477400448	890932736	837392448	916051584	1024787840	1204036864	1413756672
TFVLQTTGFDAR	J9VPH6_CRYNH	5046304256	4124991232	3422983936	3806578944	3402255872	2087537536	3619914752	4513108480	4408946688
GEEFAPCQQFK	J9VPH6_CRYNH	388503232	217722016	211824224	179591744	121793424	75228640	138964976	228305280	308573216
KIAWTQVYR	J9VQI0_CRYNH	2755210240	2983548672	3020828672	1920039168	1541516032	1718814976	2018338432	2123911552	2154533888
IAWTQVYR	J9VQI0_CRYNH	4679000064	4184847872	4528483328	2128857856	2539978752	2601931264	2759545856	3456989696	4471772160
VPTWYYQVQHVDYK	J9VR16_CRYNH	42577984	52866672	38548812	147659504	183886192	173178544	37708436	41280760	59861440
AYSQLLESYR	J9VR16_CRYNH	50413584	54065568	66288104	111304072	120680080	205317216	80562824	116180192	126959160
YVVSYRPTLPAHK	J9VSR2_CRYNH	51708648	48130676	56033264	163354256	152768352	167981088	44111748	51701752	57356256
SGDIDYEAIVK	J9VSR2_CRYNH	173496048	171069136	200851888	457199232	505182336	479116000	151847472	180703472	207610096
QSGYGGQTKPVFHK	J9VSU2_CRYNH	12962507	14868046	14046328	6080458	6122890	6921242	10843494	12630438	14232868
TVVVVGTILDDER	J9VT96_CRYNH	688134144	488926080	521673856	151948624	206358752	314355456	577276992	799349888	806808256
LSIAALR	J9VT96_CRYNH	11501090816	10702826496	11822433280	6046438400	6004261376	5747142656	8432320512	9092407296	10350968832
EAVQHFGGPLK	J9VT96_CRYNH	3031520768	3271074048	3257016320	1969111424	1817449472	1981056640	2616783616	2699426816	2849991936
VLNSYWVNQDGVYK	J9VTA9_CRYNH	2952652800	2546509312	2625433344	1221765760	1479393024	1298419840	1646608384	1788482048	2047461504
YYEVILVDPSHK	J9VTA9_CRYNH	2963119104	2525752320	2706579456	386287040	764611776	1208731648	1575024512	2755997440	3810054144
INWIANPVHK	J9VTA9_CRYNH	4821628416	4380058112	5085032960	2726738944	2104176256	1967582208	3570885888	3949985536	4487728640
ELEGVANPIMTK	J9VU43_CRYNH	669871104	581299264	658592640	988788928	1206627712	1192685696	280807936	490224608	558495872
GVMIAADNLGSYGSLAR	J9VUK6_CRYNH	278890304	280139936	252533824	731771968	772698176	864072256	221850528	288649056	301778080
GPLLTQEEAEK	J9VUK6_CRYNH	299883808	307886752	296158112	759776192	859830528	911624448	247251088	305146656	349690752
YQVATITEEGVK	J9VUK6_CRYNH	330426752	284979392	323517440	825931904	806503168	894995264	301144480	355935936	323440640
WAAPVDGSEDDVR	J9VVD8_CRYNH	213283760	219917408	261754368	720365184	788977472	893062272	233610960	252421712	300124000
FGASLAQGIIDAGGR	J9VVD8_CRYNH	218536416	271291680	250395856	687470656	806663936	879152960	273240192	228611552	225665808
NLTLALSTR	J9VVD8_CRYNH	146674512	107350736	128461920	295705120	316074464	335245760	139006448	160765568	182376192
TLSGAPVQDTLPAGWGQPQR	J9VW58_CRYNH	113180392	140892640	130975632	377834240	406035168	383016736	120808136	127247840	125080600
FEVDPSKPTTNIQLR	J9VW58_CRYNH	91577104	85941424	99594560	219780640	309490400	263552576	61642664	103718752	109366544
ELSDMNETVEGAK	J9VW58_CRYNH	87399104	92952896	98295176	245953488	272237696	256792528	83338664	100839272	111155448
LQNAVVVQR	J9VW58_CRYNH	178707184	167376896	179183072	448870432	488196992	449615136	149223216	175240448	187400016
STAPILEQHGVTITTHFYK	J9VW78_CRYNH	109514968	72364208	148520144	56980280	74013632	75667112	34970036	45381004	41853384
ESNEITSFYLKPVEGSGAPLPK	J9VW78_CRYNH	191651376	238414512	350462976	127028800	140075360	178454304	67263408	82467760	89532032
NNEPNSPIKPITYVTVAR	J9VW78_CRYNH	1078614144	1013461760	1570562560	627874624	717550464	696384896	307945344	429257152	469637312
FYDSNSGQILIDGQDIK	J9VWU3_CRYNH	5651673	6216070	6396869	55270008	73672872	66208332	6101185	5959065	6349158
LWQAQLTESTQPTDEEIER	J9VWU3_CRYNH	7844845	11027400	12271405	138257536	167565568	165516544	10784230	10077670	10781389
GILMYGPPGTGK	J9VXL1_CRYNH	986493056	939740032	1015568704	3130100992	3218541824	3346364416	904490944	1076324736	1188719872
VDLDFLAK	J9VXL1_CRYNH	418483488	399055072	321069696	1097886720	1027124608	1164193408	329199392	394979136	379079232
YEMFSTTLQQSR	J9VXL1_CRYNH	220358432	204077456	241936848	768777920	800363136	737847424	231890080	203431104	288952384
SLLIHNPNYHPVAFK	J9VXL5_CRYNH	143486800	132449232	155938944	250177760	256814192	281950048	146965312	179531840	181062640
VVYLPAEDGSTNNQGIPEEEEVGEASR	J9VXL5_CRYNH	75086040	101323624	118280400	153287184	242402288	224635568	124867632	107086656	120906688
DDLFNTNASIVR	J9VXN5_CRYNH	4327705600	3620798720	3558385408	2010055680	2353177344	2112462848	3740754432	4280263168	4628970496
AGTGSATLSMGYAGAR	J9VXN5_CRYNH	5654233088	5590524416	5875038208	3543098624	3196093952	3489260800	6499057664	7091090432	7613773824
FTDSLIR	J9VXN5_CRYNH	7191410176	6239898112	6956172288	4011172096	3823823360	3900283904	7757536256	8318288896	8874620928
FEDAEVQADMK	J9VZ70_CRYNH	262760736	291245856	293384896	608687936	563493312	645431488	199951120	197299600	234909696
SGKPAIQVEYR	J9VZ70_CRYNH	4608248832	4404824576	4446849536	7264566272	7673577984	10208336896	2887281664	3476009984	4413152256
ELEAVANPIMTK	J9VZ70_CRYNH	9403576320	8879004672	9929932800	16848093184	18387423232	16471143424	6025966080	7647684608	8707353600
NMVEAAAVR	J9VZT6_CRYNH	9671220224	9882137600	8860555264	3397543936	3318510336	3244567808	7354628096	8037483520	9696299008
VNPAVAAAMAAK	J9VZT6_CRYNH	12033369088	6538865664	7351289856	6813445120	7315467776	7839031808	5661059584	10110535680	6533099520
AIATALEER	J9W0V8_CRYNH	306124128	291268128	288223552	790423936	836868864	909292672	298713792	336453600	374357664
AGFAGDDAPR	ACT_CRYNH	7385950720	8103069696	7877100544	10599573504	9616974848	8010656768	9072709632	9052002304	9525037056

## Sheet: Quantification of proteins
Table S4. Parallel reaction monitoring (PRM) analysis of differentially expressed proteins identified in the proteomic analysis.b
Protein name	YPD-1_area	YPD-2_area	YPD-3_area	Cu-1_area	Cu-2_area	Cu-3_area	Cu&NAC-1_area	Cu&NAC-2_area	Cu&NAC-3_area	Cu/Contral				Cu&NAC/Cu				Cu&NAC/Contral					b Quantitative analysis of target proteins. Three biological replicates were performed.
										PRM Ratio	PRM q-value	iTRAQ Ratio	iTRAQ q-value	PRM Ratio	PRM q-value	iTRAQ Ratio	iTRAQ q-value	PRM Ratio	PRM q-value	iTRAQ Ratio	iTRAQ q-value
J9VF52_CRYNH	3621896448	2880107008	3194239488	1256238848	1000734656	1649357824	3245593088	3549087744	3792100352	0.402871	0.00348105	0.616653	0.00311204	2.71016	0.00156675	1.31109	0.0386301	1.09184	0.513847	0.80849	0.0514037
J9VFR1_CRYNH	749529664	696332800	625440096	1455503712	1751956544	1755139552	501356608	724937104	894004032	2.39588	0.00120194	1.38222	0.00362887	0.427255	0.00494052	0.720192	0.00435043	1.02365	1.0099	0.995463	0.877485
J9VFT0_CRYNH	1148316320	1097661408	1119176320	2676328640	2960621440	2973778560	1049092448	1165791808	1234945696	2.55879	0.000233217	1.44037	0.00372667	0.400643	0.000523272	0.745611	0.00448299	1.02516	0.825177	1.07395	0.140136
J9VJB8_CRYNH	503480928	471604512	472283120	1255480576	1261624000	1390380864	459877856	480168160	532898656	2.69972	0.000279583	1.51962	0.00814438	0.376955	0.000469687	0.68863	0.00855617	1.01767	0.921204	1.04645	0.417349
J9VKW0_CRYNH	151048240	147434032	184294656	592063872	630138752	668999040	160178400	155474208	178521296	3.91734	0.000289408	1.5331	0.00312224	0.261302	0.000332634	0.692393	0.00877213	1.02361	0.953942	1.06151	0.47422
J9VLJ8_CRYNH	2120908256	2057603584	2197700160	4156610368	4780350208	4808631808	1483353664	1609509536	1947553152	2.15576	0.000620399	1.31923	0.0024321	0.366693	0.000926599	0.707611	0.0039088	0.790503	0.147144	0.933505	0.200964
J9VLN0_CRYNH	1002767484	729220740	791620896	1819793496	2111378744	2144062536	548657555	544312978	599727444	2.40736	0.00123836	1.44129	0.00893392	0.278623	0.000609832	0.608246	0.00314778	0.670745	0.184443	0.876657	0.159584
J9VLN9_CRYNH	657063904	765747712	446587032	1657195264	2443624320	2909694464	792278496	642429664	806365120	3.75014	0.0121717	1.51948	0.0044121	0.319673	0.0161851	0.570846	0.0084178	1.19882	0.511848	0.867388	0.266935
J9VLP5_CRYNH	41625856768	39217387520	42431419392	26795269984	26216536320	27134486304	32286146560	34931444736	39228909312	0.650144	0.000352617	0.635144	0.00310955	1.32815	0.0157485	1.40665	0.00861017	0.86349	0.19979	0.893423	0.0564078
J9VLU2_CRYNH	34248476	25462916	23375930	6716002	8526295	6973911	20100402	28155512	22724636	0.267384	0.00464486	0.43022	0.0159289	3.19499	0.00430517	2.06103	0.0196615	0.854289	0.525585	0.886697	0.221104
J9VMH9_CRYNH	530068470	493413957	537543134	1996455504	1624936236	2020985128	518503610	543350372	605699188	3.61453	0.00074485	1.46501	0.00463081	0.295541	0.00112966	0.67043	0.00596879	1.06824	0.501015	0.982189	0.670028
J9VMN2_CRYNH	10414553952	9140265536	9735052608	4032038592	4434558656	4547191616	8004006592	9067579648	10099463040	0.44431	0.000341941	0.634512	0.00240963	2.08787	0.0029639	1.4668	0.00296743	0.92766	0.562547	0.9307	0.0655746
J9VN30_CRYNH	322283232	407174256	339804160	1269287040	1148230336	1159938368	56986780	55164924	68763618	3.34573	0.000251577	1.64769	0.0221355	0.0505709	0.000295136	0.411401	0.010737	0.169196	0.0126203	0.67786	0.0396936
J9VNC5_CRYNH	673864576	760463424	662522624	8309051	6086753	818978048	452178720	469586976	523922944	0.397441	0.19692	2.72239	0.0268978	1.73474	0.508052	0.576113	0.0731477	0.689457	0.0814868	1.5684	0.0523026
J9VNP2_CRYNH	201445848	173238392	183183328	606249888	675592288	672040736	123421452	134042996	154480064	3.50241	0.00030087	1.4959	0.0154516	0.210834	0.000355472	0.629845	0.0137928	0.738427	0.120627	0.942187	0.220119
J9VPF2_CRYNH	7777037696	6791608064	7389173120	2990082304	3257365824	2120987264	6869447040	6676714752	6297153792	0.381114	0.000835599	0.661685	0.00259443	2.37121	0.00111856	1.38282	0.0127876	0.903702	0.227703	0.914992	0.172429
J9VPH6_CRYNH	5434807488	4342713248	3634808160	3986170688	3524049296	2162766176	3758879728	4741413760	4717519904	0.721201	0.180168	0.621551	0.00229061	1.36647	0.144682	1.54737	0.0043459	0.985497	0.947492	0.961769	0.344585
J9VQI0_CRYNH	7434210304	7168396544	7549312000	4048897024	4081494784	4320746240	4777884288	5580901248	6626306048	0.562079	0.000261833	0.683117	0.00422978	1.36414	0.0538654	1.24257	0.0141476	0.766755	0.15542	0.848818	0.0462519
J9VR16_CRYNH	92991568	106932240	104836916	258963576	304566272	378495760	118271260	157460952	186820600	3.09103	0.00466828	1.48212	0.00451598	0.491019	0.0189415	0.726477	0.00677591	1.51776	0.199059	1.07673	0.0474744
J9VSR2_CRYNH	225204696	219199812	256885152	620553488	657950688	647097088	195959220	232405224	264966352	2.7458	0.000260574	1.45338	0.0110587	0.360059	0.000403023	0.697767	0.0130255	0.988651	0.967897	1.01412	0.628834
J9VSU2_CRYNH	12962507	14868046	14046328	6080458	6122890	6921242	10843494	12630438	14232868	0.456686	0.000473316	0.685364	0.0173277	1.97164	0.00528024	1.11535	0.256903	0.90042	0.510757	0.764422	0.0327617
J9VT96_CRYNH	15220745728	14462826624	15601123456	8167498448	8028069600	8042554752	11626381120	12591184000	14007769024	0.535239	0.000284768	0.686091	0.00617194	1.57707	0.00435776	1.4199	0.00366631	0.844112	0.135173	0.97418	0.564509
J9VTA9_CRYNH	10737400320	9452319744	10417045760	4334791744	4348181056	4474733696	6792518784	8494465024	10345244288	0.429895	0.000321992	0.618345	0.00164896	1.94808	0.0185795	1.4057	0.00678598	0.837469	0.388236	0.869205	0.0596157
J9VU43_CRYNH	669871104	581299264	658592640	988788928	1206627712	1192685696	280807936	490224608	558495872	1.7741	0.00383356	1.30774	0.00367177	0.392411	0.00513592	0.655134	0.00314589	0.696175	0.223253	0.856744	0.0143133
J9VUK6_CRYNH	909200864	873006080	872209376	2317480064	2439031872	2670691968	770246096	949731648	974909472	2.79806	0.00032341	1.54169	0.0045086	0.36284	0.000675528	0.689717	0.00955209	1.01525	0.98369	1.06333	0.339923
J9VVD8_CRYNH	578494688	598559824	640612144	1703540960	1911715872	2107460992	645857600	641798832	708166000	3.14839	0.000659167	1.41753	0.00220044	0.348754	0.00112615	0.752868	0.00477641	1.09801	0.218392	1.06721	0.159737
J9VW58_CRYNH	470863784	487163856	508048440	1292438800	1475960256	1352976976	415012680	507046312	533002608	2.81116	0.000315123	1.34646	0.017043	0.353052	0.000588604	0.770681	0.0238338	0.992487	0.926481	1.03769	0.278227
J9VW78_CRYNH	1379780488	1324240480	2069545680	811883704	931639456	950506312	410178788	557105916	601022728	0.564364	0.0508493	0.630838	0.00499633	0.582142	0.00870801	0.899783	0.0677668	0.32854	0.110863	0.567618	0.0140631
J9VWU3_CRYNH	13496518	17243470	18668274	193527544	241238440	231724876	16885415	16036735	17130547	13.4895	0.00033687	1.84757	0.00558193	0.0750988	0.00066254	0.561201	0.00792639	1.01304	0.979924	1.03686	0.760319
J9VXL1_CRYNH	1625334976	1542872560	1578575248	4996765632	5046029568	5248405248	1465580416	1674734976	1856751488	3.22138	5.95532e-05	1.64469	0.00369523	0.326794	0.000269549	0.629578	0.00486325	1.05273	0.680123	1.03546	0.294934
J9VXL5_CRYNH	218572840	233772856	274219344	403464944	499216480	506585616	271832944	286618496	301969328	1.93963	0.00461854	1.47143	0.0431379	0.610545	0.00826805	0.774189	0.111037	1.18423	0.210417	1.13917	0.0761142
J9VXN5_CRYNH	17173348864	15451221248	16389595904	9564326400	9373094656	9502007552	17997348352	19689642496	21117365248	0.580229	0.000349246	0.678443	0.00260856	2.06771	0.000929654	1.5472	0.00288036	1.19974	0.174417	1.04968	0.160117
J9VZ70_CRYNH	14274585888	13575075104	14670167232	24721347392	26624494528	27324911808	9113198864	11320994192	13355415552	1.85021	0.000331072	1.35277	0.00313452	0.429507	0.00112345	0.674163	0.00339084	0.794679	0.213639	0.911986	0.162641
J9VZT6_CRYNH	21704589312	16421003264	16211845120	10210989056	10633978112	11083599616	13015687680	18148019200	16229398528	0.587598	0.0164886	0.655936	0.00960017	1.48435	0.0308225	1.39179	0.00990018	0.8722	0.544864	0.912923	0.178475
J9W0V8_CRYNH	306124128	291268128	288223552	790423936	836868864	909292672	298713792	336453600	374357664	2.86421	0.000313692	1.43483	0.00548785	0.397986	0.000719265	0.752127	0.00831917	1.13991	0.281281	1.07918	0.0699639
ACT_CRYNH	7385950720	8103069696	7877100544	10599573504	9616974848	8010656768	9072709632	9052002304	9525037056	1.20804	0.113843	1.06427	0.0171945	0.979543	0.814957	1.02576	0.0572011	1.18333	0.0660576	1.09169	0.0263521
