# Supplementary material for: Proteomic Analysis of Copper Toxicity in Human Fungal Pathogen Cryptococcus neoformans
Source: Front Cell Infect Microbiol. 2021 Aug 12;11:662404. doi: 10.3389/fcimb.2021.662404 (PMC8415117; doi:10.3389/fcimb.2021.662404)
Supplement: Supplementary file 10 [file Table_5.xlsx]

## Sheet: 新建文本文档
Table S5. Kyoto Encyclopedia of Genes and Genomes (KEGG) pathways enriched in response to copper (Cu) toxicity.
Category	Term	Count	%	p-value	Genes	Fold Enrichment	link
KEGG_PATHWAY	cne03010:Ribosome	44	26.1905	4.14592e-30	Q5KIJ0, Q5KJD4, Q5KFI3, Q5KEE1, Q5K979, Q5KCS1, Q5KPM8, Q5KN65, Q5KA46, Q5KJL6, Q5KDL6, Q5KAI5, P0CQ58, Q5KM68, Q5KPZ1, Q5KLK6, Q5KIH4, Q5K6X0, Q5KDU6, Q5KN27, Q5KN25, Q5KI23, Q5KNH2, Q5KL89, Q5KN73, Q5K7J3, Q5KMA0, Q5KNK2, Q5KK46, Q5KCP3, Q5KDS7, Q5KGY5, Q5KIC5, Q5KGW0, Q5KJU2, Q5KL56, Q5K7W8, Q5K9N4, Q5KGV9, Q5KDD6, Q5KNI6, Q5KEV1, Q5KGM8, Q5KIG4	7.31171	https://david.ncifcrf.gov/kegg.jsp?path=cne03010$Ribosome&termId=550016362&source=kegg
KEGG_PATHWAY	cne03050:Proteasome	22	13.0952	2.94032e-19	Q5KAX5, Q5K7P1, Q5KGN2, Q5KLL4, Q5K7R3, Q5KCK7, Q5K9Y2, Q5KLK2, Q5KLE7, Q5KA27, Q5KFG2, Q5KIV1, Q5KQ43, Q5KQ60, Q5K772, Q5KI39, Q5KD80, Q5KP95, Q5KLV5, Q5KMC3, Q5KAP2, Q5K974	11.3977	https://david.ncifcrf.gov/kegg.jsp?path=cne03050$Proteasome&termId=550016370&source=kegg
KEGG_PATHWAY	cne04141:Protein processing in endoplasmic reticulum	8	4.7619	0.0825585	Q5KN72, Q5K888, P0CP30, Q5KKP4, Q5KEX0, Q5KA71, Q5KKM4, Q5KLR7	2.0723	https://david.ncifcrf.gov/kegg.jsp?path=cne04141$Protein%20processing%20in%20endoplasmic%20reticulum&termId=550016385&source=kegg
